# Supplementary material for: Assessing Racial Disparities in Guideline-Concordant Care and Clinical Outcomes after Surgical Resection of Nonmetastatic Colon Cancer at a Comprehensive Cancer Center
Source: Cancer Res Commun. 2025 Jul 18;5(7):1171–9. doi: 10.1158/2767-9764.CRC-24-0633 (PMC12272046; doi:10.1158/2767-9764.CRC-24-0633)
Supplement: Supplementary Data Table S1 — Supplementary Table S1. Master Patient Table [file crc-24-0633_supplementary_data_table_s1_suppst1.xlsx]

## Sheet: Disparities_040125
Pt_ID	Race	Age_continuous	Age	Sex	History_of_cancer	ASA	Insurance	Diabetes	Hypertension	Coronary atherosclerosis	Chronic pulmonary disease	Cerebrovascular disease	Peripheral vascular disease	Myocardial infarction	Renal disease	Congestive heart failure	Comorbidities	n_Comorbidities	Tumor_Site	BMI_continuous	BMI	yost	yost_categorical	Adjuvant_Chemotherapy	Approach	Histology	Grade	MMR_Status	Path_Stage	Path_T_Stage	Path_N_Stage	Positive_LN	Total_LN	Node_retrieval	Readmission	DFS_event	Recurrence_event	Death	DFS_years	OS_Years	GCC	Yost_Class	Racial_group	Approach_Group	MMR_Group
CD0001	NHW	79.8466	> 65	Male	No	3	Medicare	1	1	0	0	0	0	0	0	0	2	Present	Left-Sided	28.22	Overweight	5	0-25	Yes	Open	Adenocarcinoma	Differentiated/Low_Grade	Unknown	III	3	Positive Nodes	1	14	≥ 12 nodes	No	1	1	1	6.03288	10.211	Yes	High SES (0-22.3)	Others	Open	Unknown
CD0002	NHW	41.4767	< 50	Male	No	2	Commercial/Self-Pay	0	0	0	0	0	0	0	0	0	0	Absent	Right-Sided	27.2	Overweight	2	0-25	Yes	Laparoscopic	Adenocarcinoma	Differentiated/Low_Grade	MSS	III	2	Positive Nodes	2	24	≥ 12 nodes	No	0	0	0	11.4137	11.4137	Yes	High SES (0-22.3)	Others	Non-Open	Known
CD0003	NHW	78.5836	> 65	Female	No	2	Medicare	0	1	0	0	0	0	0	0	0	1	Present	Right-Sided	22.3	Normal	12	0-25	No	Laparoscopic	Adenocarcinoma	Differentiated/Low_Grade	Unknown	I	1	No Positive Nodes	0	20	≥ 12 nodes	No	0	0	0	11.8767	11.8767	Yes	High SES (0-22.3)	Others	Non-Open	Unknown
CD0004	NHW	75.7315	> 65	Male	No	3	Medicare	1	1	0	0	1	1	0	0	0	4	Present	Right-Sided	22.2	Normal	57	50-75	No	Laparoscopic	Adenocarcinoma	Differentiated/Low_Grade	Unknown	I	1	No Positive Nodes	0	23	≥ 12 nodes	No	1	0	1	12.4575	12.4575	Yes	Low SES (>52)	Others	Non-Open	Unknown
CD0005	NHW	52.9781	50-64	Female	No	2	Commercial/Self-Pay	0	0	0	0	0	0	0	0	0	0	Absent	Right-Sided	20.6	Normal	22	0-25	No	Laparoscopic	Adenocarcinoma	Differentiated/Low_Grade	MSS	I	2	No Positive Nodes	0	56	≥ 12 nodes	No	0	0	0	10.5233	10.5233	Yes	High SES (0-22.3)	Others	Non-Open	Known
CD0006	NHW	75.2466	> 65	Female	No	3	Medicare	0	1	0	0	0	0	0	0	0	1	Present	Right-Sided	28.3	Overweight	51	50-75	No	Robotic	Adenocarcinoma	Differentiated/Low_Grade	Unknown	I	1	No Positive Nodes	0	45	≥ 12 nodes	No	0	0	0	4.25479	4.25479	Yes	Medium SES (22.3-52)	Others	Non-Open	Unknown
CD0007	NHW	77.2219	> 65	Female	No	3	Medicare	1	1	0	0	0	0	0	0	0	2	Present	Right-Sided	18.7	Normal	4.4	0-25	Yes	Laparoscopic	Adenocarcinoma	Undifferentiated/High_Grade	MSI	III	3	Positive Nodes	1	22	≥ 12 nodes	No	0	0	0	1.16712	1.16712	Yes	High SES (0-22.3)	Others	Non-Open	Known
CD0008	NHW	84	> 65	Female	No	3	Medicare	0	1	0	0	0	0	0	0	0	1	Present	Right-Sided	22.2	Normal	49.5128	25-50	Yes	Robotic	Adenocarcinoma	Differentiated/Low_Grade	MSS	III	3	Positive Nodes	2	13	≥ 12 nodes	No	1	0	1	5.98356	5.98356	Yes	Medium SES (22.3-52)	Others	Non-Open	Known
CD0009	NHW	70.9808	> 65	Female	No	3	Medicare	1	1	0	0	0	0	0	0	0	2	Present	Left-Sided	34.1	Obese	82	76-100	Yes	Laparoscopic	Adenocarcinoma	Differentiated/Low_Grade	MSS	III	3	Positive Nodes	1	17	≥ 12 nodes	No	0	0	0	8.34247	8.34247	Yes	Low SES (>52)	Others	Non-Open	Known
CD0010	NHW	88.8027	> 65	Female	No	4	Medicare	0	1	0	1	0	1	0	0	0	3	Present	Right-Sided	27.8	Overweight	55.8462	50-75	No	Robotic	Mucinous adenocarcinoma	Differentiated/Low_Grade	MSI	III	3	Positive Nodes	2	36	≥ 12 nodes	No	1	0	1	1.66849	1.66849	No	Low SES (>52)	Others	Non-Open	Known
CD0011	NHW	53.2904	50-64	Male	No	2	Commercial/Self-Pay	0	0	0	0	0	0	0	0	0	0	Absent	Right-Sided	31.1	Obese	6	0-25	Yes	Robotic	Adenocarcinoma	Differentiated/Low_Grade	MSS	III	3	Positive Nodes	11	21	≥ 12 nodes	No	1	1	0	1.61644	9.98082	Yes	High SES (0-22.3)	Others	Non-Open	Known
CD0012	NHW	62.1315	50-64	Female	No	2	Commercial/Self-Pay	0	1	0	0	0	0	0	0	0	1	Present	Right-Sided	29.17	Overweight	23	0-25	No	Laparoscopic	Adenocarcinoma	Differentiated/Low_Grade	Unknown	I	1	No Positive Nodes	0	19	≥ 12 nodes	No	0	0	0	3.36712	3.36712	Yes	Medium SES (22.3-52)	Others	Non-Open	Unknown
CD0013	NHW	69.2466	> 65	Female	No	2	Medicare	0	0	0	0	0	0	0	0	0	0	Absent	Right-Sided	26.17	Overweight	3	0-25	No	Laparoscopic	Mucinous adenocarcinoma	Differentiated/Low_Grade	Unknown	I	1	No Positive Nodes	0	25	≥ 12 nodes	No	1	0	1	12.3589	12.3589	Yes	High SES (0-22.3)	Others	Non-Open	Unknown
CD0014	NHW	69.5863	> 65	Female	No	3	Medicare	0	1	1	0	0	0	1	0	0	3	Present	Left-Sided	37.4	Obese	24.64	0-25	No	Open	Adenocarcinoma	Differentiated/Low_Grade	Unknown	I	1	No Positive Nodes	0	4	< 12 nodes	No	0	0	0	5.67945	5.67945	No	Medium SES (22.3-52)	Others	Open	Unknown
CD0015	NHW	66.5562	> 65	Male	No	3	Medicare	0	0	0	0	0	0	0	0	0	0	Absent	Right-Sided	33.2	Obese	36.3571	25-50	No	Robotic	Adenocarcinoma	Differentiated/Low_Grade	MSI	I	2	No Positive Nodes	0	33	≥ 12 nodes	No	0	0	0	5.04658	5.04658	Yes	Medium SES (22.3-52)	Others	Non-Open	Known
CD0016	NHW	80.8795	> 65	Male	No	2	Medicaid	0	1	0	0	0	0	0	0	0	1	Present	Right-Sided	24.5	Normal	16	0-25	No	Open	Adenocarcinoma	Differentiated/Low_Grade	Unknown	II	3	No Positive Nodes	0	16	≥ 12 nodes	No	0	0	0	3.99178	3.99178	Yes	High SES (0-22.3)	Others	Open	Unknown
CD0017	NHW	71.9918	> 65	Male	No	3	Medicare	0	0	0	0	0	0	0	0	0	0	Absent	Left-Sided	29.1	Overweight	15	0-25	Yes	Laparoscopic	Adenocarcinoma	Undifferentiated/High_Grade	Unknown	III	4	Positive Nodes	9	24	≥ 12 nodes	No	0	0	0	6.87945	6.87945	Yes	High SES (0-22.3)	Others	Non-Open	Unknown
CD0018	NHW	77.6301	> 65	Female	No	3	Medicare	0	1	0	0	0	0	0	0	0	1	Present	Right-Sided	22.8	Normal	23	0-25	Yes	Laparoscopic	Adenocarcinoma	Undifferentiated/High_Grade	Unknown	III	3	Positive Nodes	1	24	≥ 12 nodes	No	1	0	1	11.1041	11.1041	Yes	Medium SES (22.3-52)	Others	Non-Open	Unknown
CD0019	NHW	76.5781	> 65	Male	No	3	Medicare	0	1	1	0	1	0	0	0	0	3	Present	Right-Sided	26.9	Overweight	21.8571	0-25	No	Robotic	Adenocarcinoma	Differentiated/Low_Grade	MSS	I	1	No Positive Nodes	0	17	≥ 12 nodes	No	0	0	0	7.4274	7.4274	Yes	High SES (0-22.3)	Others	Non-Open	Known
CD0020	NHW	84.9918	> 65	Male	No	3	Medicare	1	1	1	0	0	0	0	0	0	3	Present	Right-Sided	29.3	Overweight	11	0-25	No	Laparoscopic	Adenocarcinoma	Differentiated/Low_Grade	Unknown	I	1	No Positive Nodes	0	37	≥ 12 nodes	No	1	0	1	2.55068	2.55068	Yes	High SES (0-22.3)	Others	Non-Open	Unknown
CD0021	NHW	52.4849	50-64	Female	No	2	Commercial/Self-Pay	0	0	0	0	0	0	0	0	0	0	Absent	Right-Sided	24.6	Normal	8	0-25	No	Laparoscopic	Adenocarcinoma	Differentiated/Low_Grade	Unknown	I	1	No Positive Nodes	0	17	≥ 12 nodes	No	0	0	0	1.03836	1.03836	Yes	High SES (0-22.3)	Others	Non-Open	Unknown
CD0022	NHW	72.8932	> 65	Female	No	3	Medicare	0	1	0	0	0	0	0	0	0	1	Present	Right-Sided	21.2	Normal	6	0-25	No	Robotic	Adenocarcinoma	Differentiated/Low_Grade	MSS	I	2	No Positive Nodes	0	23	≥ 12 nodes	No	0	0	0	2.87397	2.87397	Yes	High SES (0-22.3)	Others	Non-Open	Known
CD0023	NHW	50.189	50-64	Female	No	2	Commercial/Self-Pay	0	0	0	0	0	0	0	0	0	0	Absent	Right-Sided	20.76	Normal	5	0-25	No	Laparoscopic	Adenocarcinoma	Differentiated/Low_Grade	MSS	I	1	No Positive Nodes	0	7	< 12 nodes	No	1	0	1	2.62466	2.62466	No	High SES (0-22.3)	Others	Non-Open	Known
CD0024	NHB	62.6137	50-64	Female	No	2	Commercial/Self-Pay	0	0	0	0	0	0	0	0	0	0	Absent	Right-Sided	22.9	Normal	22	0-25	Yes	Laparoscopic	Adenocarcinoma	Differentiated/Low_Grade	MSS	III	3	Positive Nodes	4	34	≥ 12 nodes	No	1	1	0	2.66575	7.89315	Yes	High SES (0-22.3)	NHB	Non-Open	Known
CD0025	NHW	68.4575	> 65	Male	No	2	Commercial/Self-Pay	0	0	0	0	0	0	0	0	0	0	Absent	Right-Sided	26.9	Overweight	53	50-75	No	Laparoscopic	Mucinous adenocarcinoma	Differentiated/Low_Grade	Unknown	II	3	No Positive Nodes	0	10	< 12 nodes	No	1	0	1	17.4548	17.4548	No	Low SES (>52)	Others	Non-Open	Unknown
CD0026	NHW	69.874	> 65	Male	No	2	Medicare	0	1	0	0	0	0	0	0	0	1	Present	Right-Sided	36.51	Obese	3	0-25	Yes	Laparoscopic	Adenocarcinoma	Undifferentiated/High_Grade	Unknown	III	3	Positive Nodes	4	27	≥ 12 nodes	No	0	0	0	7.25479	7.25479	Yes	High SES (0-22.3)	Others	Non-Open	Unknown
CD0027	NHW	70.9041	> 65	Female	No	2	Medicare	0	1	0	0	0	0	0	0	0	1	Present	Right-Sided	25.62	Overweight	2	0-25	No	Laparoscopic	Adenocarcinoma	Undifferentiated/High_Grade	Unknown	I	1	No Positive Nodes	0	13	≥ 12 nodes	No	1	0	1	15.2164	15.2164	Yes	High SES (0-22.3)	Others	Non-Open	Unknown
CD0028	NHW	78.2685	> 65	Female	No	3	Medicare	0	1	0	0	1	0	0	0	0	2	Present	Right-Sided	37.8	Obese	69	50-75	No	Laparoscopic	Adenocarcinoma	Differentiated/Low_Grade	Unknown	II	3	No Positive Nodes	0	36	≥ 12 nodes	No	0	0	0	1.36986	1.36986	Yes	Low SES (>52)	Others	Non-Open	Unknown
CD0029	NHW	85.8877	> 65	Female	No	4	Medicare	1	1	0	0	0	0	0	0	0	2	Present	Right-Sided	39.18	Obese	60	50-75	No	Open	Adenocarcinoma	Undifferentiated/High_Grade	MSI	II	3	No Positive Nodes	0	18	≥ 12 nodes	No	0	0	0	4.66027	4.66027	Yes	Low SES (>52)	Others	Open	Known
CD0030	NHW	82.0932	> 65	Male	No	3	Medicare	0	1	1	0	0	0	0	0	0	2	Present	Left-Sided	30.4	Obese	83	76-100	No	Laparoscopic	Adenocarcinoma	Differentiated/Low_Grade	Unknown	II	4	No Positive Nodes	0	12	≥ 12 nodes	No	0	0	0	4.02466	4.02466	Yes	Low SES (>52)	Others	Non-Open	Unknown
CD0031	NHW	64.8137	> 65	Male	No	2	Commercial/Self-Pay	0	0	0	0	0	0	0	0	0	0	Absent	Left-Sided	27.2	Overweight	37.0833	25-50	No	Laparoscopic	Adenocarcinoma	Differentiated/Low_Grade	MSS	II	3	No Positive Nodes	0	48	≥ 12 nodes	No	0	0	0	6.11507	6.11507	Yes	Medium SES (22.3-52)	Others	Non-Open	Known
CD0032	NHB	65.8493	> 65	Female	No	2	Medicare	0	1	0	0	0	0	0	0	0	1	Present	Left-Sided	24.6	Normal	21.7333	0-25	No	Robotic	Adenocarcinoma	Differentiated/Low_Grade	MSS	I	1	No Positive Nodes	0	14	≥ 12 nodes	No	0	0	0	3.61918	3.61918	Yes	High SES (0-22.3)	NHB	Non-Open	Known
CD0033	NHW	76.4438	> 65	Female	No	2	Medicare	1	0	0	0	0	0	0	0	0	1	Present	Right-Sided	27.38	Overweight	30	25-50	No	Laparoscopic	Adenocarcinoma	Differentiated/Low_Grade	Unknown	I	2	No Positive Nodes	0	18	≥ 12 nodes	No	1	0	1	11.0438	11.0438	Yes	Medium SES (22.3-52)	Others	Non-Open	Unknown
CD0034	NHW	79.4137	> 65	Female	No	4	Medicare	1	1	1	0	0	1	0	0	0	4	Present	Right-Sided	36.5	Obese	22	0-25	Yes	Laparoscopic	Adenocarcinoma	Differentiated/Low_Grade	Unknown	III	3	Positive Nodes	1	12	≥ 12 nodes	No	1	0	1	5.87397	5.87397	Yes	High SES (0-22.3)	Others	Non-Open	Unknown
CD0035	NHW	80.7699	> 65	Female	No	3	Medicare	0	1	0	0	0	0	0	0	0	1	Present	Right-Sided	29.9	Overweight	4	0-25	No	Robotic	Adenocarcinoma	Differentiated/Low_Grade	MSS	I	2	No Positive Nodes	0	13	≥ 12 nodes	No	0	0	0	4.71507	4.71507	Yes	High SES (0-22.3)	Others	Non-Open	Known
CD0036	NHB	54.7397	50-64	Female	No	2	Commercial/Self-Pay	0	0	0	0	0	0	0	0	0	0	Absent	Right-Sided	28.72	Overweight	28.0714	25-50	No	Laparoscopic	Adenocarcinoma	Differentiated/Low_Grade	MSS	I	2	No Positive Nodes	0	17	≥ 12 nodes	No	0	0	0	12.8466	12.8466	Yes	Medium SES (22.3-52)	NHB	Non-Open	Known
CD0037	NHW	63.0274	50-64	Female	No	3	Commercial/Self-Pay	0	1	0	0	0	0	0	0	0	1	Present	Left-Sided	33.4	Obese	30	25-50	No	Laparoscopic	Adenocarcinoma	Differentiated/Low_Grade	Unknown	II	3	No Positive Nodes	0	20	≥ 12 nodes	No	0	0	0	9.64932	9.64932	Yes	Medium SES (22.3-52)	Others	Non-Open	Unknown
CD0038	NHW	85.6164	> 65	Female	No	2	Medicare	0	0	0	0	0	0	0	0	0	0	Absent	Left-Sided	25.8	Overweight	46	25-50	Yes	Laparoscopic	Adenocarcinoma	Undifferentiated/High_Grade	Unknown	III	3	Positive Nodes	2	25	≥ 12 nodes	No	0	0	0	10.6877	10.6877	Yes	Medium SES (22.3-52)	Others	Non-Open	Unknown
CD0039	NHW	78.4712	> 65	Female	No	4	Medicare	0	1	0	1	1	0	0	0	0	3	Present	Right-Sided	28.2	Overweight	12	0-25	No	Laparoscopic	Adenocarcinoma	Differentiated/Low_Grade	MSI	I	1	No Positive Nodes	0	39	≥ 12 nodes	No	1	0	1	4.53699	9.40274	Yes	High SES (0-22.3)	Others	Non-Open	Known
CD0040	NHW	62.6082	50-64	Female	No	2	Commercial/Self-Pay	0	0	0	0	0	0	0	0	0	0	Absent	Left-Sided	15.8	Underweight	17	0-25	Yes	Laparoscopic	Adenocarcinoma	Undifferentiated/High_Grade	MSS	III	4	Positive Nodes	2	7	< 12 nodes	No	0	0	0	11.6055	11.6055	No	High SES (0-22.3)	Others	Non-Open	Known
CD0041	NHW	76.1726	> 65	Female	No	3	Medicare	1	1	0	0	0	0	0	0	0	2	Present	Right-Sided	29.9	Overweight	53	50-75	No	Laparoscopic	Adenocarcinoma	Differentiated/Low_Grade	MSI	II	3	No Positive Nodes	0	12	≥ 12 nodes	Yes	0	0	0	1.49315	1.49315	Yes	Low SES (>52)	Others	Non-Open	Known
CD0042	Hispanic	85.8575	> 65	Female	No	3	Medicare	0	1	0	0	0	0	0	0	0	1	Present	Right-Sided	23	Normal	1	0-25	No	Robotic	Adenocarcinoma	Differentiated/Low_Grade	MSS	III	3	Positive Nodes	2	19	≥ 12 nodes	Yes	0	0	0	2.54247	2.54247	No	High SES (0-22.3)	Others	Non-Open	Known
CD0043	NHW	85.9616	> 65	Female	No	2	Medicare	0	1	0	0	0	1	0	0	0	2	Present	Left-Sided	26.5	Overweight	23	0-25	No	Open	Mucinous adenocarcinoma	Differentiated/Low_Grade	Unknown	II	3	No Positive Nodes	0	41	≥ 12 nodes	No	1	0	1	6.97534	6.97534	Yes	Medium SES (22.3-52)	Others	Open	Unknown
CD0044	NHW	65.011	> 65	Male	No	3	Medicare	1	1	1	0	0	1	0	0	0	4	Present	Right-Sided	33.2	Obese	25	0-25	Yes	Robotic	Adenocarcinoma	Differentiated/Low_Grade	MSI	III	2	Positive Nodes	1	32	≥ 12 nodes	No	0	0	0	1.49041	1.49041	Yes	Medium SES (22.3-52)	Others	Non-Open	Known
CD0045	NHW	69.3507	> 65	Female	No	2	Commercial/Self-Pay	0	0	0	0	0	0	0	0	0	0	Absent	Left-Sided	27.18	Overweight	6	0-25	No	Laparoscopic	Adenocarcinoma	Differentiated/Low_Grade	Unknown	I	1	No Positive Nodes	0	9	< 12 nodes	No	0	0	0	4.56164	4.56164	No	High SES (0-22.3)	Others	Non-Open	Unknown
CD0046	NHW	68.137	> 65	Male	No	3	Commercial/Self-Pay	0	0	0	1	0	0	0	0	0	1	Present	Left-Sided	26.1	Overweight	12	0-25	No	Laparoscopic	Adenocarcinoma	Differentiated/Low_Grade	MSS	II	3	No Positive Nodes	0	15	≥ 12 nodes	No	0	0	0	5.13425	5.13425	Yes	High SES (0-22.3)	Others	Non-Open	Known
CD0047	NHW	66.1699	> 65	Male	No	3	Medicare	0	1	1	0	0	0	0	0	0	2	Present	Right-Sided	25.14	Overweight	45	25-50	No	Open	Adenocarcinoma	Differentiated/Low_Grade	MSI	II	3	No Positive Nodes	0	38	≥ 12 nodes	No	0	0	0	2.80274	2.80274	Yes	Medium SES (22.3-52)	Others	Open	Known
CD0048	NHW	75.1151	> 65	Female	No	3	Medicare	1	1	0	0	0	0	0	0	0	2	Present	Right-Sided	34.96	Obese	4	0-25	Yes	Open	Adenocarcinoma	Undifferentiated/High_Grade	Unknown	III	3	Positive Nodes	7	28	≥ 12 nodes	No	1	1	1	3.12603	5.75616	Yes	High SES (0-22.3)	Others	Open	Unknown
CD0049	NHW	70.6849	> 65	Male	No	3	Commercial/Self-Pay	0	0	0	0	0	0	0	0	0	0	Absent	Right-Sided	25.7	Overweight	11	0-25	No	Robotic	Adenocarcinoma	Differentiated/Low_Grade	MSI	III	3	Positive Nodes	1	34	≥ 12 nodes	No	0	0	0	7.69589	7.69589	No	High SES (0-22.3)	Others	Non-Open	Known
CD0050	NHW	80.6466	> 65	Female	No	3	Medicare	0	1	0	0	0	0	0	1	0	2	Present	Right-Sided	23.1	Normal	15.6667	0-25	No	Laparoscopic	Adenocarcinoma	Differentiated/Low_Grade	MSI	I	2	No Positive Nodes	0	14	≥ 12 nodes	No	0	0	0	5.56164	5.56164	Yes	High SES (0-22.3)	Others	Non-Open	Known
CD0051	NHW	66.7288	> 65	Male	No	3	Medicare	0	1	0	0	0	0	0	0	0	1	Present	Right-Sided	25.9	Overweight	54	50-75	No	Robotic	Adenocarcinoma	Differentiated/Low_Grade	MSI	II	3	No Positive Nodes	0	26	≥ 12 nodes	No	0	0	0	5.53151	5.53151	Yes	Low SES (>52)	Others	Non-Open	Known
CD0052	NHW	77.3123	> 65	Male	No	3	Medicare	1	1	0	1	0	0	0	0	0	3	Present	Right-Sided	25.9	Overweight	8	0-25	Yes	Open	Adenocarcinoma	Undifferentiated/High_Grade	Unknown	II	3	No Positive Nodes	0	12	≥ 12 nodes	No	1	0	1	8.56164	8.56164	Yes	High SES (0-22.3)	Others	Open	Unknown
CD0053	NHW	82.6438	> 65	Female	No	3	Medicare	0	0	0	0	0	0	0	0	0	0	Absent	Right-Sided	18.81	Normal	2	0-25	No	Open	Adenocarcinoma	Undifferentiated/High_Grade	MSI	II	3	No Positive Nodes	0	31	≥ 12 nodes	Yes	0	0	0	7.13425	12.0493	Yes	High SES (0-22.3)	Others	Open	Known
CD0054	NHW	47.7151	< 50	Male	No	2	Commercial/Self-Pay	0	1	0	0	0	0	0	0	0	1	Present	Left-Sided	36.1	Obese	16	0-25	Yes	Laparoscopic	Adenocarcinoma	Differentiated/Low_Grade	MSS	III	3	Positive Nodes	3	28	≥ 12 nodes	Yes	1	1	0	1.47397	8.11233	Yes	High SES (0-22.3)	Others	Non-Open	Known
CD0055	Hispanic	58.7288	50-64	Female	No	3	Commercial/Self-Pay	0	0	0	0	0	0	0	0	0	0	Absent	Right-Sided	24.45	Normal	11	0-25	No	Open	Adenocarcinoma	Differentiated/Low_Grade	Unknown	II	3	No Positive Nodes	0	28	≥ 12 nodes	No	0	0	0	1.58082	1.58082	Yes	High SES (0-22.3)	Others	Open	Unknown
CD0056	NHW	75.5205	> 65	Male	No	2	Medicare	0	1	0	0	0	0	0	0	0	1	Present	Right-Sided	29.58	Overweight	14	0-25	No	Open	Adenocarcinoma	Differentiated/Low_Grade	Unknown	I	2	No Positive Nodes	0	21	≥ 12 nodes	No	0	0	0	12.6493	12.6493	Yes	High SES (0-22.3)	Others	Open	Unknown
CD0057	NHW	80.1178	> 65	Female	No	2	Medicare	0	1	0	0	0	0	0	1	0	2	Present	Right-Sided	33.1	Obese	2	0-25	No	Robotic	Adenocarcinoma	Differentiated/Low_Grade	MSS	I	2	No Positive Nodes	0	13	≥ 12 nodes	No	0	0	0	3.51233	3.51233	Yes	High SES (0-22.3)	Others	Non-Open	Known
CD0058	NHW	57.8329	50-64	Female	No	3	Commercial/Self-Pay	0	0	0	0	0	0	0	0	0	0	Absent	Right-Sided	34.6	Obese	50	25-50	Yes	Robotic	Adenocarcinoma	Differentiated/Low_Grade	MSS	III	3	Positive Nodes	5	30	≥ 12 nodes	Yes	0	0	0	8.33973	8.33973	Yes	Medium SES (22.3-52)	Others	Non-Open	Known
CD0059	NHW	55.8247	50-64	Male	No	2	Commercial/Self-Pay	0	0	0	0	0	0	0	0	0	0	Absent	Left-Sided	31.94	Obese	6	0-25	Yes	Laparoscopic	Adenocarcinoma	Differentiated/Low_Grade	Unknown	II	3	No Positive Nodes	0	18	≥ 12 nodes	Yes	0	0	0	5.90137	17.5288	Yes	High SES (0-22.3)	Others	Non-Open	Unknown
CD0060	NHW	75.3918	> 65	Female	No	3	Medicare	1	1	0	0	0	0	0	0	0	2	Present	Right-Sided	38.44	Obese	36.3571	25-50	No	Open	Adenocarcinoma	Differentiated/Low_Grade	Unknown	II	3	No Positive Nodes	0	19	≥ 12 nodes	No	1	1	1	0.416438	6.17534	Yes	Medium SES (22.3-52)	Others	Open	Unknown
CD0061	NHB	73.7589	> 65	Female	No	2	Medicare	1	1	0	1	0	0	0	0	0	3	Present	Left-Sided	24.2	Normal	95	76-100	Yes	Robotic	Adenocarcinoma	Differentiated/Low_Grade	MSS	II	3	No Positive Nodes	0	42	≥ 12 nodes	No	0	0	0	5.04658	5.04658	Yes	Low SES (>52)	NHB	Non-Open	Known
CD0062	NHW	82.9863	> 65	Female	No	3	Medicare	0	1	0	0	1	0	0	0	0	2	Present	Left-Sided	23.1	Normal	6	0-25	No	Laparoscopic	Adenocarcinoma	Differentiated/Low_Grade	Unknown	III	3	Positive Nodes	1	19	≥ 12 nodes	No	1	0	1	10.7945	10.7945	No	High SES (0-22.3)	Others	Non-Open	Unknown
CD0063	NHW	72.3726	> 65	Male	No	4	Commercial/Self-Pay	1	1	1	0	0	0	0	0	0	3	Present	Right-Sided	36	Obese	25.75	25-50	No	Laparoscopic	Adenocarcinoma	Differentiated/Low_Grade	MSS	II	3	No Positive Nodes	0	14	≥ 12 nodes	No	0	0	0	8.65205	10.3616	Yes	Medium SES (22.3-52)	Others	Non-Open	Known
CD0064	NHW	78.937	> 65	Male	No	3	Medicare	1	1	0	0	0	0	0	0	0	2	Present	Right-Sided	27.5	Overweight	8	0-25	No	Robotic	Adenocarcinoma	Differentiated/Low_Grade	MSS	I	2	No Positive Nodes	0	22	≥ 12 nodes	No	0	0	0	5.06849	5.06849	Yes	High SES (0-22.3)	Others	Non-Open	Known
CD0065	NHW	74.6466	> 65	Male	No	2	Medicare	0	1	0	0	0	0	0	0	0	1	Present	Left-Sided	24.91	Normal	8	0-25	Yes	Laparoscopic	Adenocarcinoma	Undifferentiated/High_Grade	Unknown	III	3	Positive Nodes	4	11	< 12 nodes	No	1	1	1	0.534247	2.11781	No	High SES (0-22.3)	Others	Non-Open	Unknown
CD0066	NHW	83.4849	> 65	Female	No	3	Medicare	1	0	1	0	0	0	1	0	0	3	Present	Right-Sided	24.1	Normal	64.5333	50-75	Yes	Open	Adenocarcinoma	Differentiated/Low_Grade	Unknown	III	4	Positive Nodes	5	23	≥ 12 nodes	No	1	1	1	1.36438	1.6274	Yes	Low SES (>52)	Others	Open	Unknown
CD0067	NHW	75.4521	> 65	Female	No	3	Medicare	0	0	0	1	0	0	0	0	0	1	Present	Right-Sided	24.8	Normal	7	0-25	Yes	Laparoscopic	Adenocarcinoma	Undifferentiated/High_Grade	MSI	II	3	No Positive Nodes	0	16	≥ 12 nodes	Yes	1	0	1	9.43562	9.43562	Yes	High SES (0-22.3)	Others	Non-Open	Known
CD0068	NHW	64.389	50-64	Male	No	2	Commercial/Self-Pay	0	0	0	0	0	0	0	0	0	0	Absent	Right-Sided	28.4	Overweight	3.83333	0-25	No	Open	Adenocarcinoma	Differentiated/Low_Grade	Unknown	II	3	No Positive Nodes	0	26	≥ 12 nodes	No	0	0	0	18.3973	18.3973	Yes	High SES (0-22.3)	Others	Open	Unknown
CD0069	NHW	85.5589	> 65	Female	No	3	Medicare	0	1	0	1	0	0	0	0	0	2	Present	Right-Sided	33.8	Obese	46	25-50	No	Laparoscopic	Adenocarcinoma	Undifferentiated/High_Grade	Unknown	I	2	No Positive Nodes	0	25	≥ 12 nodes	No	1	0	1	7.50959	7.50959	Yes	Medium SES (22.3-52)	Others	Non-Open	Unknown
CD0070	NHW	67.9918	> 65	Male	No	3	Commercial/Self-Pay	0	1	0	0	0	1	0	0	0	2	Present	Right-Sided	27.95	Overweight	13	0-25	Yes	Laparoscopic	Adenocarcinoma	Differentiated/Low_Grade	MSS	II	3	No Positive Nodes	0	23	≥ 12 nodes	No	0	0	0	12.2767	12.2767	Yes	High SES (0-22.3)	Others	Non-Open	Known
CD0071	NHW	50.663	50-64	Female	No	2	Commercial/Self-Pay	0	0	0	0	0	0	0	0	0	0	Absent	Left-Sided	25.5	Overweight	39	25-50	Yes	Open	Adenocarcinoma	Differentiated/Low_Grade	MSS	III	2	Positive Nodes	1	30	≥ 12 nodes	No	0	0	0	6.94247	18.3534	Yes	Medium SES (22.3-52)	Others	Open	Known
CD0072	NHW	68.5507	> 65	Female	No	2	Medicare	0	0	0	1	0	0	0	0	0	1	Present	Right-Sided	25.31	Overweight	18	0-25	No	Open	Adenocarcinoma	Differentiated/Low_Grade	Unknown	I	1	No Positive Nodes	0	12	≥ 12 nodes	Yes	0	0	0	15.9945	15.9945	Yes	High SES (0-22.3)	Others	Open	Unknown
CD0073	NHW	64.1096	50-64	Male	No	3	Commercial/Self-Pay	1	0	0	0	0	0	0	0	0	1	Present	Left-Sided	29	Overweight	4	0-25	No	Open	Adenocarcinoma	Differentiated/Low_Grade	MSS	II	4	No Positive Nodes	0	24	≥ 12 nodes	No	1	0	1	8.16164	8.16164	Yes	High SES (0-22.3)	Others	Open	Known
CD0074	NHW	76.4685	> 65	Male	No	3	Medicare	0	1	0	0	0	0	0	0	0	1	Present	Left-Sided	24.3	Normal	3	0-25	Yes	Open	Adenocarcinoma	Undifferentiated/High_Grade	MSI	II	3	No Positive Nodes	0	21	≥ 12 nodes	No	1	0	1	2.53973	2.53973	Yes	High SES (0-22.3)	Others	Open	Known
CD0075	NHW	69.2082	> 65	Male	No	3	Medicare	0	0	0	0	0	0	0	0	0	0	Absent	Right-Sided	26	Overweight	42	25-50	No	Laparoscopic	Adenocarcinoma	Undifferentiated/High_Grade	MSS	II	3	No Positive Nodes	0	23	≥ 12 nodes	No	0	0	0	13.2301	13.2301	Yes	Medium SES (22.3-52)	Others	Non-Open	Known
CD0076	Hispanic	60.5507	50-64	Male	No	3	Medicare	1	0	0	1	0	0	0	0	0	2	Present	Left-Sided	33.7	Obese	11	0-25	Yes	Laparoscopic	Adenocarcinoma	Differentiated/Low_Grade	Unknown	III	3	Positive Nodes	1	11	< 12 nodes	No	0	0	0	14.737	14.737	No	High SES (0-22.3)	Others	Non-Open	Unknown
CD0077	NHW	60.2575	50-64	Male	No	3	Commercial/Self-Pay	0	1	1	0	0	0	0	0	0	2	Present	Right-Sided	24.81	Normal	9.63636	0-25	No	Open	Adenocarcinoma	Differentiated/Low_Grade	MSS	I	1	No Positive Nodes	0	28	≥ 12 nodes	Yes	0	0	0	3.52055	3.52055	Yes	High SES (0-22.3)	Others	Open	Known
CD0078	Hispanic	39.5479	< 50	Male	No	2	Commercial/Self-Pay	0	0	0	0	0	0	0	0	0	0	Absent	Left-Sided	41.5	Obese	29	25-50	No	Open	Adenocarcinoma	Differentiated/Low_Grade	MSS	I	1	No Positive Nodes	0	10	< 12 nodes	No	0	0	0	1.06301	1.06301	No	Medium SES (22.3-52)	Others	Open	Known
CD0079	NHW	74.1014	> 65	Male	No	2	Medicare	0	1	0	0	0	0	1	0	0	2	Present	Left-Sided	28.5	Overweight	46	25-50	No	Open	Adenocarcinoma	Differentiated/Low_Grade	Unknown	II	3	No Positive Nodes	0	12	≥ 12 nodes	No	0	0	0	9.31781	9.31781	Yes	Medium SES (22.3-52)	Others	Open	Unknown
CD0080	NHW	83.7507	> 65	Female	No	3	Medicare	0	1	0	0	0	0	0	0	0	1	Present	Right-Sided	23.4	Normal	3.625	0-25	No	Open	Adenocarcinoma	Differentiated/Low_Grade	Unknown	II	3	No Positive Nodes	0	16	≥ 12 nodes	No	1	0	1	7.10959	7.10959	Yes	High SES (0-22.3)	Others	Open	Unknown
CD0081	NHW	72.6795	> 65	Male	No	3	Medicare	1	1	0	1	0	0	0	0	0	3	Present	Right-Sided	21.9	Normal	2	0-25	No	Laparoscopic	Adenocarcinoma	Differentiated/Low_Grade	Unknown	I	2	No Positive Nodes	0	14	≥ 12 nodes	No	0	0	0	7.86301	8.38356	Yes	High SES (0-22.3)	Others	Non-Open	Unknown
CD0082	NHW	54.0603	50-64	Male	No	2	Commercial/Self-Pay	1	1	0	1	0	0	0	0	0	3	Present	Left-Sided	26.9	Overweight	6	0-25	Yes	Laparoscopic	Adenocarcinoma	Undifferentiated/High_Grade	Unknown	II	3	No Positive Nodes	0	13	≥ 12 nodes	No	0	0	0	18.1178	18.2822	Yes	High SES (0-22.3)	Others	Non-Open	Unknown
CD0083	NHW	62.3699	50-64	Female	No	3	Commercial/Self-Pay	0	0	0	0	0	0	0	0	0	0	Absent	Right-Sided	21.7	Normal	3	0-25	Yes	Open	Adenocarcinoma	Differentiated/Low_Grade	Unknown	II	4	No Positive Nodes	0	18	≥ 12 nodes	No	1	0	1	13.2082	13.2082	Yes	High SES (0-22.3)	Others	Open	Unknown
CD0084	NHB	54.3699	50-64	Male	No	2	Commercial/Self-Pay	0	0	0	0	0	0	0	0	0	0	Absent	Left-Sided	30.4	Obese	66.8333	50-75	Yes	Open	Adenocarcinoma	Differentiated/Low_Grade	Unknown	III	3	Positive Nodes	3	19	≥ 12 nodes	No	0	0	0	11.6877	11.6877	Yes	Low SES (>52)	NHB	Open	Unknown
CD0085	NHW	45.0959	< 50	Male	No	2	Commercial/Self-Pay	0	0	0	0	0	0	0	0	0	0	Absent	Left-Sided	32.1	Obese	2	0-25	Yes	Laparoscopic	Adenocarcinoma	Differentiated/Low_Grade	MSS	III	4	Positive Nodes	5	37	≥ 12 nodes	No	0	0	0	18.9315	18.9315	Yes	High SES (0-22.3)	Others	Non-Open	Known
CD0086	NHW	64.1205	50-64	Female	No	2	Commercial/Self-Pay	0	0	0	0	0	0	0	0	0	0	Absent	Right-Sided	22.5	Normal	44	25-50	Yes	Open	Adenocarcinoma	Undifferentiated/High_Grade	Unknown	II	4	No Positive Nodes	0	23	≥ 12 nodes	Yes	1	0	1	16.2164	16.2164	Yes	Medium SES (22.3-52)	Others	Open	Unknown
CD0087	NHW	54.2027	50-64	Male	No	2	Commercial/Self-Pay	0	0	0	0	0	0	0	0	0	0	Absent	Left-Sided	26.1	Overweight	5	0-25	No	Open	Adenocarcinoma	Differentiated/Low_Grade	Unknown	III	3	Positive Nodes	2	17	≥ 12 nodes	No	1	1	0	0.0821918	7.68767	No	High SES (0-22.3)	Others	Open	Unknown
CD0088	NHW	69.1616	> 65	Male	No	4	Medicare	1	1	1	0	0	0	0	0	0	3	Present	Left-Sided	29.6	Overweight	5	0-25	Yes	Open	Adenocarcinoma	Differentiated/Low_Grade	Unknown	III	3	Positive Nodes	6	22	≥ 12 nodes	No	1	1	1	0.736986	1.24932	Yes	High SES (0-22.3)	Others	Open	Unknown
CD0089	Hispanic	58.7863	50-64	Female	No	2	Commercial/Self-Pay	0	1	0	0	0	0	0	0	0	1	Present	Left-Sided	34	Obese	79	76-100	No	Open	Adenocarcinoma	Differentiated/Low_Grade	Unknown	II	3	No Positive Nodes	0	16	≥ 12 nodes	No	0	0	0	11.7096	11.7096	Yes	Low SES (>52)	Others	Open	Unknown
CD0090	Hispanic	41.2849	< 50	Male	No	2	Commercial/Self-Pay	0	0	0	0	0	0	0	0	0	0	Absent	Right-Sided	27.2	Overweight	48	25-50	Yes	Open	Adenocarcinoma	Differentiated/Low_Grade	MSS	III	3	Positive Nodes	1	35	≥ 12 nodes	No	0	0	0	4.44658	4.44658	Yes	Medium SES (22.3-52)	Others	Open	Known
CD0091	NHW	58.4959	50-64	Female	No	2	Commercial/Self-Pay	0	1	0	0	0	0	0	0	0	1	Present	Left-Sided	28.5	Overweight	27.0526	25-50	Yes	Open	Adenocarcinoma	Differentiated/Low_Grade	Unknown	III	3	Positive Nodes	2	37	≥ 12 nodes	No	0	0	0	16.4932	16.4932	Yes	Medium SES (22.3-52)	Others	Open	Unknown
CD0092	NHW	27.1096	< 50	Male	No	2	Commercial/Self-Pay	0	0	0	0	0	0	0	0	0	0	Absent	Right-Sided	24.7	Normal	24	0-25	No	Laparoscopic	Adenocarcinoma	Differentiated/Low_Grade	MSS	I	1	No Positive Nodes	0	35	≥ 12 nodes	No	0	0	0	6.07671	6.07671	Yes	Medium SES (22.3-52)	Others	Non-Open	Known
CD0093	NHW	31.6521	< 50	Male	No	3	Commercial/Self-Pay	0	0	0	0	0	0	0	0	0	0	Absent	Right-Sided	28.3	Overweight	54.5	50-75	No	Laparoscopic	Adenocarcinoma	Differentiated/Low_Grade	Unknown	I	1	No Positive Nodes	0	29	≥ 12 nodes	No	0	0	0	1.82466	1.82466	Yes	Low SES (>52)	Others	Non-Open	Unknown
CD0094	NHW	64.6219	> 65	Male	No	3	Commercial/Self-Pay	0	1	0	0	0	0	1	0	0	2	Present	Left-Sided	43.1	Obese	14.4	0-25	Yes	Open	Adenocarcinoma	Differentiated/Low_Grade	Unknown	II	3	No Positive Nodes	0	26	≥ 12 nodes	No	0	0	0	11.0219	11.0219	Yes	High SES (0-22.3)	Others	Open	Unknown
CD0095	NHW	35.4	< 50	Male	No	1	Commercial/Self-Pay	0	0	0	0	0	0	0	0	0	0	Absent	Right-Sided	25.1	Overweight	31.3333	25-50	Yes	Open	Adenocarcinoma	Differentiated/Low_Grade	MSI	III	1	Positive Nodes	4	37	≥ 12 nodes	No	0	0	0	5.12329	5.12329	Yes	Medium SES (22.3-52)	Others	Open	Known
CD0096	NHW	49.0164	< 50	Female	No	2	Commercial/Self-Pay	0	0	0	0	0	0	0	0	0	0	Absent	Left-Sided	19.2	Normal	42	25-50	Yes	Open	Adenocarcinoma	Differentiated/Low_Grade	MSS	II	4	No Positive Nodes	0	45	≥ 12 nodes	No	0	0	0	17.8767	17.8767	Yes	Medium SES (22.3-52)	Others	Open	Known
CD0097	NHW	70.8877	> 65	Female	No	3	Medicare	0	1	0	0	0	0	0	0	0	1	Present	Left-Sided	29.6	Overweight	66	50-75	Yes	Laparoscopic	Adenocarcinoma	Differentiated/Low_Grade	Unknown	III	3	Positive Nodes	1	19	≥ 12 nodes	No	1	0	1	8.36438	8.36438	Yes	Low SES (>52)	Others	Non-Open	Unknown
CD0098	NHW	52.3753	50-64	Male	No	2	Commercial/Self-Pay	0	0	0	0	0	0	0	0	0	0	Absent	Left-Sided	24.2	Normal	19	0-25	No	Open	Adenocarcinoma	Differentiated/Low_Grade	MSS	I	1	No Positive Nodes	0	45	≥ 12 nodes	No	1	0	1	15.6247	15.6247	Yes	High SES (0-22.3)	Others	Open	Known
CD0099	NHW	54.9397	50-64	Female	No	2	Medicare	1	1	0	0	0	0	0	0	0	2	Present	Left-Sided	36.7	Obese	57	50-75	No	Laparoscopic	Adenocarcinoma	Undifferentiated/High_Grade	Unknown	I	1	No Positive Nodes	0	10	< 12 nodes	No	0	0	0	3.20822	3.20822	No	Low SES (>52)	Others	Non-Open	Unknown
CD0100	NHW	62.1068	50-64	Female	No	2	Commercial/Self-Pay	0	0	0	0	0	0	0	0	0	0	Absent	Left-Sided	22.5	Normal	62	50-75	No	Open	Adenocarcinoma	Differentiated/Low_Grade	Unknown	I	1	No Positive Nodes	0	26	≥ 12 nodes	No	0	0	0	3.89041	3.89041	Yes	Low SES (>52)	Others	Open	Unknown
CD0101	NHW	66.2795	> 65	Male	No	3	Medicaid	0	1	1	0	0	1	0	0	0	3	Present	Right-Sided	25.7	Overweight	5	0-25	No	Open	Adenocarcinoma	Differentiated/Low_Grade	Unknown	I	1	No Positive Nodes	0	12	≥ 12 nodes	No	0	0	0	12.2575	12.2575	Yes	High SES (0-22.3)	Others	Open	Unknown
CD0102	NHW	46.1041	< 50	Male	No	2	Commercial/Self-Pay	0	0	0	0	0	0	0	0	0	0	Absent	Left-Sided	26.8	Overweight	30	25-50	No	Open	Adenocarcinoma	Differentiated/Low_Grade	MSS	I	2	No Positive Nodes	0	12	≥ 12 nodes	No	0	0	0	16.9589	16.9589	Yes	Medium SES (22.3-52)	Others	Open	Known
CD0103	NHW	50.9233	50-64	Male	No	2	Commercial/Self-Pay	0	1	0	0	0	0	0	0	0	1	Present	Left-Sided	27.6	Overweight	6	0-25	No	Laparoscopic	Adenocarcinoma	Differentiated/Low_Grade	MSI	I	1	No Positive Nodes	0	24	≥ 12 nodes	No	0	0	0	4.93151	4.93151	Yes	High SES (0-22.3)	Others	Non-Open	Known
CD0104	NHW	58.5315	50-64	Male	No	3	Commercial/Self-Pay	0	1	0	0	0	0	0	0	0	1	Present	Right-Sided	44	Obese	15	0-25	No	Laparoscopic	Adenocarcinoma	Differentiated/Low_Grade	MSS	II	3	No Positive Nodes	0	19	≥ 12 nodes	No	1	1	0	2.67945	12.811	Yes	High SES (0-22.3)	Others	Non-Open	Known
CD0105	NHW	56.5644	50-64	Male	No	3	Commercial/Self-Pay	0	0	0	0	0	0	0	0	0	0	Absent	Right-Sided	22.5	Normal	15	0-25	Yes	Laparoscopic	Adenocarcinoma	Differentiated/Low_Grade	MSS	II	3	No Positive Nodes	0	19	≥ 12 nodes	No	0	0	0	18.4466	18.4466	Yes	High SES (0-22.3)	Others	Non-Open	Known
CD0106	NHW	49.4932	< 50	Female	No	2	Commercial/Self-Pay	0	0	0	0	0	0	0	0	0	0	Absent	Left-Sided	33.6	Obese	1	0-25	No	Open	Adenocarcinoma	Differentiated/Low_Grade	Unknown	I	1	No Positive Nodes	0	13	≥ 12 nodes	No	0	0	0	3.7726	18.5808	Yes	High SES (0-22.3)	Others	Open	Unknown
CD0107	NHW	71.2082	> 65	Male	No	3	Medicare	1	0	0	0	0	0	0	1	0	2	Present	Right-Sided	29.8	Overweight	50	25-50	Yes	Open	Mucinous adenocarcinoma	Undifferentiated/High_Grade	MSS	III	3	Positive Nodes	2	28	≥ 12 nodes	Yes	0	0	0	9.96986	9.96986	Yes	Medium SES (22.3-52)	Others	Open	Known
CD0108	NHW	47.0575	< 50	Female	No	3	Commercial/Self-Pay	0	0	0	1	0	0	0	0	0	1	Present	Right-Sided	40.6	Obese	9	0-25	Yes	Open	Adenocarcinoma	Differentiated/Low_Grade	MSS	II	3	No Positive Nodes	0	57	≥ 12 nodes	No	0	0	0	7.20548	6.84384	Yes	High SES (0-22.3)	Others	Open	Known
CD0109	NHW	73.2137	> 65	Male	No	3	Medicare	0	0	0	1	0	1	0	0	0	2	Present	Right-Sided	20.9	Normal	15	0-25	No	Open	Mucinous adenocarcinoma	Differentiated/Low_Grade	Unknown	III	3	Positive Nodes	3	17	≥ 12 nodes	No	1	0	1	3.82466	3.82466	No	High SES (0-22.3)	Others	Open	Unknown
CD0110	NHW	48.1808	< 50	Male	No	3	Commercial/Self-Pay	0	1	0	0	0	0	0	0	0	1	Present	Left-Sided	37.8	Obese	26	25-50	Yes	Open	Adenocarcinoma	Differentiated/Low_Grade	MSS	III	3	Positive Nodes	3	16	≥ 12 nodes	No	1	1	1	2.87671	9.81918	Yes	Medium SES (22.3-52)	Others	Open	Known
CD0111	NHW	81.3041	> 65	Male	No	3	Medicare	0	0	0	0	0	0	0	0	0	0	Absent	Right-Sided	25.1	Overweight	25	0-25	No	Open	Adenocarcinoma	Differentiated/Low_Grade	Unknown	I	1	No Positive Nodes	0	19	≥ 12 nodes	No	1	1	1	2.63836	2.68767	Yes	Medium SES (22.3-52)	Others	Open	Unknown
CD0112	NHW	50.0658	50-64	Female	No	2	Commercial/Self-Pay	0	0	0	0	0	0	0	0	0	0	Absent	Right-Sided	20.4	Normal	7	0-25	Yes	Open	Mucinous adenocarcinoma	Differentiated/Low_Grade	MSI	III	3	Positive Nodes	1	34	≥ 12 nodes	Yes	0	0	0	11.4466	11.4466	Yes	High SES (0-22.3)	Others	Open	Known
CD0113	NHW	83.7342	> 65	Male	No	3	Medicare	0	0	1	0	0	0	1	0	0	2	Present	Right-Sided	31.2	Obese	20.1667	0-25	No	Open	Adenocarcinoma	Differentiated/Low_Grade	Unknown	II	3	No Positive Nodes	0	18	≥ 12 nodes	No	1	0	1	9.80548	9.80548	Yes	High SES (0-22.3)	Others	Open	Unknown
CD0114	NHW	72.3753	> 65	Female	No	3	Medicare	0	1	1	0	0	0	0	0	0	2	Present	Right-Sided	34.3	Obese	4	0-25	No	Open	Adenocarcinoma	Undifferentiated/High_Grade	MSS	II	3	No Positive Nodes	0	21	≥ 12 nodes	No	0	0	0	8.26849	8.26849	Yes	High SES (0-22.3)	Others	Open	Known
CD0115	Hispanic	66.926	> 65	Male	No	2	Medicare	0	0	0	0	0	0	0	0	0	0	Absent	Right-Sided	31.4	Obese	43	25-50	No	Open	Adenocarcinoma	Differentiated/Low_Grade	MSS	II	3	No Positive Nodes	0	13	≥ 12 nodes	No	0	0	0	18.1836	18.1836	Yes	Medium SES (22.3-52)	Others	Open	Known
CD0116	NHW	50.989	50-64	Female	No	2	Commercial/Self-Pay	0	0	0	0	0	0	0	0	0	0	Absent	Left-Sided	19.5	Normal	16	0-25	Yes	Laparoscopic	Adenocarcinoma	Differentiated/Low_Grade	MSS	II	3	No Positive Nodes	0	41	≥ 12 nodes	No	0	0	0	1.80548	1.80548	Yes	High SES (0-22.3)	Others	Non-Open	Known
CD0117	NHW	86.9945	> 65	Male	No	3	Medicare	0	0	1	0	0	0	0	0	0	1	Present	Right-Sided	30.2	Obese	4	0-25	No	Laparoscopic	Adenocarcinoma	Differentiated/Low_Grade	Unknown	I	2	No Positive Nodes	0	18	≥ 12 nodes	No	1	0	1	6.95616	6.95616	Yes	High SES (0-22.3)	Others	Non-Open	Unknown
CD0118	NHB	54.4384	50-64	Male	No	1	Medicaid	0	0	0	0	0	0	0	0	0	0	Absent	Left-Sided	26.2	Overweight	80.1429	76-100	Yes	Open	Adenocarcinoma	Differentiated/Low_Grade	Unknown	III	3	Positive Nodes	2	19	≥ 12 nodes	No	1	0	1	16.5562	16.5562	Yes	Low SES (>52)	NHB	Open	Unknown
CD0119	NHW	50.8192	50-64	Male	No	3	Commercial/Self-Pay	0	0	0	0	0	0	0	0	0	0	Absent	Left-Sided	42.9	Obese	25	0-25	No	Laparoscopic	Adenocarcinoma	Differentiated/Low_Grade	Unknown	I	1	No Positive Nodes	0	13	≥ 12 nodes	No	0	0	0	4.67671	4.67671	Yes	Medium SES (22.3-52)	Others	Non-Open	Unknown
CD0120	NHW	49.1699	< 50	Male	No	1	Commercial/Self-Pay	0	0	0	0	0	0	0	0	0	0	Absent	Left-Sided	24.3	Normal	73	50-75	Yes	Open	Adenocarcinoma	Differentiated/Low_Grade	MSS	III	3	Positive Nodes	1	23	≥ 12 nodes	No	0	0	0	6.06027	6.06027	Yes	Low SES (>52)	Others	Open	Known
CD0121	NHW	72.737	> 65	Male	No	3	Medicare	0	0	0	0	0	0	0	0	0	0	Absent	Left-Sided	34.3	Obese	3	0-25	No	Open	Adenocarcinoma	Differentiated/Low_Grade	Unknown	I	2	No Positive Nodes	0	8	< 12 nodes	No	0	0	0	3.28767	3.28767	No	High SES (0-22.3)	Others	Open	Unknown
CD0122	NHW	84.8247	> 65	Female	No	3	Medicare	0	1	0	0	0	1	0	1	0	3	Present	Left-Sided	33.7	Obese	48.2857	25-50	Yes	Open	Adenocarcinoma	Undifferentiated/High_Grade	Unknown	III	4	Positive Nodes	4	12	≥ 12 nodes	No	1	0	1	7.62466	7.62466	Yes	Medium SES (22.3-52)	Others	Open	Unknown
CD0123	NHW	56.2932	50-64	Male	No	3	Medicaid	1	1	0	1	0	0	0	0	0	3	Present	Left-Sided	31.3	Obese	39	25-50	No	Open	Adenocarcinoma	Differentiated/Low_Grade	Unknown	II	3	No Positive Nodes	0	12	≥ 12 nodes	No	1	0	1	13.4685	13.4685	Yes	Medium SES (22.3-52)	Others	Open	Unknown
CD0124	NHW	48.463	< 50	Female	No	2	Commercial/Self-Pay	0	0	0	0	0	0	0	0	0	0	Absent	Left-Sided	39.4	Obese	18	0-25	Yes	Open	Adenocarcinoma	Differentiated/Low_Grade	MSS	III	3	Positive Nodes	8	34	≥ 12 nodes	No	0	0	0	13.4411	13.4411	Yes	High SES (0-22.3)	Others	Open	Known
CD0125	NHW	40.5945	< 50	Female	No	2	Commercial/Self-Pay	0	0	0	0	0	0	0	0	0	0	Absent	Left-Sided	23.9	Normal	3	0-25	No	Open	Adenocarcinoma	Differentiated/Low_Grade	MSS	I	1	No Positive Nodes	0	27	≥ 12 nodes	No	1	1	0	2.67671	18.0767	Yes	High SES (0-22.3)	Others	Open	Known
CD0126	NHB	82.5068	> 65	Female	No	3	Medicare	1	1	0	0	0	0	0	0	0	2	Present	Right-Sided	24.7	Normal	26	25-50	Yes	Open	Adenocarcinoma	Differentiated/Low_Grade	Unknown	III	4	Positive Nodes	2	15	≥ 12 nodes	No	1	1	1	4.69041	11.4849	Yes	Medium SES (22.3-52)	NHB	Open	Unknown
CD0127	NHW	69.2274	> 65	Male	No	2	Medicare	0	1	0	0	0	0	0	0	0	1	Present	Left-Sided	27.9	Overweight	60	50-75	Yes	Open	Adenocarcinoma	Differentiated/Low_Grade	Unknown	II	3	No Positive Nodes	0	16	≥ 12 nodes	No	0	0	0	8.52329	8.52329	Yes	Low SES (>52)	Others	Open	Unknown
CD0128	NHW	59.7452	50-64	Male	No	2	Medicaid	0	0	0	0	0	0	0	0	0	0	Absent	Right-Sided	27.1	Overweight	42	25-50	No	Open	Adenocarcinoma	Differentiated/Low_Grade	Unknown	I	1	No Positive Nodes	0	14	≥ 12 nodes	No	0	0	0	7.08493	7.08493	Yes	Medium SES (22.3-52)	Others	Open	Unknown
CD0129	NHW	56.0603	50-64	Female	No	2	Commercial/Self-Pay	0	1	0	1	0	0	0	0	0	2	Present	Right-Sided	33	Obese	26	25-50	No	Open	Adenocarcinoma	Differentiated/Low_Grade	Unknown	I	2	No Positive Nodes	0	22	≥ 12 nodes	No	0	0	0	8.89589	8.89589	Yes	Medium SES (22.3-52)	Others	Open	Unknown
CD0130	NHW	40.2548	< 50	Male	No	2	Commercial/Self-Pay	0	0	0	0	0	0	0	0	0	0	Absent	Right-Sided	30.1	Obese	24.2955	0-25	Yes	Laparoscopic	Adenocarcinoma	Differentiated/Low_Grade	MSI	II	3	No Positive Nodes	0	35	≥ 12 nodes	No	0	0	0	18.0466	18.0466	Yes	Medium SES (22.3-52)	Others	Non-Open	Known
CD0131	NHW	67.7781	> 65	Male	No	3	Medicare	0	0	1	0	0	0	1	0	0	2	Present	Right-Sided	27.4	Overweight	35	25-50	Yes	Open	Adenocarcinoma	Differentiated/Low_Grade	Unknown	III	3	Positive Nodes	8	15	≥ 12 nodes	No	1	1	1	0.756164	7.48767	Yes	Medium SES (22.3-52)	Others	Open	Unknown
CD0132	NHW	53.3151	50-64	Male	No	2	Commercial/Self-Pay	0	1	0	0	0	0	0	0	0	1	Present	Left-Sided	36.5	Obese	86	76-100	Yes	Open	Mucinous adenocarcinoma	Differentiated/Low_Grade	MSS	II	3	No Positive Nodes	0	16	≥ 12 nodes	No	0	0	0	10.7151	10.7151	Yes	Low SES (>52)	Others	Open	Known
CD0133	NHW	77.0164	> 65	Female	No	3	Medicare	0	1	1	0	0	0	0	0	0	2	Present	Right-Sided	21.2	Normal	96	76-100	No	Open	Adenocarcinoma	Differentiated/Low_Grade	MSI	I	2	No Positive Nodes	0	23	≥ 12 nodes	No	0	0	0	4.9589	4.92055	Yes	Low SES (>52)	Others	Open	Known
CD0134	NHW	51.2027	50-64	Female	No	2	Commercial/Self-Pay	0	0	0	0	0	0	0	0	0	0	Absent	Right-Sided	19	Normal	16	0-25	Yes	Open	Mucinous adenocarcinoma	Differentiated/Low_Grade	MSS	III	3	Positive Nodes	1	59	≥ 12 nodes	No	0	0	0	3.53699	3.53699	Yes	High SES (0-22.3)	Others	Open	Known
CD0135	NHW	70.2082	> 65	Female	No	3	Medicare	0	1	0	0	0	0	0	0	0	1	Present	Right-Sided	22.47	Normal	13	0-25	No	Open	Adenocarcinoma	Differentiated/Low_Grade	Unknown	II	3	No Positive Nodes	0	19	≥ 12 nodes	No	0	0	0	2.12603	2.12603	Yes	High SES (0-22.3)	Others	Open	Unknown
CD0136	NHW	34.7151	< 50	Female	No	2	Commercial/Self-Pay	0	0	0	0	0	0	0	0	0	0	Absent	Right-Sided	19.9	Normal	47.9048	25-50	Yes	Open	Adenocarcinoma	Differentiated/Low_Grade	MSI	II	3	No Positive Nodes	0	38	≥ 12 nodes	No	0	0	0	7.2274	7.2274	Yes	Medium SES (22.3-52)	Others	Open	Known
CD0137	NHW	73.3616	> 65	Male	No	3	Medicare	0	1	0	0	0	0	0	0	0	1	Present	Right-Sided	32.2	Obese	31	25-50	Yes	Laparoscopic	Adenocarcinoma	Differentiated/Low_Grade	Unknown	III	3	Positive Nodes	3	18	≥ 12 nodes	No	1	1	1	1.31781	4.50411	Yes	Medium SES (22.3-52)	Others	Non-Open	Unknown
CD0138	Hispanic	52.5123	50-64	Female	No	2	Medicaid	0	0	0	0	0	0	0	0	0	0	Absent	Right-Sided	26.35	Overweight	59.3333	50-75	No	Open	Adenocarcinoma	Differentiated/Low_Grade	Unknown	II	3	No Positive Nodes	0	25	≥ 12 nodes	No	0	0	0	14.5562	14.5562	Yes	Low SES (>52)	Others	Open	Unknown
CD0139	NHW	34.0877	< 50	Male	No	1	Commercial/Self-Pay	0	0	0	0	0	0	0	0	0	0	Absent	Right-Sided	33.64	Obese	11	0-25	Yes	Open	Mucinous adenocarcinoma	Differentiated/Low_Grade	MSI	II	4	No Positive Nodes	0	40	≥ 12 nodes	No	0	0	0	11.8986	11.8986	Yes	High SES (0-22.3)	Others	Open	Known
CD0140	NHW	74.0658	> 65	Female	No	3	Medicare	0	0	1	0	0	0	0	0	0	1	Present	Right-Sided	30.64	Obese	33	25-50	No	Open	Adenocarcinoma	Differentiated/Low_Grade	Unknown	I	2	No Positive Nodes	0	13	≥ 12 nodes	No	1	0	1	13.6329	13.6329	Yes	Medium SES (22.3-52)	Others	Open	Unknown
CD0141	NHB	59.6384	50-64	Male	No	3	Commercial/Self-Pay	1	1	0	0	0	0	0	0	0	2	Present	Left-Sided	35.34	Obese	40.6154	25-50	No	Laparoscopic	Adenocarcinoma	Differentiated/Low_Grade	Unknown	I	1	No Positive Nodes	0	12	≥ 12 nodes	No	0	0	0	5.15616	5.15616	Yes	Medium SES (22.3-52)	NHB	Non-Open	Unknown
CD0142	NHW	66.7178	> 65	Female	No	2	Medicare	0	0	0	1	0	0	0	0	0	1	Present	Right-Sided	16.29	Underweight	59	50-75	Yes	Open	Adenocarcinoma	Undifferentiated/High_Grade	MSI	II	3	No Positive Nodes	0	27	≥ 12 nodes	No	1	0	1	1.92329	1.92329	Yes	Low SES (>52)	Others	Open	Known
CD0143	NHB	49.1726	< 50	Male	No	2	Commercial/Self-Pay	1	0	0	0	0	0	0	0	0	1	Present	Right-Sided	27.58	Overweight	21	0-25	No	Open	Adenocarcinoma	Differentiated/Low_Grade	MSI	II	3	No Positive Nodes	0	26	≥ 12 nodes	No	0	0	0	16.8384	16.8384	Yes	High SES (0-22.3)	NHB	Open	Known
CD0144	NHW	70.474	> 65	Female	No	3	Medicare	0	0	0	0	0	0	0	0	0	0	Absent	Right-Sided	32.5	Obese	11	0-25	No	Laparoscopic	Mucinous adenocarcinoma	Differentiated/Low_Grade	Unknown	I	2	No Positive Nodes	0	16	≥ 12 nodes	No	1	0	1	4.4411	4.4411	Yes	High SES (0-22.3)	Others	Non-Open	Unknown
CD0145	NHW	80.1918	> 65	Male	No	3	Commercial/Self-Pay	1	1	0	0	0	1	0	0	0	3	Present	Right-Sided	24.58	Normal	14	0-25	No	Laparoscopic	Adenocarcinoma	Differentiated/Low_Grade	Unknown	III	3	Positive Nodes	1	29	≥ 12 nodes	No	1	0	1	6.73151	6.73151	No	High SES (0-22.3)	Others	Non-Open	Unknown
CD0146	Hispanic	65.1068	> 65	Male	No	3	Medicare	1	1	1	0	1	0	0	0	0	4	Present	Left-Sided	30.96	Obese	97	76-100	No	Open	Adenocarcinoma	Differentiated/Low_Grade	MSS	I	2	No Positive Nodes	0	25	≥ 12 nodes	No	1	1	1	4.79452	6.97534	Yes	Low SES (>52)	Others	Open	Known
CD0147	NHW	58.6849	50-64	Female	No	2	Commercial/Self-Pay	0	0	0	0	0	0	0	0	0	0	Absent	Left-Sided	30.08	Obese	35	25-50	Yes	Open	Adenocarcinoma	Differentiated/Low_Grade	Unknown	II	3	No Positive Nodes	0	12	≥ 12 nodes	No	0	0	0	17.9918	17.9918	Yes	Medium SES (22.3-52)	Others	Open	Unknown
CD0148	NHB	62.9726	50-64	Female	No	2	Commercial/Self-Pay	0	1	0	0	0	0	0	0	0	1	Present	Right-Sided	32.51	Obese	55.3429	50-75	Yes	Open	Adenocarcinoma	Differentiated/Low_Grade	Unknown	III	3	Positive Nodes	1	21	≥ 12 nodes	No	0	0	0	10.3068	10.3068	Yes	Low SES (>52)	NHB	Open	Unknown
CD0149	NHW	78.6137	> 65	Female	No	4	Medicare	1	1	0	0	0	0	0	0	1	3	Present	Right-Sided	24.41	Normal	60	50-75	No	Open	Adenocarcinoma	Differentiated/Low_Grade	Unknown	I	2	No Positive Nodes	0	16	≥ 12 nodes	No	1	0	1	3.68219	3.68219	Yes	Low SES (>52)	Others	Open	Unknown
CD0150	NHW	69.2192	> 65	Male	No	2	Medicare	0	0	0	0	0	0	0	0	0	0	Absent	Left-Sided	27.89	Overweight	82	76-100	Yes	Open	Adenocarcinoma	Differentiated/Low_Grade	Unknown	II	3	No Positive Nodes	0	27	≥ 12 nodes	No	1	1	1	8.9726	9.15342	Yes	Low SES (>52)	Others	Open	Unknown
CD0151	NHW	79.0685	> 65	Female	No	2	Medicare	0	1	0	0	0	0	0	0	0	1	Present	Right-Sided	24.08	Normal	27	25-50	Yes	Open	Adenocarcinoma	Differentiated/Low_Grade	Unknown	III	4	Positive Nodes	1	14	≥ 12 nodes	Yes	1	1	1	0.528767	6.20274	Yes	Medium SES (22.3-52)	Others	Open	Unknown
CD0152	NHW	56.7233	50-64	Male	No	2	Commercial/Self-Pay	0	0	0	0	0	0	0	0	0	0	Absent	Right-Sided	22.11	Normal	13.25	0-25	Yes	Open	Adenocarcinoma	Undifferentiated/High_Grade	Unknown	III	3	Positive Nodes	2	26	≥ 12 nodes	No	0	0	0	11.589	11.589	Yes	High SES (0-22.3)	Others	Open	Unknown
CD0153	NHW	52.937	50-64	Female	No	1	Commercial/Self-Pay	0	0	0	0	0	0	0	0	0	0	Absent	Right-Sided	20.55	Normal	1	0-25	Yes	Open	Adenocarcinoma	Differentiated/Low_Grade	Unknown	III	3	Positive Nodes	3	23	≥ 12 nodes	No	0	0	0	4.12329	4.12329	Yes	High SES (0-22.3)	Others	Open	Unknown
CD0154	NHW	78.7425	> 65	Female	No	3	Medicaid	0	1	0	0	0	0	0	0	0	1	Present	Left-Sided	39.47	Obese	83	76-100	No	Open	Adenocarcinoma	Differentiated/Low_Grade	Unknown	II	3	No Positive Nodes	0	29	≥ 12 nodes	No	0	0	0	6.66849	10.2493	Yes	Low SES (>52)	Others	Open	Unknown
CD0155	NHW	76.0877	> 65	Female	No	3	Medicare	0	1	1	0	0	1	0	0	0	3	Present	Right-Sided	22.99	Normal	46.6364	25-50	Yes	Laparoscopic	Adenocarcinoma	Differentiated/Low_Grade	Unknown	III	4	Positive Nodes	5	30	≥ 12 nodes	No	1	0	1	11.1096	11.1096	Yes	Medium SES (22.3-52)	Others	Non-Open	Unknown
CD0156	NHW	77.6411	> 65	Female	No	3	Medicare	0	0	0	1	0	0	0	0	0	1	Present	Right-Sided	25	Overweight	34	25-50	No	Laparoscopic	Adenocarcinoma	Differentiated/Low_Grade	Unknown	I	1	No Positive Nodes	0	30	≥ 12 nodes	No	1	0	1	8.11781	8.11781	Yes	Medium SES (22.3-52)	Others	Non-Open	Unknown
CD0157	NHB	62.9562	50-64	Female	No	3	Medicare	0	1	0	0	0	0	0	0	0	1	Present	Left-Sided	24.7	Normal	77	76-100	No	Open	Adenocarcinoma	Differentiated/Low_Grade	Unknown	II	3	No Positive Nodes	0	12	≥ 12 nodes	No	1	1	1	0.841096	3.00548	Yes	Low SES (>52)	NHB	Open	Unknown
CD0158	NHW	73.9041	> 65	Female	No	3	Medicare	0	0	0	0	0	0	0	0	0	0	Absent	Left-Sided	27.62	Overweight	57	50-75	No	Open	Adenocarcinoma	Differentiated/Low_Grade	Unknown	II	3	No Positive Nodes	0	12	≥ 12 nodes	No	0	0	0	7.46849	7.46849	Yes	Low SES (>52)	Others	Open	Unknown
CD0159	NHW	59.4082	50-64	Female	No	3	Commercial/Self-Pay	1	0	1	0	0	0	0	0	0	2	Present	Right-Sided	33.09	Obese	63	50-75	No	Open	Adenocarcinoma	Differentiated/Low_Grade	Unknown	II	3	No Positive Nodes	0	23	≥ 12 nodes	No	0	0	0	9.55068	9.55068	Yes	Low SES (>52)	Others	Open	Unknown
CD0160	NHW	51.8849	50-64	Female	No	2	Commercial/Self-Pay	0	0	0	0	0	0	0	0	0	0	Absent	Left-Sided	23.49	Normal	42	25-50	Yes	Open	Adenocarcinoma	Differentiated/Low_Grade	Unknown	III	3	Positive Nodes	1	26	≥ 12 nodes	No	0	0	0	2.29041	2.2411	Yes	Medium SES (22.3-52)	Others	Open	Unknown
CD0161	NHW	76.3562	> 65	Female	No	2	Medicare	0	1	0	0	0	0	0	0	0	1	Present	Left-Sided	21.58	Normal	19	0-25	Yes	Open	Adenocarcinoma	Undifferentiated/High_Grade	Unknown	III	3	Positive Nodes	5	15	≥ 12 nodes	No	1	1	1	1.46575	4.4	Yes	High SES (0-22.3)	Others	Open	Unknown
CD0162	NHB	64.8082	> 65	Female	No	3	Commercial/Self-Pay	0	0	0	0	0	0	0	0	0	0	Absent	Right-Sided	18.59	Normal	83	76-100	No	Open	Adenocarcinoma	Differentiated/Low_Grade	Unknown	II	3	No Positive Nodes	0	40	≥ 12 nodes	No	0	0	0	11.3863	11.3863	Yes	Low SES (>52)	NHB	Open	Unknown
CD0163	NHW	76.8164	> 65	Female	No	3	Medicare	1	1	0	0	0	0	0	0	0	2	Present	Right-Sided	31.54	Obese	46	25-50	Yes	Open	Adenocarcinoma	Differentiated/Low_Grade	Unknown	III	3	Positive Nodes	3	32	≥ 12 nodes	No	0	0	0	4.03288	4.01644	Yes	Medium SES (22.3-52)	Others	Open	Unknown
CD0164	NHW	53.2082	50-64	Male	No	2	Commercial/Self-Pay	1	1	0	0	0	0	0	0	0	2	Present	Left-Sided	30.85	Obese	3	0-25	Yes	Open	Adenocarcinoma	Differentiated/Low_Grade	Unknown	III	4	Positive Nodes	4	16	≥ 12 nodes	No	1	0	1	16.6192	16.6192	Yes	High SES (0-22.3)	Others	Open	Unknown
CD0165	NHW	71.2959	> 65	Male	No	2	Medicaid	0	1	1	0	0	0	0	0	0	2	Present	Left-Sided	30.74	Obese	6	0-25	Yes	Open	Adenocarcinoma	Differentiated/Low_Grade	Unknown	II	4	No Positive Nodes	0	12	≥ 12 nodes	No	0	0	0	9.18356	17.0685	Yes	High SES (0-22.3)	Others	Open	Unknown
CD0166	NHW	75.9753	> 65	Female	No	3	Medicare	0	0	0	1	0	0	0	0	1	2	Present	Right-Sided	39.1	Obese	29	25-50	No	Open	Adenocarcinoma	Differentiated/Low_Grade	Unknown	II	4	No Positive Nodes	0	29	≥ 12 nodes	No	1	0	1	5.77534	5.77534	Yes	Medium SES (22.3-52)	Others	Open	Unknown
CD0167	Hispanic	73.3644	> 65	Male	No	3	Medicare	1	1	0	0	0	0	0	0	0	2	Present	Right-Sided	31.75	Obese	95.6667	76-100	Yes	Open	Adenocarcinoma	Differentiated/Low_Grade	Unknown	III	2	Positive Nodes	4	21	≥ 12 nodes	No	1	0	1	4.58356	4.58356	Yes	Low SES (>52)	Others	Open	Unknown
CD0168	NHW	62.8274	50-64	Female	No	2	Commercial/Self-Pay	0	0	0	1	0	1	0	0	0	2	Present	Right-Sided	22.58	Normal	1	0-25	Yes	Laparoscopic	Adenocarcinoma	Undifferentiated/High_Grade	MSI	II	4	No Positive Nodes	0	23	≥ 12 nodes	No	1	1	0	0.821918	2.66301	Yes	High SES (0-22.3)	Others	Non-Open	Known
CD0169	NHW	75.6192	> 65	Male	No	3	Commercial/Self-Pay	0	1	0	0	0	0	0	0	0	1	Present	Right-Sided	25.33	Overweight	15	0-25	No	Laparoscopic	Adenocarcinoma	Undifferentiated/High_Grade	MSS	II	3	No Positive Nodes	0	18	≥ 12 nodes	No	1	0	1	3.94795	3.94795	Yes	High SES (0-22.3)	Others	Non-Open	Known
CD0170	NHW	79.8438	> 65	Male	No	3	Medicare	0	1	0	0	0	0	0	0	0	1	Present	Right-Sided	25.88	Overweight	23	0-25	No	Laparoscopic	Adenocarcinoma	Differentiated/Low_Grade	Unknown	II	3	No Positive Nodes	0	15	≥ 12 nodes	Yes	1	0	1	4.8	12.9205	Yes	Medium SES (22.3-52)	Others	Non-Open	Unknown
CD0171	NHW	69.8795	> 65	Male	No	2	Medicare	0	0	0	0	0	0	0	0	0	0	Absent	Right-Sided	29.96	Overweight	57	50-75	No	Open	Adenocarcinoma	Differentiated/Low_Grade	Unknown	II	3	No Positive Nodes	0	23	≥ 12 nodes	No	1	0	1	17.4795	17.4795	Yes	Low SES (>52)	Others	Open	Unknown
CD0172	NHW	43.7096	< 50	Female	No	3	Commercial/Self-Pay	0	1	0	0	0	0	0	0	0	1	Present	Right-Sided	29.52	Overweight	22	0-25	Yes	Open	Adenocarcinoma	Undifferentiated/High_Grade	MSS	III	3	Positive Nodes	9	21	≥ 12 nodes	No	0	0	0	3.90411	3.90411	Yes	High SES (0-22.3)	Others	Open	Known
CD0173	NHW	74.0795	> 65	Female	No	2	Commercial/Self-Pay	1	1	1	0	0	0	1	0	0	4	Present	Left-Sided	27.68	Overweight	7.1	0-25	No	Open	Mucinous adenocarcinoma	Differentiated/Low_Grade	Unknown	I	2	No Positive Nodes	0	20	≥ 12 nodes	No	1	0	1	6.90137	6.90137	Yes	High SES (0-22.3)	Others	Open	Unknown
CD0174	NHW	77.7836	> 65	Male	No	3	Medicare	1	1	1	0	0	0	0	0	0	3	Present	Right-Sided	32.1	Obese	51	50-75	No	Laparoscopic	Adenocarcinoma	Differentiated/Low_Grade	Unknown	II	3	No Positive Nodes	0	18	≥ 12 nodes	No	1	0	1	1.60548	1.60548	Yes	Medium SES (22.3-52)	Others	Non-Open	Unknown
CD0175	Hispanic	86.6192	> 65	Female	No	2	Medicare	0	1	0	0	0	0	0	0	0	1	Present	Right-Sided	17.31	Underweight	9.78261	0-25	Yes	Open	Adenocarcinoma	Differentiated/Low_Grade	Unknown	III	4	Positive Nodes	3	22	≥ 12 nodes	No	1	1	1	1.93973	4.87671	Yes	High SES (0-22.3)	Others	Open	Unknown
CD0176	NHW	81.937	> 65	Male	No	2	Medicare	0	1	0	1	0	1	0	0	0	3	Present	Left-Sided	35.92	Obese	14.6154	0-25	No	Open	Adenocarcinoma	Differentiated/Low_Grade	Unknown	III	3	Positive Nodes	1	10	< 12 nodes	No	0	0	0	5.95342	5.95342	No	High SES (0-22.3)	Others	Open	Unknown
CD0177	NHW	72.4575	> 65	Female	No	2	Medicare	0	0	0	0	0	0	0	0	0	0	Absent	Left-Sided	25.77	Overweight	9	0-25	No	Laparoscopic	Adenocarcinoma	Differentiated/Low_Grade	Unknown	II	3	No Positive Nodes	0	61	≥ 12 nodes	No	1	1	1	4.1589	8.23836	Yes	High SES (0-22.3)	Others	Non-Open	Unknown
CD0178	NHW	35.7616	< 50	Female	No	2	Commercial/Self-Pay	0	0	0	0	0	0	0	0	0	0	Absent	Right-Sided	21.04	Normal	5	0-25	Yes	Open	Adenocarcinoma	Differentiated/Low_Grade	MSI	II	3	No Positive Nodes	0	40	≥ 12 nodes	No	0	0	0	7.13699	7.13699	Yes	High SES (0-22.3)	Others	Open	Known
CD0179	NHW	44.4438	< 50	Female	No	2	Commercial/Self-Pay	0	1	0	0	0	0	0	0	0	1	Present	Left-Sided	25.75	Overweight	10	0-25	No	Laparoscopic	Adenocarcinoma	Undifferentiated/High_Grade	MSS	I	1	No Positive Nodes	0	15	≥ 12 nodes	No	0	0	0	16.4493	16.4493	Yes	High SES (0-22.3)	Others	Non-Open	Known
CD0180	NHW	57.9123	50-64	Male	No	2	Commercial/Self-Pay	0	0	0	0	0	0	0	0	0	0	Absent	Left-Sided	35.06	Obese	27	25-50	No	Laparoscopic	Adenocarcinoma	Differentiated/Low_Grade	Unknown	I	1	No Positive Nodes	0	16	≥ 12 nodes	No	0	0	0	0.572603	17.6164	Yes	Medium SES (22.3-52)	Others	Non-Open	Unknown
CD0181	NHB	89.4548	> 65	Female	No	3	Medicare	0	1	0	0	0	0	0	0	0	1	Present	Right-Sided	25.42	Overweight	45	25-50	No	Open	Adenocarcinoma	Differentiated/Low_Grade	MSS	I	1	No Positive Nodes	0	38	≥ 12 nodes	No	1	0	1	2.13699	2.13699	Yes	Medium SES (22.3-52)	NHB	Open	Known
CD0182	NHW	79.0219	> 65	Female	No	3	Medicare	0	1	1	0	0	0	1	0	0	3	Present	Right-Sided	31.24	Obese	26	25-50	No	Open	Adenocarcinoma	Differentiated/Low_Grade	Unknown	II	3	No Positive Nodes	0	21	≥ 12 nodes	No	0	0	0	5.04658	5.04658	Yes	Medium SES (22.3-52)	Others	Open	Unknown
CD0183	NHW	64.4712	50-64	Male	No	2	Commercial/Self-Pay	0	1	0	0	0	0	0	0	0	1	Present	Right-Sided	28.66	Overweight	7.375	0-25	No	Open	Adenocarcinoma	Differentiated/Low_Grade	Unknown	I	1	No Positive Nodes	0	19	≥ 12 nodes	No	0	0	0	6.49863	6.49863	Yes	High SES (0-22.3)	Others	Open	Unknown
CD0184	NHW	74.7562	> 65	Male	No	2	Medicare	0	0	0	0	0	0	0	0	0	0	Absent	Right-Sided	24.58	Normal	21	0-25	No	Open	Adenocarcinoma	Differentiated/Low_Grade	Unknown	I	2	No Positive Nodes	0	22	≥ 12 nodes	No	0	0	0	16.8301	16.8301	Yes	High SES (0-22.3)	Others	Open	Unknown
CD0185	NHW	47.1123	< 50	Male	No	2	Commercial/Self-Pay	0	0	0	0	0	0	0	0	0	0	Absent	Right-Sided	30.46	Obese	11	0-25	Yes	Laparoscopic	Adenocarcinoma	Differentiated/Low_Grade	MSS	III	4	Positive Nodes	1	36	≥ 12 nodes	No	0	0	0	16.7397	16.7397	Yes	High SES (0-22.3)	Others	Non-Open	Known
CD0186	NHW	67.6055	> 65	Male	No	3	Medicare	1	0	0	1	0	0	0	0	0	2	Present	Right-Sided	31.69	Obese	5	0-25	No	Laparoscopic	Adenocarcinoma	Differentiated/Low_Grade	Unknown	I	1	No Positive Nodes	0	24	≥ 12 nodes	No	1	0	1	9.07671	9.07671	Yes	High SES (0-22.3)	Others	Non-Open	Unknown
CD0187	NHW	91.7315	> 65	Female	No	3	Medicare	0	1	0	0	0	0	0	0	0	1	Present	Right-Sided	23.73	Normal	70	50-75	No	Laparoscopic	Adenocarcinoma	Differentiated/Low_Grade	Unknown	II	4	No Positive Nodes	0	17	≥ 12 nodes	No	1	1	1	0.794521	1.1726	Yes	Low SES (>52)	Others	Non-Open	Unknown
CD0188	NHW	74.5808	> 65	Male	No	3	Medicare	1	1	1	1	0	0	0	0	0	4	Present	Left-Sided	25.59	Overweight	95	76-100	No	Laparoscopic	Adenocarcinoma	Differentiated/Low_Grade	Unknown	I	2	No Positive Nodes	0	17	≥ 12 nodes	No	1	0	1	14.4219	14.4219	Yes	Low SES (>52)	Others	Non-Open	Unknown
CD0189	NHW	47.2082	< 50	Female	No	2	Commercial/Self-Pay	0	0	0	0	0	0	0	0	0	0	Absent	Right-Sided	25.07	Overweight	46.4167	25-50	Yes	Open	Adenocarcinoma	Differentiated/Low_Grade	MSS	III	3	Positive Nodes	3	28	≥ 12 nodes	Yes	0	0	0	5.53973	15.6411	Yes	Medium SES (22.3-52)	Others	Open	Known
CD0190	NHW	59.6219	50-64	Male	No	2	Commercial/Self-Pay	0	0	0	0	0	0	0	0	0	0	Absent	Left-Sided	37.57	Obese	31	25-50	No	Laparoscopic	Adenocarcinoma	Differentiated/Low_Grade	Unknown	I	1	No Positive Nodes	0	17	≥ 12 nodes	No	0	0	0	6.13425	6.13425	Yes	Medium SES (22.3-52)	Others	Non-Open	Unknown
CD0191	NHB	64.263	50-64	Female	No	2	Medicaid	0	1	0	1	0	0	0	0	0	2	Present	Right-Sided	21.87	Normal	94	76-100	Yes	Open	Adenocarcinoma	Differentiated/Low_Grade	Unknown	II	3	No Positive Nodes	0	27	≥ 12 nodes	No	1	1	0	2.51233	16.737	Yes	Low SES (>52)	NHB	Open	Unknown
CD0192	NHW	66.1781	> 65	Female	No	3	Medicare	0	1	0	1	0	0	0	0	0	2	Present	Left-Sided	21.25	Normal	3	0-25	No	Open	Adenocarcinoma	Differentiated/Low_Grade	Unknown	II	3	No Positive Nodes	0	29	≥ 12 nodes	No	0	0	0	12.2384	12.2384	Yes	High SES (0-22.3)	Others	Open	Unknown
CD0193	NHW	59.9562	50-64	Male	No	2	Commercial/Self-Pay	0	1	0	0	0	0	0	0	0	1	Present	Right-Sided	24.58	Normal	23	0-25	Yes	Open	Adenocarcinoma	Undifferentiated/High_Grade	MSI	III	4	Positive Nodes	4	33	≥ 12 nodes	No	0	0	0	8.8274	8.8274	Yes	Medium SES (22.3-52)	Others	Open	Known
CD0194	NHB	67.4521	> 65	Female	No	3	Medicare	1	1	1	0	0	0	0	0	0	3	Present	Right-Sided	27.35	Overweight	42	25-50	Yes	Open	Adenocarcinoma	Differentiated/Low_Grade	Unknown	III	4	Positive Nodes	2	14	≥ 12 nodes	No	1	0	1	11.2027	11.2027	Yes	Medium SES (22.3-52)	NHB	Open	Unknown
CD0195	NHW	71.9534	> 65	Female	No	3	Medicare	0	1	0	0	0	0	0	0	0	1	Present	Left-Sided	37.73	Obese	51	50-75	No	Open	Adenocarcinoma	Differentiated/Low_Grade	Unknown	II	3	No Positive Nodes	0	7	< 12 nodes	No	0	0	0	2.14247	2.14247	No	Medium SES (22.3-52)	Others	Open	Unknown
CD0196	NHW	79.6274	> 65	Female	No	2	Medicare	0	1	0	0	0	0	0	0	0	1	Present	Left-Sided	29.8	Overweight	28	25-50	Yes	Laparoscopic	Adenocarcinoma	Undifferentiated/High_Grade	Unknown	III	3	Positive Nodes	8	19	≥ 12 nodes	No	1	1	0	1.10411	6.45479	Yes	Medium SES (22.3-52)	Others	Non-Open	Unknown
CD0197	NHW	68.7425	> 65	Male	No	3	Medicare	0	1	0	0	0	0	0	0	0	1	Present	Right-Sided	29.61	Overweight	82	76-100	No	Open	Adenocarcinoma	Differentiated/Low_Grade	Unknown	I	1	No Positive Nodes	0	29	≥ 12 nodes	No	0	0	0	12.2932	12.2932	Yes	Low SES (>52)	Others	Open	Unknown
CD0198	NHW	70.0658	> 65	Male	No	4	Medicare	1	0	0	0	1	0	0	0	0	2	Present	Right-Sided	25.91	Overweight	20	0-25	No	Laparoscopic	Adenocarcinoma	Differentiated/Low_Grade	Unknown	I	1	No Positive Nodes	0	45	≥ 12 nodes	No	0	0	0	1.70411	1.70411	Yes	High SES (0-22.3)	Others	Non-Open	Unknown
CD0199	NHW	64.4877	50-64	Female	No	2	Commercial/Self-Pay	1	0	0	0	0	0	0	0	0	1	Present	Left-Sided	41.71	Obese	84	76-100	No	Laparoscopic	Adenocarcinoma	Differentiated/Low_Grade	Unknown	I	1	No Positive Nodes	0	19	≥ 12 nodes	No	0	0	0	8.73151	10.5534	Yes	Low SES (>52)	Others	Non-Open	Unknown
CD0200	NHW	51.1644	50-64	Female	No	2	Commercial/Self-Pay	0	0	0	0	0	0	0	0	0	0	Absent	Right-Sided	23.46	Normal	67	50-75	Yes	Laparoscopic	Adenocarcinoma	Differentiated/Low_Grade	MSS	III	3	Positive Nodes	1	23	≥ 12 nodes	No	1	0	1	16.3808	16.3808	Yes	Low SES (>52)	Others	Non-Open	Known
CD0201	NHW	47.4658	< 50	Female	No	2	Commercial/Self-Pay	0	0	0	0	0	0	0	0	0	0	Absent	Left-Sided	31.82	Obese	7.81818	0-25	Yes	Laparoscopic	Adenocarcinoma	Undifferentiated/High_Grade	MSS	III	3	Positive Nodes	2	39	≥ 12 nodes	No	0	0	0	11.6466	11.6466	Yes	High SES (0-22.3)	Others	Non-Open	Known
CD0202	NHW	66.274	> 65	Female	No	3	Medicare	1	0	1	1	0	0	1	0	0	4	Present	Left-Sided	31.23	Obese	17	0-25	No	Open	Adenocarcinoma	Differentiated/Low_Grade	MSS	I	2	No Positive Nodes	0	11	< 12 nodes	No	1	0	1	15.1699	15.1699	No	High SES (0-22.3)	Others	Open	Known
CD0203	NHB	50.7096	50-64	Male	No	2	Commercial/Self-Pay	0	0	0	1	0	0	0	0	0	1	Present	Left-Sided	23	Normal	38	25-50	Yes	Laparoscopic	Adenocarcinoma	Differentiated/Low_Grade	MSI	II	3	No Positive Nodes	0	22	≥ 12 nodes	No	0	0	0	8.98904	8.98904	Yes	Medium SES (22.3-52)	NHB	Non-Open	Known
CD0204	NHB	57.8849	50-64	Female	No	3	Medicare	1	1	0	1	1	0	0	0	1	5	Present	Left-Sided	41.36	Obese	50.6786	50-75	No	Open	Adenocarcinoma	Differentiated/Low_Grade	Unknown	II	3	No Positive Nodes	0	26	≥ 12 nodes	No	0	0	0	7.86027	7.86027	Yes	Medium SES (22.3-52)	NHB	Open	Unknown
CD0205	NHW	66.3699	> 65	Male	No	3	Medicare	0	1	0	0	0	0	0	0	0	1	Present	Left-Sided	33.38	Obese	52	50-75	Yes	Laparoscopic	Adenocarcinoma	Differentiated/Low_Grade	Unknown	III	3	Positive Nodes	5	15	≥ 12 nodes	No	1	0	1	9.4274	9.4274	Yes	Medium SES (22.3-52)	Others	Non-Open	Unknown
CD0206	NHW	47.4192	< 50	Male	No	2	Commercial/Self-Pay	0	0	0	0	0	0	0	0	0	0	Absent	Left-Sided	36.38	Obese	1	0-25	Yes	Laparoscopic	Adenocarcinoma	Differentiated/Low_Grade	MSS	II	3	No Positive Nodes	0	12	≥ 12 nodes	No	0	0	0	17.1753	17.1753	Yes	High SES (0-22.3)	Others	Non-Open	Known
CD0207	NHW	61.9205	50-64	Female	No	2	Commercial/Self-Pay	0	0	0	0	0	0	0	0	0	0	Absent	Right-Sided	23.1	Normal	38.4	25-50	Yes	Laparoscopic	Adenocarcinoma	Undifferentiated/High_Grade	MSI	II	3	No Positive Nodes	0	32	≥ 12 nodes	No	0	0	0	6.00274	14.8	Yes	Medium SES (22.3-52)	Others	Non-Open	Known
CD0208	NHW	27.4466	< 50	Female	No	2	Commercial/Self-Pay	0	0	0	0	0	0	0	0	0	0	Absent	Left-Sided	32.73	Obese	6	0-25	Yes	Laparoscopic	Adenocarcinoma	Differentiated/Low_Grade	MSS	II	3	No Positive Nodes	0	15	≥ 12 nodes	No	0	0	0	4.57534	4.57534	Yes	High SES (0-22.3)	Others	Non-Open	Known
CD0209	NHW	79.0904	> 65	Female	No	3	Medicare	0	1	0	0	0	0	0	0	0	1	Present	Right-Sided	31.5	Obese	14	0-25	No	Laparoscopic	Adenocarcinoma	Differentiated/Low_Grade	Unknown	II	3	No Positive Nodes	0	20	≥ 12 nodes	No	0	0	0	3.08493	3.0274	Yes	High SES (0-22.3)	Others	Non-Open	Unknown
CD0210	NHW	76.9233	> 65	Female	No	3	Medicare	0	1	1	0	0	0	1	0	0	3	Present	Right-Sided	46.33	Obese	69	50-75	No	Open	Adenocarcinoma	Differentiated/Low_Grade	Unknown	III	3	Positive Nodes	1	26	≥ 12 nodes	No	1	1	1	0.953425	3.02192	No	Low SES (>52)	Others	Open	Unknown
CD0211	NHW	62.6466	50-64	Female	No	3	Medicare	0	1	0	0	0	0	0	0	0	1	Present	Right-Sided	30.75	Obese	41	25-50	No	Laparoscopic	Adenocarcinoma	Differentiated/Low_Grade	Unknown	II	4	No Positive Nodes	0	12	≥ 12 nodes	No	0	0	0	4.00274	4.00274	Yes	Medium SES (22.3-52)	Others	Non-Open	Unknown
CD0212	NHW	47.5342	< 50	Female	No	2	Commercial/Self-Pay	0	0	0	0	0	0	0	0	0	0	Absent	Left-Sided	20.6	Normal	52.6667	50-75	Yes	Open	Adenocarcinoma	Differentiated/Low_Grade	MSS	III	3	Positive Nodes	10	32	≥ 12 nodes	No	0	0	0	2.85479	17.337	Yes	Low SES (>52)	Others	Open	Known
CD0213	NHW	52.074	50-64	Male	No	2	Commercial/Self-Pay	0	1	0	0	0	0	0	0	0	1	Present	Left-Sided	29.97	Overweight	14	0-25	No	Open	Adenocarcinoma	Differentiated/Low_Grade	Unknown	II	3	No Positive Nodes	0	19	≥ 12 nodes	No	0	0	0	14.2274	14.2274	Yes	High SES (0-22.3)	Others	Open	Unknown
CD0214	NHW	60.3534	50-64	Male	No	1	Commercial/Self-Pay	0	0	0	0	0	0	0	0	0	0	Absent	Right-Sided	33.2	Obese	19	0-25	No	Laparoscopic	Adenocarcinoma	Differentiated/Low_Grade	Unknown	II	3	No Positive Nodes	0	16	≥ 12 nodes	No	0	0	0	5.02192	5.02192	Yes	High SES (0-22.3)	Others	Non-Open	Unknown
CD0215	NHB	62.3671	50-64	Male	No	2	Commercial/Self-Pay	1	1	0	0	0	0	0	0	0	2	Present	Left-Sided	25.14	Overweight	53.65	50-75	Yes	Laparoscopic	Adenocarcinoma	Differentiated/Low_Grade	Unknown	III	3	Positive Nodes	1	19	≥ 12 nodes	No	0	0	0	2.32055	12.326	Yes	Low SES (>52)	NHB	Non-Open	Unknown
CD0216	NHW	77.6548	> 65	Female	No	3	Medicare	0	0	0	1	0	0	0	0	0	1	Present	Right-Sided	16.37	Underweight	75	50-75	Yes	Open	Adenocarcinoma	Undifferentiated/High_Grade	Unknown	II	3	No Positive Nodes	0	19	≥ 12 nodes	No	1	0	1	6.64932	6.64932	Yes	Low SES (>52)	Others	Open	Unknown
CD0217	NHW	85.8904	> 65	Female	No	3	Medicare	1	1	1	0	0	0	0	0	0	3	Present	Right-Sided	32.11	Obese	69	50-75	No	Open	Adenocarcinoma	Undifferentiated/High_Grade	MSI	II	3	No Positive Nodes	0	35	≥ 12 nodes	No	1	1	1	3.73425	10.9397	Yes	Low SES (>52)	Others	Open	Known
CD0218	NHW	61.4904	50-64	Female	No	2	Commercial/Self-Pay	0	0	0	0	0	0	0	0	0	0	Absent	Left-Sided	24.4	Normal	4	0-25	Yes	Robotic	Adenocarcinoma	Differentiated/Low_Grade	MSS	III	3	Positive Nodes	1	26	≥ 12 nodes	No	0	0	0	8.93425	8.93425	Yes	High SES (0-22.3)	Others	Non-Open	Known
CD0219	NHW	74.1342	> 65	Female	No	3	Medicaid	0	1	0	0	0	0	0	0	0	1	Present	Left-Sided	23.5	Normal	75	50-75	No	Laparoscopic	Adenocarcinoma	Differentiated/Low_Grade	Unknown	III	3	Positive Nodes	2	18	≥ 12 nodes	Yes	1	1	1	0.493151	3.09315	No	Low SES (>52)	Others	Non-Open	Unknown
CD0220	NHW	79.3781	> 65	Female	No	3	Medicare	1	1	0	0	0	0	0	0	0	2	Present	Right-Sided	33.33	Obese	66	50-75	No	Open	Adenocarcinoma	Differentiated/Low_Grade	MSS	I	1	No Positive Nodes	0	32	≥ 12 nodes	No	1	0	1	6.09041	6.09041	Yes	Low SES (>52)	Others	Open	Known
CD0221	NHW	67.2411	> 65	Male	No	3	Medicare	0	1	1	0	0	0	0	0	0	2	Present	Left-Sided	28.72	Overweight	9	0-25	No	Laparoscopic	Adenocarcinoma	Differentiated/Low_Grade	Unknown	II	3	No Positive Nodes	0	15	≥ 12 nodes	No	0	0	0	7.46575	7.46575	Yes	High SES (0-22.3)	Others	Non-Open	Unknown
CD0222	NHW	63.1644	50-64	Female	No	3	Commercial/Self-Pay	0	1	0	0	0	0	0	0	0	1	Present	Right-Sided	22.13	Normal	12.3077	0-25	Yes	Laparoscopic	Adenocarcinoma	Undifferentiated/High_Grade	MSS	II	3	No Positive Nodes	0	38	≥ 12 nodes	No	0	0	0	14.3808	14.3808	Yes	High SES (0-22.3)	Others	Non-Open	Known
CD0223	NHW	76.9808	> 65	Female	No	3	Medicare	0	0	0	0	0	0	0	0	0	0	Absent	Left-Sided	26.75	Overweight	4	0-25	Yes	Laparoscopic	Adenocarcinoma	Differentiated/Low_Grade	Unknown	III	1	Positive Nodes	1	26	≥ 12 nodes	No	1	0	1	2.65753	2.65753	Yes	High SES (0-22.3)	Others	Non-Open	Unknown
CD0224	NHW	70.5918	> 65	Female	No	2	Medicare	0	0	0	0	0	0	0	0	0	0	Absent	Left-Sided	19.77	Normal	6	0-25	No	Laparoscopic	Adenocarcinoma	Differentiated/Low_Grade	Unknown	I	1	No Positive Nodes	0	35	≥ 12 nodes	Yes	1	0	1	7.14247	7.14247	Yes	High SES (0-22.3)	Others	Non-Open	Unknown
CD0225	NHW	36.4849	< 50	Male	No	2	Commercial/Self-Pay	0	0	0	0	0	0	0	0	0	0	Absent	Right-Sided	12.88	Underweight	4	0-25	No	Open	Adenocarcinoma	Differentiated/Low_Grade	MSI	II	3	No Positive Nodes	0	34	≥ 12 nodes	Yes	0	0	0	8.16986	8.16986	Yes	High SES (0-22.3)	Others	Open	Known
CD0226	NHW	53.5397	50-64	Female	No	2	Commercial/Self-Pay	0	0	0	0	0	0	0	0	0	0	Absent	Left-Sided	25.66	Overweight	8	0-25	No	Open	Adenocarcinoma	Differentiated/Low_Grade	MSS	I	2	No Positive Nodes	0	44	≥ 12 nodes	No	0	0	0	12.4493	12.4493	Yes	High SES (0-22.3)	Others	Open	Known
CD0227	NHW	43.5425	< 50	Male	No	2	Commercial/Self-Pay	0	0	0	0	0	0	0	0	0	0	Absent	Right-Sided	27.75	Overweight	11.75	0-25	No	Open	Adenocarcinoma	Differentiated/Low_Grade	MSI	II	3	No Positive Nodes	0	47	≥ 12 nodes	No	0	0	0	9.0274	14.2822	Yes	High SES (0-22.3)	Others	Open	Known
CD0228	NHW	83.6274	> 65	Female	No	4	Medicare	1	1	1	0	0	0	1	0	0	4	Present	Right-Sided	24.95	Normal	24.64	0-25	No	Laparoscopic	Adenocarcinoma	Differentiated/Low_Grade	Unknown	I	2	No Positive Nodes	0	16	≥ 12 nodes	No	0	0	0	5.96438	5.96438	Yes	Medium SES (22.3-52)	Others	Non-Open	Unknown
CD0229	NHW	73.3562	> 65	Female	No	2	Medicare	0	0	0	0	0	0	0	0	0	0	Absent	Left-Sided	34.08	Obese	13	0-25	Yes	Laparoscopic	Adenocarcinoma	Differentiated/Low_Grade	Unknown	III	4	Positive Nodes	1	18	≥ 12 nodes	No	0	0	0	8.47945	8.47945	Yes	High SES (0-22.3)	Others	Non-Open	Unknown
CD0230	NHW	60.8712	50-64	Male	No	3	Commercial/Self-Pay	0	1	0	1	0	0	0	0	0	2	Present	Left-Sided	32.4	Obese	11	0-25	Yes	Open	Adenocarcinoma	Differentiated/Low_Grade	MSS	II	3	No Positive Nodes	0	13	≥ 12 nodes	No	0	0	0	7.01096	7.01096	Yes	High SES (0-22.3)	Others	Open	Known
CD0231	NHW	73.2959	> 65	Male	No	3	Medicare	1	1	0	0	0	0	0	0	0	2	Present	Right-Sided	32.24	Obese	20	0-25	No	Laparoscopic	Adenocarcinoma	Differentiated/Low_Grade	Unknown	I	1	No Positive Nodes	0	18	≥ 12 nodes	No	0	0	0	1.21918	1.21918	Yes	High SES (0-22.3)	Others	Non-Open	Unknown
CD0232	NHW	69.8877	> 65	Male	No	3	Medicare	0	1	1	1	0	0	0	0	0	3	Present	Right-Sided	27.89	Overweight	12	0-25	No	Open	Adenocarcinoma	Differentiated/Low_Grade	Unknown	II	3	No Positive Nodes	0	26	≥ 12 nodes	No	1	0	1	4.75342	4.75342	Yes	High SES (0-22.3)	Others	Open	Unknown
CD0233	Hispanic	78.4082	> 65	Male	No	2	Medicare	0	1	0	0	0	0	0	0	0	1	Present	Right-Sided	28.28	Overweight	48	25-50	No	Open	Adenocarcinoma	Differentiated/Low_Grade	Unknown	III	2	Positive Nodes	1	13	≥ 12 nodes	No	1	1	1	0.463014	2.15616	No	Medium SES (22.3-52)	Others	Open	Unknown
CD0234	NHW	82.1178	> 65	Male	No	3	Medicare	0	1	1	1	0	0	0	0	0	3	Present	Left-Sided	31.44	Obese	30	25-50	No	Open	Adenocarcinoma	Differentiated/Low_Grade	Unknown	II	3	No Positive Nodes	0	16	≥ 12 nodes	No	1	0	1	7.08493	7.08493	Yes	Medium SES (22.3-52)	Others	Open	Unknown
CD0235	NHW	81.811	> 65	Female	No	3	Medicare	1	1	0	0	0	0	0	0	0	2	Present	Right-Sided	21.74	Normal	20	0-25	No	Laparoscopic	Adenocarcinoma	Differentiated/Low_Grade	Unknown	II	3	No Positive Nodes	0	21	≥ 12 nodes	No	1	0	1	7.23562	7.23562	Yes	High SES (0-22.3)	Others	Non-Open	Unknown
CD0236	Hispanic	65.1918	> 65	Female	No	3	Medicare	0	1	0	0	0	0	0	0	0	1	Present	Left-Sided	26.21	Overweight	65	50-75	No	Open	Adenocarcinoma	Differentiated/Low_Grade	Unknown	I	1	No Positive Nodes	0	12	≥ 12 nodes	No	0	0	0	1.31507	1.31507	Yes	Low SES (>52)	Others	Open	Unknown
CD0237	Hispanic	62.1753	50-64	Male	No	3	Commercial/Self-Pay	0	0	0	0	0	0	0	0	0	0	Absent	Left-Sided	30.14	Obese	65.7647	50-75	No	Open	Adenocarcinoma	Differentiated/Low_Grade	Unknown	I	1	No Positive Nodes	0	14	≥ 12 nodes	No	0	0	0	15.1123	15.1123	Yes	Low SES (>52)	Others	Open	Unknown
CD0238	NHW	81.9644	> 65	Female	No	3	Medicare	0	1	0	0	0	0	0	0	0	1	Present	Right-Sided	28.35	Overweight	22	0-25	No	Laparoscopic	Adenocarcinoma	Differentiated/Low_Grade	Unknown	I	1	No Positive Nodes	0	12	≥ 12 nodes	No	1	0	1	12.6767	12.6767	Yes	High SES (0-22.3)	Others	Non-Open	Unknown
CD0239	NHW	63.2055	50-64	Female	No	2	Commercial/Self-Pay	0	0	0	1	0	0	0	0	0	1	Present	Right-Sided	28.3	Overweight	24	0-25	No	Open	Adenocarcinoma	Differentiated/Low_Grade	Unknown	I	2	No Positive Nodes	0	26	≥ 12 nodes	No	0	0	0	16.3781	16.3781	Yes	Medium SES (22.3-52)	Others	Open	Unknown
CD0240	NHB	62.5342	50-64	Male	No	1	Commercial/Self-Pay	0	0	0	0	0	0	0	0	0	0	Absent	Right-Sided	25.3	Overweight	69	50-75	No	Laparoscopic	Adenocarcinoma	Differentiated/Low_Grade	Unknown	I	2	No Positive Nodes	0	25	≥ 12 nodes	No	0	0	0	8.03562	8.03562	Yes	Low SES (>52)	NHB	Non-Open	Unknown
CD0241	NHW	52.6685	50-64	Female	No	3	Commercial/Self-Pay	0	1	0	1	0	0	0	0	0	2	Present	Left-Sided	43.41	Obese	21	0-25	Yes	Laparoscopic	Adenocarcinoma	Differentiated/Low_Grade	Unknown	III	3	Positive Nodes	1	23	≥ 12 nodes	No	0	0	0	7.84658	7.84658	Yes	High SES (0-22.3)	Others	Non-Open	Unknown
CD0242	NHW	69.9479	> 65	Male	No	3	Medicare	1	1	1	0	0	0	1	0	0	4	Present	Right-Sided	36.21	Obese	26	25-50	Yes	Laparoscopic	Adenocarcinoma	Differentiated/Low_Grade	Unknown	III	4	Positive Nodes	3	21	≥ 12 nodes	Yes	1	1	1	2.3589	6.47671	Yes	Medium SES (22.3-52)	Others	Non-Open	Unknown
CD0243	NHW	57.6849	50-64	Female	No	2	Commercial/Self-Pay	0	0	0	0	0	0	0	0	0	0	Absent	Left-Sided	26.75	Overweight	26.3	25-50	No	Laparoscopic	Adenocarcinoma	Differentiated/Low_Grade	MSS	I	2	No Positive Nodes	0	13	≥ 12 nodes	No	0	0	0	5.63562	5.63014	Yes	Medium SES (22.3-52)	Others	Non-Open	Known
CD0244	NHW	81.3096	> 65	Female	No	3	Medicare	0	1	1	0	0	0	0	0	0	2	Present	Right-Sided	23.3	Normal	17.2727	0-25	No	Open	Mucinous adenocarcinoma	Differentiated/Low_Grade	Unknown	I	2	No Positive Nodes	0	21	≥ 12 nodes	No	0	0	0	1.58904	1.58904	Yes	High SES (0-22.3)	Others	Open	Unknown
CD0245	NHW	84.6712	> 65	Male	No	3	Medicare	0	1	0	0	1	0	0	0	0	2	Present	Right-Sided	27.59	Overweight	2	0-25	No	Laparoscopic	Adenocarcinoma	Differentiated/Low_Grade	Unknown	II	3	No Positive Nodes	0	24	≥ 12 nodes	No	1	0	1	10.7699	10.7699	Yes	High SES (0-22.3)	Others	Non-Open	Unknown
CD0246	NHW	80.1699	> 65	Male	No	3	Medicare	0	1	1	0	0	0	1	0	0	3	Present	Right-Sided	26.03	Overweight	8	0-25	No	Laparoscopic	Adenocarcinoma	Differentiated/Low_Grade	Unknown	II	4	No Positive Nodes	0	22	≥ 12 nodes	No	1	0	1	13.2055	13.2055	Yes	High SES (0-22.3)	Others	Non-Open	Unknown
CD0247	Hispanic	35.8	< 50	Female	No	1	Commercial/Self-Pay	0	0	0	0	0	0	0	0	0	0	Absent	Left-Sided	26.36	Overweight	3	0-25	Yes	Open	Adenocarcinoma	Differentiated/Low_Grade	MSS	II	3	No Positive Nodes	0	25	≥ 12 nodes	No	0	0	0	6.04658	6.04658	Yes	High SES (0-22.3)	Others	Open	Known
CD0248	NHB	70.6959	> 65	Male	No	4	Medicare	1	1	1	0	0	0	0	1	0	4	Present	Right-Sided	35.73	Obese	69	50-75	Yes	Open	Adenocarcinoma	Differentiated/Low_Grade	Unknown	III	3	Positive Nodes	2	21	≥ 12 nodes	Yes	1	0	1	12.2027	12.2027	Yes	Low SES (>52)	NHB	Open	Unknown
CD0249	NHW	84.4356	> 65	Female	No	3	Medicare	0	1	0	0	0	0	0	0	0	1	Present	Right-Sided	28.49	Overweight	21.8571	0-25	No	Laparoscopic	Adenocarcinoma	Differentiated/Low_Grade	Unknown	I	2	No Positive Nodes	0	12	≥ 12 nodes	No	1	0	1	6.67671	6.67671	Yes	High SES (0-22.3)	Others	Non-Open	Unknown
CD0250	NHW	47.7425	< 50	Male	No	2	Commercial/Self-Pay	0	0	0	0	0	0	0	0	0	0	Absent	Right-Sided	28.57	Overweight	37	25-50	Yes	Open	Adenocarcinoma	Differentiated/Low_Grade	MSS	II	3	No Positive Nodes	0	28	≥ 12 nodes	No	0	0	0	5.53973	5.53973	Yes	Medium SES (22.3-52)	Others	Open	Known
CD0251	NHB	62.3479	50-64	Male	No	3	Commercial/Self-Pay	1	1	1	0	0	0	0	1	0	4	Present	Right-Sided	27.76	Overweight	40.6154	25-50	Yes	Laparoscopic	Adenocarcinoma	Undifferentiated/High_Grade	MSS	III	3	Positive Nodes	5	16	≥ 12 nodes	No	0	0	0	12.0274	12.0274	Yes	Medium SES (22.3-52)	NHB	Non-Open	Known
CD0252	NHW	64.5644	> 65	Male	No	3	Commercial/Self-Pay	1	1	1	0	0	0	1	0	0	4	Present	Left-Sided	32.56	Obese	31	25-50	Yes	Laparoscopic	Adenocarcinoma	Undifferentiated/High_Grade	Unknown	III	3	Positive Nodes	3	18	≥ 12 nodes	No	0	0	0	4.30685	4.26849	Yes	Medium SES (22.3-52)	Others	Non-Open	Unknown
CD0253	NHW	52.3973	50-64	Female	No	2	Commercial/Self-Pay	0	0	0	0	0	0	0	0	0	0	Absent	Left-Sided	23.73	Normal	2	0-25	No	Laparoscopic	Adenocarcinoma	Differentiated/Low_Grade	Unknown	I	1	No Positive Nodes	0	16	≥ 12 nodes	No	0	0	0	1.13425	1.13425	Yes	High SES (0-22.3)	Others	Non-Open	Unknown
CD0254	NHW	86.9123	> 65	Male	No	4	Medicare	0	0	0	0	0	0	0	0	0	0	Absent	Left-Sided	21.7	Normal	10	0-25	No	Open	Adenocarcinoma	Differentiated/Low_Grade	Unknown	II	3	No Positive Nodes	0	30	≥ 12 nodes	No	1	0	1	8.51781	8.51781	Yes	High SES (0-22.3)	Others	Open	Unknown
CD0255	NHW	79.5781	> 65	Male	No	2	Medicare	0	1	0	0	0	0	0	0	0	1	Present	Right-Sided	32.5	Obese	3	0-25	No	Open	Adenocarcinoma	Differentiated/Low_Grade	Unknown	II	3	No Positive Nodes	0	13	≥ 12 nodes	No	0	0	0	7.29589	7.29589	Yes	High SES (0-22.3)	Others	Open	Unknown
CD0256	NHW	61.2356	50-64	Male	No	2	Commercial/Self-Pay	0	0	0	0	0	0	0	0	0	0	Absent	Left-Sided	29.03	Overweight	13	0-25	Yes	Open	Adenocarcinoma	Differentiated/Low_Grade	Unknown	II	3	No Positive Nodes	0	18	≥ 12 nodes	No	1	1	1	1.34521	14.9863	Yes	High SES (0-22.3)	Others	Open	Unknown
CD0257	NHB	37.0356	< 50	Male	No	1	Commercial/Self-Pay	0	0	0	0	0	0	0	0	0	0	Absent	Right-Sided	28.04	Overweight	32.5294	25-50	Yes	Open	Adenocarcinoma	Differentiated/Low_Grade	MSI	III	3	Positive Nodes	6	24	≥ 12 nodes	Yes	1	1	1	1.38082	3.10137	Yes	Medium SES (22.3-52)	NHB	Open	Known
CD0258	NHB	63.5425	50-64	Male	No	3	Commercial/Self-Pay	1	0	0	0	0	0	0	0	0	1	Present	Left-Sided	26.09	Overweight	30.2857	25-50	Yes	Open	Adenocarcinoma	Differentiated/Low_Grade	Unknown	III	3	Positive Nodes	6	20	≥ 12 nodes	No	1	1	1	3.49041	6.3863	Yes	Medium SES (22.3-52)	NHB	Open	Unknown
CD0259	NHW	43.5178	< 50	Female	No	2	Commercial/Self-Pay	0	0	0	0	0	0	0	0	0	0	Absent	Right-Sided	20.43	Normal	18	0-25	No	Open	Adenocarcinoma	Differentiated/Low_Grade	MSS	I	2	No Positive Nodes	0	48	≥ 12 nodes	No	0	0	0	5.25753	11.7233	Yes	High SES (0-22.3)	Others	Open	Known
CD0260	NHW	45.074	< 50	Female	No	2	Commercial/Self-Pay	0	0	0	0	0	0	0	0	0	0	Absent	Left-Sided	23.22	Normal	66	50-75	Yes	Laparoscopic	Adenocarcinoma	Differentiated/Low_Grade	MSS	III	2	Positive Nodes	4	18	≥ 12 nodes	No	0	0	0	2.74795	2.74795	Yes	Low SES (>52)	Others	Non-Open	Known
CD0261	NHW	37.4849	< 50	Female	No	3	Commercial/Self-Pay	0	0	0	0	0	0	0	0	0	0	Absent	Left-Sided	38.07	Obese	35	25-50	Yes	Laparoscopic	Adenocarcinoma	Differentiated/Low_Grade	MSS	III	3	Positive Nodes	1	17	≥ 12 nodes	No	0	0	0	7.93973	15.6274	Yes	Medium SES (22.3-52)	Others	Non-Open	Known
CD0262	NHW	67.8849	> 65	Female	No	3	Medicare	0	1	0	0	0	0	0	0	0	1	Present	Right-Sided	19.15	Normal	1	0-25	No	Laparoscopic	Adenocarcinoma	Differentiated/Low_Grade	Unknown	II	3	No Positive Nodes	0	27	≥ 12 nodes	No	1	0	1	11.589	11.589	Yes	High SES (0-22.3)	Others	Non-Open	Unknown
CD0263	NHB	62.5123	50-64	Female	No	3	Commercial/Self-Pay	0	1	0	0	0	0	0	0	0	1	Present	Right-Sided	32.36	Obese	33	25-50	Yes	Open	Adenocarcinoma	Differentiated/Low_Grade	Unknown	III	3	Positive Nodes	4	23	≥ 12 nodes	No	1	1	0	2.52055	16.7425	Yes	Medium SES (22.3-52)	NHB	Open	Unknown
CD0264	NHB	54.463	50-64	Female	No	2	Commercial/Self-Pay	0	0	0	0	0	0	0	0	0	0	Absent	Right-Sided	23.42	Normal	72.1212	50-75	Yes	Laparoscopic	Adenocarcinoma	Differentiated/Low_Grade	MSI	III	2	Positive Nodes	1	21	≥ 12 nodes	No	0	0	0	16.3918	16.3918	Yes	Low SES (>52)	NHB	Non-Open	Known
CD0265	NHW	76.926	> 65	Female	No	3	Medicare	0	1	0	0	0	0	0	0	0	1	Present	Right-Sided	23.24	Normal	4.4	0-25	No	Laparoscopic	Adenocarcinoma	Undifferentiated/High_Grade	MSI	II	3	No Positive Nodes	0	38	≥ 12 nodes	No	1	0	1	7.85479	7.85479	Yes	High SES (0-22.3)	Others	Non-Open	Known
CD0266	NHW	54.0767	50-64	Female	No	1	Commercial/Self-Pay	0	0	0	0	0	0	0	0	0	0	Absent	Right-Sided	34.89	Obese	83	76-100	Yes	Laparoscopic	Adenocarcinoma	Differentiated/Low_Grade	MSS	III	3	Positive Nodes	1	33	≥ 12 nodes	No	1	1	1	15.4658	15.6466	Yes	Low SES (>52)	Others	Non-Open	Known
CD0267	NHW	86.5671	> 65	Female	No	3	Medicare	0	1	1	0	0	0	0	0	1	3	Present	Right-Sided	26.63	Overweight	69	50-75	No	Open	Adenocarcinoma	Differentiated/Low_Grade	Unknown	I	1	No Positive Nodes	0	32	≥ 12 nodes	No	1	0	1	1.47945	1.47945	Yes	Low SES (>52)	Others	Open	Unknown
CD0268	NHW	88.5534	> 65	Female	No	3	Medicare	1	1	0	0	0	0	0	0	0	2	Present	Right-Sided	23.8	Normal	73	50-75	Yes	Open	Adenocarcinoma	Differentiated/Low_Grade	Unknown	III	4	Positive Nodes	4	15	≥ 12 nodes	No	1	1	0	1.64932	3.25479	Yes	Low SES (>52)	Others	Open	Unknown
CD0269	NHW	78.989	> 65	Male	No	2	Medicare	0	1	0	0	0	0	0	0	0	1	Present	Right-Sided	29.56	Overweight	49.4706	25-50	No	Laparoscopic	Adenocarcinoma	Differentiated/Low_Grade	Unknown	I	2	No Positive Nodes	0	21	≥ 12 nodes	No	1	0	1	5.83562	5.83562	Yes	Medium SES (22.3-52)	Others	Non-Open	Unknown
CD0270	NHW	43.1726	< 50	Male	No	1	Commercial/Self-Pay	0	0	0	0	0	0	0	0	0	0	Absent	Left-Sided	27.88	Overweight	19	0-25	No	Laparoscopic	Adenocarcinoma	Differentiated/Low_Grade	Unknown	I	1	No Positive Nodes	0	17	≥ 12 nodes	No	0	0	0	12.1945	12.1945	Yes	High SES (0-22.3)	Others	Non-Open	Unknown
CD0271	NHW	84.8438	> 65	Female	No	2	Medicare	0	1	0	0	0	0	0	0	0	1	Present	Right-Sided	28.51	Overweight	72	50-75	No	Laparoscopic	Adenocarcinoma	Differentiated/Low_Grade	Unknown	II	3	No Positive Nodes	0	16	≥ 12 nodes	No	0	0	0	5.00274	5.00274	Yes	Low SES (>52)	Others	Non-Open	Unknown
CD0272	NHW	83.2082	> 65	Male	No	3	Medicare	0	1	1	0	0	0	0	0	0	2	Present	Right-Sided	21.62	Normal	4	0-25	Yes	Laparoscopic	Adenocarcinoma	Differentiated/Low_Grade	Unknown	II	3	No Positive Nodes	0	21	≥ 12 nodes	No	1	0	1	14.5178	14.5178	Yes	High SES (0-22.3)	Others	Non-Open	Unknown
CD0273	NHW	58.2301	50-64	Male	No	2	Commercial/Self-Pay	0	1	0	0	0	0	0	0	0	1	Present	Left-Sided	31.24	Obese	82	76-100	No	Open	Adenocarcinoma	Undifferentiated/High_Grade	Unknown	I	1	No Positive Nodes	0	12	≥ 12 nodes	No	0	0	0	12.7096	15.6301	Yes	Low SES (>52)	Others	Open	Unknown
CD0274	NHW	85.4712	> 65	Female	No	3	Medicare	0	0	0	0	0	0	0	0	0	0	Absent	Left-Sided	22.4	Normal	9	0-25	No	Open	Adenocarcinoma	Differentiated/Low_Grade	MSS	II	4	No Positive Nodes	0	19	≥ 12 nodes	No	1	1	0	0.106849	7.3863	Yes	High SES (0-22.3)	Others	Open	Known
CD0275	NHW	78.1288	> 65	Female	No	3	Commercial/Self-Pay	0	0	0	1	0	0	0	0	0	1	Present	Left-Sided	20.51	Normal	3	0-25	No	Open	Adenocarcinoma	Differentiated/Low_Grade	Unknown	I	1	No Positive Nodes	0	29	≥ 12 nodes	No	0	0	0	1.8	1.8	Yes	High SES (0-22.3)	Others	Open	Unknown
CD0276	NHW	85.8685	> 65	Female	No	3	Medicaid	1	1	1	0	0	0	0	1	0	4	Present	Left-Sided	32.02	Obese	48	25-50	No	Open	Adenocarcinoma	Differentiated/Low_Grade	Unknown	I	2	No Positive Nodes	0	13	≥ 12 nodes	No	0	0	0	5.14247	5.14247	Yes	Medium SES (22.3-52)	Others	Open	Unknown
CD0277	Hispanic	62.6849	50-64	Female	No	2	Commercial/Self-Pay	0	1	0	0	0	0	0	0	0	1	Present	Left-Sided	27.82	Overweight	52	50-75	No	Open	Adenocarcinoma	Differentiated/Low_Grade	Unknown	I	1	No Positive Nodes	0	24	≥ 12 nodes	No	0	0	0	7.91781	7.91781	Yes	Medium SES (22.3-52)	Others	Open	Unknown
CD0278	NHW	57.0548	50-64	Female	No	2	Commercial/Self-Pay	0	0	0	1	0	0	0	0	0	1	Present	Left-Sided	30.04	Obese	54	50-75	Yes	Open	Adenocarcinoma	Differentiated/Low_Grade	Unknown	II	4	No Positive Nodes	0	14	≥ 12 nodes	No	1	1	0	10.3534	16.0904	Yes	Low SES (>52)	Others	Open	Unknown
CD0279	NHW	61.1178	50-64	Female	No	3	Commercial/Self-Pay	0	1	0	0	0	0	0	0	0	1	Present	Left-Sided	37.96	Obese	14	0-25	Yes	Open	Adenocarcinoma	Differentiated/Low_Grade	Unknown	III	3	Positive Nodes	2	13	≥ 12 nodes	No	1	1	0	0.863014	16.4521	Yes	High SES (0-22.3)	Others	Open	Unknown
CD0280	NHW	65.1945	> 65	Female	No	2	Medicare	0	1	0	1	0	0	0	0	0	2	Present	Right-Sided	27.28	Overweight	9.78261	0-25	No	Open	Adenocarcinoma	Differentiated/Low_Grade	Unknown	I	2	No Positive Nodes	0	23	≥ 12 nodes	No	0	0	0	9.18356	9.18356	Yes	High SES (0-22.3)	Others	Open	Unknown
CD0281	NHW	64.1151	50-64	Male	No	2	Medicare	0	1	0	1	0	0	0	0	0	2	Present	Right-Sided	28.73	Overweight	57	50-75	No	Open	Adenocarcinoma	Differentiated/Low_Grade	MSI	II	3	No Positive Nodes	0	20	≥ 12 nodes	No	0	0	0	1.06027	1.06027	Yes	Low SES (>52)	Others	Open	Known
CD0282	NHW	80.1315	> 65	Male	No	3	Medicare	1	1	0	0	0	0	0	0	0	2	Present	Left-Sided	31.2	Obese	19	0-25	No	Open	Adenocarcinoma	Differentiated/Low_Grade	Unknown	II	3	No Positive Nodes	0	15	≥ 12 nodes	No	1	0	1	7.49589	7.49589	Yes	High SES (0-22.3)	Others	Open	Unknown
CD0283	NHW	76.8192	> 65	Male	No	3	Medicare	1	1	1	0	0	1	1	0	0	5	Present	Right-Sided	26.51	Overweight	8	0-25	No	Laparoscopic	Adenocarcinoma	Differentiated/Low_Grade	Unknown	II	3	No Positive Nodes	0	16	≥ 12 nodes	No	1	0	1	4.72055	4.72055	Yes	High SES (0-22.3)	Others	Non-Open	Unknown
CD0284	NHW	53.6603	50-64	Male	No	2	Commercial/Self-Pay	0	0	0	0	0	0	0	0	0	0	Absent	Right-Sided	23.45	Normal	16	0-25	No	Laparoscopic	Adenocarcinoma	Differentiated/Low_Grade	Unknown	I	2	No Positive Nodes	0	37	≥ 12 nodes	No	0	0	0	16.4356	16.4356	Yes	High SES (0-22.3)	Others	Non-Open	Unknown
CD0285	NHW	66.9425	> 65	Female	No	2	Medicare	0	0	0	0	0	0	0	0	0	0	Absent	Left-Sided	29.61	Overweight	10	0-25	No	Laparoscopic	Adenocarcinoma	Differentiated/Low_Grade	Unknown	I	1	No Positive Nodes	0	14	≥ 12 nodes	No	0	0	0	11.7753	11.7753	Yes	High SES (0-22.3)	Others	Non-Open	Unknown
CD0286	NHB	46.8959	< 50	Male	No	3	Commercial/Self-Pay	0	0	0	0	0	0	0	0	0	0	Absent	Right-Sided	35.55	Obese	24	0-25	Yes	Laparoscopic	Adenocarcinoma	Differentiated/Low_Grade	MSS	II	3	No Positive Nodes	0	54	≥ 12 nodes	No	1	1	0	1	5.88219	Yes	Medium SES (22.3-52)	NHB	Non-Open	Known
CD0287	NHW	56.4767	50-64	Male	No	2	Commercial/Self-Pay	0	0	0	0	0	0	0	0	0	0	Absent	Left-Sided	31.5	Obese	10	0-25	No	Laparoscopic	Adenocarcinoma	Differentiated/Low_Grade	Unknown	I	1	No Positive Nodes	0	14	≥ 12 nodes	No	1	1	0	1.15068	1.24932	Yes	High SES (0-22.3)	Others	Non-Open	Unknown
CD0288	NHW	75.7233	> 65	Male	No	3	Medicare	0	1	0	1	0	0	0	0	0	2	Present	Left-Sided	31.43	Obese	31	25-50	No	Open	Adenocarcinoma	Differentiated/Low_Grade	Unknown	II	3	No Positive Nodes	0	20	≥ 12 nodes	No	1	1	1	1.68219	7.20274	Yes	Medium SES (22.3-52)	Others	Open	Unknown
CD0289	NHW	36.7671	< 50	Male	No	2	Commercial/Self-Pay	0	0	0	0	0	0	0	0	0	0	Absent	Right-Sided	33.37	Obese	5	0-25	Yes	Laparoscopic	Adenocarcinoma	Differentiated/Low_Grade	MSI	III	3	Positive Nodes	1	20	≥ 12 nodes	No	0	0	0	15.6137	15.6137	Yes	High SES (0-22.3)	Others	Non-Open	Known
CD0290	NHW	38.8356	< 50	Female	No	2	Commercial/Self-Pay	0	0	0	0	0	0	0	0	0	0	Absent	Left-Sided	26.29	Overweight	9	0-25	Yes	Laparoscopic	Adenocarcinoma	Differentiated/Low_Grade	MSS	III	3	Positive Nodes	5	25	≥ 12 nodes	No	0	0	0	6.84932	6.84932	Yes	High SES (0-22.3)	Others	Non-Open	Known
CD0291	NHW	51.6932	50-64	Male	No	2	Commercial/Self-Pay	0	0	0	1	0	0	0	0	0	1	Present	Right-Sided	34.33	Obese	20	0-25	Yes	Open	Adenocarcinoma	Undifferentiated/High_Grade	Unknown	III	3	Positive Nodes	1	26	≥ 12 nodes	Yes	0	0	0	2.95068	2.95068	Yes	High SES (0-22.3)	Others	Open	Unknown
CD0292	NHW	54.9863	50-64	Female	No	2	Commercial/Self-Pay	0	1	0	0	0	0	0	0	0	1	Present	Left-Sided	30.38	Obese	30	25-50	No	Open	Adenocarcinoma	Differentiated/Low_Grade	Unknown	I	1	No Positive Nodes	0	21	≥ 12 nodes	No	0	0	0	15.6932	15.6932	Yes	Medium SES (22.3-52)	Others	Open	Unknown
CD0293	NHW	80.2027	> 65	Female	No	3	Medicare	0	0	0	0	0	0	0	0	0	0	Absent	Right-Sided	25.65	Overweight	1	0-25	No	Laparoscopic	Adenocarcinoma	Undifferentiated/High_Grade	Unknown	II	3	No Positive Nodes	0	25	≥ 12 nodes	No	0	0	0	1.55342	1.55342	Yes	High SES (0-22.3)	Others	Non-Open	Unknown
CD0294	NHW	67.4219	> 65	Female	No	3	Medicare	1	1	0	0	0	0	0	0	0	2	Present	Right-Sided	29.75	Overweight	7	0-25	Yes	Laparoscopic	Adenocarcinoma	Differentiated/Low_Grade	Unknown	III	4	Positive Nodes	1	19	≥ 12 nodes	No	1	1	1	0.99726	2.80274	Yes	High SES (0-22.3)	Others	Non-Open	Unknown
CD0295	NHW	88.1397	> 65	Female	No	3	Medicare	0	1	0	0	0	0	0	0	0	1	Present	Left-Sided	27.76	Overweight	37	25-50	No	Laparoscopic	Adenocarcinoma	Differentiated/Low_Grade	Unknown	II	3	No Positive Nodes	0	47	≥ 12 nodes	No	1	1	1	4.33425	5.05205	Yes	Medium SES (22.3-52)	Others	Non-Open	Unknown
CD0296	NHW	49.5534	50-64	Male	No	3	Commercial/Self-Pay	1	0	0	0	0	0	0	0	0	1	Present	Left-Sided	24.74	Normal	20	0-25	Yes	Laparoscopic	Adenocarcinoma	Differentiated/Low_Grade	MSI	III	1	Positive Nodes	2	29	≥ 12 nodes	No	0	0	0	12.8685	12.8685	Yes	High SES (0-22.3)	Others	Non-Open	Known
CD0297	NHW	56.8	50-64	Male	No	2	Commercial/Self-Pay	0	0	0	0	0	0	0	0	0	0	Absent	Right-Sided	25.97	Overweight	1	0-25	No	Laparoscopic	Adenocarcinoma	Differentiated/Low_Grade	Unknown	I	2	No Positive Nodes	0	15	≥ 12 nodes	No	0	0	0	5.11507	5.11507	Yes	High SES (0-22.3)	Others	Non-Open	Unknown
CD0298	NHW	52.5616	50-64	Male	No	3	Commercial/Self-Pay	0	0	0	0	0	0	0	0	0	0	Absent	Left-Sided	40.4	Obese	60	50-75	Yes	Laparoscopic	Adenocarcinoma	Differentiated/Low_Grade	MSS	III	3	Positive Nodes	1	20	≥ 12 nodes	No	0	0	0	8.55342	8.55342	Yes	Low SES (>52)	Others	Non-Open	Known
CD0299	NHW	49.1452	< 50	Male	No	2	Commercial/Self-Pay	0	0	0	0	0	0	0	0	0	0	Absent	Right-Sided	30.15	Obese	7	0-25	Yes	Open	Adenocarcinoma	Differentiated/Low_Grade	MSS	II	3	No Positive Nodes	0	14	≥ 12 nodes	No	0	0	0	5.06301	5.06301	Yes	High SES (0-22.3)	Others	Open	Known
CD0300	Hispanic	64.4164	50-64	Male	No	3	Commercial/Self-Pay	1	1	0	0	0	0	0	0	0	2	Present	Right-Sided	33.91	Obese	46.2353	25-50	No	Laparoscopic	Adenocarcinoma	Differentiated/Low_Grade	Unknown	II	3	No Positive Nodes	0	29	≥ 12 nodes	No	1	0	1	3.99452	3.99452	Yes	Medium SES (22.3-52)	Others	Non-Open	Unknown
CD0301	NHW	40.9233	< 50	Male	No	2	Commercial/Self-Pay	0	0	0	0	0	0	0	0	0	0	Absent	Left-Sided	25.35	Overweight	22	0-25	Yes	Open	Adenocarcinoma	Differentiated/Low_Grade	MSS	III	3	Positive Nodes	4	19	≥ 12 nodes	No	0	0	0	15.1452	15.1452	Yes	High SES (0-22.3)	Others	Open	Known
CD0302	NHW	59.7644	50-64	Female	No	3	Commercial/Self-Pay	0	0	0	0	0	0	0	0	0	0	Absent	Left-Sided	27.4	Overweight	26.5	25-50	No	Open	Adenocarcinoma	Differentiated/Low_Grade	Unknown	II	3	No Positive Nodes	0	39	≥ 12 nodes	No	0	0	0	6.5589	6.5589	Yes	Medium SES (22.3-52)	Others	Open	Unknown
CD0303	NHW	45.1699	< 50	Male	No	2	Commercial/Self-Pay	0	1	0	0	0	0	0	0	0	1	Present	Right-Sided	27.04	Overweight	14	0-25	No	Open	Adenocarcinoma	Undifferentiated/High_Grade	MSS	III	3	Positive Nodes	3	22	≥ 12 nodes	No	1	1	1	1.24384	4.00274	No	High SES (0-22.3)	Others	Open	Known
CD0304	NHW	76.9205	> 65	Female	No	3	Medicare	0	1	0	0	0	0	0	0	0	1	Present	Right-Sided	30.79	Obese	6	0-25	No	Open	Adenocarcinoma	Differentiated/Low_Grade	Unknown	II	3	No Positive Nodes	0	23	≥ 12 nodes	No	0	0	0	5.52329	5.52329	Yes	High SES (0-22.3)	Others	Open	Unknown
CD0305	NHW	22.9534	< 50	Male	No	1	Commercial/Self-Pay	0	0	0	0	0	0	0	0	0	0	Absent	Left-Sided	22.54	Normal	33.0833	25-50	Yes	Laparoscopic	Adenocarcinoma	Differentiated/Low_Grade	MSI	III	2	Positive Nodes	2	36	≥ 12 nodes	No	0	0	0	4.99178	4.99178	Yes	Medium SES (22.3-52)	Others	Non-Open	Known
CD0306	NHW	60.5315	50-64	Male	No	2	Commercial/Self-Pay	0	1	0	0	0	0	0	0	0	1	Present	Left-Sided	31.02	Obese	8	0-25	No	Laparoscopic	Adenocarcinoma	Differentiated/Low_Grade	Unknown	I	1	No Positive Nodes	0	8	< 12 nodes	No	0	0	0	16.0521	16.0521	No	High SES (0-22.3)	Others	Non-Open	Unknown
CD0307	NHW	49.4712	< 50	Male	No	2	Commercial/Self-Pay	1	1	0	0	0	0	0	0	0	2	Present	Left-Sided	26.84	Overweight	20	0-25	Yes	Open	Adenocarcinoma	Differentiated/Low_Grade	MSS	III	3	Positive Nodes	3	58	≥ 12 nodes	No	1	0	1	15.5781	15.5781	Yes	High SES (0-22.3)	Others	Open	Known
CD0308	NHW	52.5233	50-64	Female	No	2	Commercial/Self-Pay	0	0	0	0	0	0	0	0	0	0	Absent	Right-Sided	23.14	Normal	31	25-50	No	Laparoscopic	Adenocarcinoma	Differentiated/Low_Grade	MSI	I	2	No Positive Nodes	0	26	≥ 12 nodes	No	0	0	0	16.3644	16.3644	Yes	Medium SES (22.3-52)	Others	Non-Open	Known
CD0309	NHW	63.4932	50-64	Female	No	2	Commercial/Self-Pay	0	0	0	0	0	0	0	0	0	0	Absent	Left-Sided	27.34	Overweight	12	0-25	Yes	Open	Adenocarcinoma	Differentiated/Low_Grade	Unknown	II	4	No Positive Nodes	0	39	≥ 12 nodes	No	0	0	0	8.53699	8.53699	Yes	High SES (0-22.3)	Others	Open	Unknown
CD0310	NHW	59.1205	50-64	Female	No	2	Commercial/Self-Pay	0	1	0	0	0	0	0	0	0	1	Present	Right-Sided	37.98	Obese	12	0-25	No	Open	Mucinous adenocarcinoma	Differentiated/Low_Grade	MSS	I	1	No Positive Nodes	0	33	≥ 12 nodes	Yes	0	0	0	2.72603	16.189	Yes	High SES (0-22.3)	Others	Open	Known
CD0311	NHW	38.1753	< 50	Female	No	3	Commercial/Self-Pay	0	0	0	0	0	0	0	0	0	0	Absent	Right-Sided	28.72	Overweight	69	50-75	No	Open	Adenocarcinoma	Undifferentiated/High_Grade	MSI	II	3	No Positive Nodes	0	45	≥ 12 nodes	No	0	0	0	5.92603	5.92603	Yes	Low SES (>52)	Others	Open	Known
CD0312	NHW	47.2356	< 50	Female	No	3	Commercial/Self-Pay	0	0	0	0	0	0	0	0	0	0	Absent	Left-Sided	25.52	Overweight	44.5	25-50	Yes	Laparoscopic	Adenocarcinoma	Differentiated/Low_Grade	MSS	II	3	No Positive Nodes	0	13	≥ 12 nodes	No	0	0	0	6.31233	6.31233	Yes	Medium SES (22.3-52)	Others	Non-Open	Known
CD0313	NHW	56.3288	50-64	Male	No	2	Commercial/Self-Pay	0	0	0	0	0	0	0	0	0	0	Absent	Right-Sided	29.4	Overweight	1	0-25	No	Laparoscopic	Adenocarcinoma	Differentiated/Low_Grade	Unknown	I	1	No Positive Nodes	0	19	≥ 12 nodes	No	0	0	0	6.57534	6.57534	Yes	High SES (0-22.3)	Others	Non-Open	Unknown
CD0314	NHW	66.9342	> 65	Male	No	3	Medicare	1	1	0	1	0	0	0	0	0	3	Present	Right-Sided	28.7	Overweight	62	50-75	No	Open	Adenocarcinoma	Differentiated/Low_Grade	Unknown	I	2	No Positive Nodes	0	12	≥ 12 nodes	Yes	0	0	0	3.2	13.3123	Yes	Low SES (>52)	Others	Open	Unknown
CD0315	Hispanic	61.9233	50-64	Female	No	2	Commercial/Self-Pay	0	0	0	0	0	0	0	0	0	0	Absent	Right-Sided	28.87	Overweight	63.75	50-75	No	Open	Adenocarcinoma	Differentiated/Low_Grade	Unknown	II	3	No Positive Nodes	0	26	≥ 12 nodes	No	0	0	0	14.537	14.537	Yes	Low SES (>52)	Others	Open	Unknown
CD0316	NHW	85.5671	> 65	Female	No	4	Medicare	1	1	1	0	0	0	0	0	0	3	Present	Left-Sided	29.48	Overweight	75	50-75	No	Laparoscopic	Adenocarcinoma	Differentiated/Low_Grade	Unknown	I	2	No Positive Nodes	0	18	≥ 12 nodes	Yes	0	0	0	1.51233	1.51233	Yes	Low SES (>52)	Others	Non-Open	Unknown
CD0317	NHW	77.5644	> 65	Male	No	3	Medicare	0	1	0	1	0	0	0	0	0	2	Present	Right-Sided	30.12	Obese	25	0-25	No	Laparoscopic	Adenocarcinoma	Differentiated/Low_Grade	Unknown	II	3	No Positive Nodes	0	20	≥ 12 nodes	No	1	0	1	7.90959	7.90959	Yes	Medium SES (22.3-52)	Others	Non-Open	Unknown
CD0318	NHW	67.4082	> 65	Male	No	2	Medicare	0	1	0	0	0	0	0	0	0	1	Present	Left-Sided	33.24	Obese	18	0-25	Yes	Open	Mucinous adenocarcinoma	Differentiated/Low_Grade	Unknown	III	4	Positive Nodes	1	24	≥ 12 nodes	No	0	0	0	11.3068	15.6685	Yes	High SES (0-22.3)	Others	Open	Unknown
CD0319	Hispanic	47.2411	< 50	Male	No	2	Commercial/Self-Pay	0	0	0	0	0	0	0	0	0	0	Absent	Left-Sided	32.52	Obese	7	0-25	Yes	Laparoscopic	Adenocarcinoma	Differentiated/Low_Grade	MSS	III	3	Positive Nodes	4	19	≥ 12 nodes	No	0	0	0	9.93151	9.93151	Yes	High SES (0-22.3)	Others	Non-Open	Known
CD0320	NHW	58.1534	50-64	Female	No	3	Commercial/Self-Pay	1	1	0	0	0	0	0	0	0	2	Present	Right-Sided	29.61	Overweight	13.6667	0-25	No	Open	Adenocarcinoma	Differentiated/Low_Grade	MSS	I	2	No Positive Nodes	0	20	≥ 12 nodes	No	0	0	0	11.5699	11.5699	Yes	High SES (0-22.3)	Others	Open	Known
CD0321	NHW	70.7068	> 65	Male	No	2	Medicare	0	0	0	0	0	0	0	0	0	0	Absent	Right-Sided	24.83	Normal	10.5	0-25	Yes	Laparoscopic	Adenocarcinoma	Differentiated/Low_Grade	Unknown	III	2	Positive Nodes	1	14	≥ 12 nodes	No	0	0	0	9.62192	9.62192	Yes	High SES (0-22.3)	Others	Non-Open	Unknown
CD0322	NHW	59.2329	50-64	Female	No	2	Commercial/Self-Pay	0	0	0	1	0	0	0	0	0	1	Present	Left-Sided	23.87	Normal	12.6	0-25	Yes	Open	Adenocarcinoma	Undifferentiated/High_Grade	Unknown	III	3	Positive Nodes	5	37	≥ 12 nodes	No	0	0	0	12.3123	15.3096	Yes	High SES (0-22.3)	Others	Open	Unknown
CD0323	NHB	65.6466	> 65	Female	No	2	Commercial/Self-Pay	0	1	0	0	0	0	0	0	0	1	Present	Right-Sided	35.43	Obese	6	0-25	Yes	Open	Adenocarcinoma	Differentiated/Low_Grade	Unknown	III	1	Positive Nodes	1	23	≥ 12 nodes	No	0	0	0	15.8274	15.8274	Yes	High SES (0-22.3)	NHB	Open	Unknown
CD0324	NHW	50.2384	50-64	Male	No	3	Commercial/Self-Pay	0	0	0	0	0	0	0	0	0	0	Absent	Right-Sided	34	Obese	22	0-25	No	Open	Mucinous adenocarcinoma	Differentiated/Low_Grade	MSS	I	1	No Positive Nodes	0	23	≥ 12 nodes	No	0	0	0	5.2137	5.2137	Yes	High SES (0-22.3)	Others	Open	Known
CD0325	NHB	52.4	50-64	Male	No	3	Commercial/Self-Pay	0	0	0	0	0	0	0	0	0	0	Absent	Right-Sided	37.34	Obese	52	50-75	No	Open	Adenocarcinoma	Differentiated/Low_Grade	Unknown	III	3	Positive Nodes	2	20	≥ 12 nodes	No	1	1	1	1.00548	11.463	No	Medium SES (22.3-52)	NHB	Open	Unknown
CD0326	NHW	80.2658	> 65	Female	No	3	Medicare	0	0	0	0	0	0	0	0	0	0	Absent	Right-Sided	27.12	Overweight	68	50-75	No	Open	Adenocarcinoma	Differentiated/Low_Grade	Unknown	II	3	No Positive Nodes	0	13	≥ 12 nodes	No	0	0	0	1.45205	1.38356	Yes	Low SES (>52)	Others	Open	Unknown
CD0327	NHW	74.3863	> 65	Male	No	3	Medicare	0	1	1	0	0	0	0	0	0	2	Present	Right-Sided	26.17	Overweight	51	50-75	No	Open	Adenocarcinoma	Differentiated/Low_Grade	Unknown	II	3	No Positive Nodes	0	44	≥ 12 nodes	No	0	0	0	4.27123	15.8986	Yes	Medium SES (22.3-52)	Others	Open	Unknown
CD0328	NHW	60.6274	50-64	Male	No	2	Commercial/Self-Pay	0	0	0	0	0	0	0	0	0	0	Absent	Right-Sided	29.35	Overweight	1	0-25	No	Laparoscopic	Adenocarcinoma	Differentiated/Low_Grade	Unknown	I	1	No Positive Nodes	0	12	≥ 12 nodes	No	1	0	1	1.06301	1.06301	Yes	High SES (0-22.3)	Others	Non-Open	Unknown
CD0329	NHW	52.0055	50-64	Female	No	3	Commercial/Self-Pay	0	1	0	0	0	0	0	0	0	1	Present	Left-Sided	40.23	Obese	33	25-50	No	Laparoscopic	Adenocarcinoma	Differentiated/Low_Grade	Unknown	I	1	No Positive Nodes	0	18	≥ 12 nodes	No	0	0	0	2.05479	2.05479	Yes	Medium SES (22.3-52)	Others	Non-Open	Unknown
CD0330	NHB	54.7945	50-64	Male	No	3	Commercial/Self-Pay	0	1	1	0	1	0	0	0	0	3	Present	Left-Sided	37.66	Obese	29	25-50	Yes	Open	Adenocarcinoma	Differentiated/Low_Grade	Unknown	II	4	No Positive Nodes	0	22	≥ 12 nodes	No	0	0	0	3.66575	3.66575	Yes	Medium SES (22.3-52)	NHB	Open	Unknown
CD0331	NHW	67.6411	> 65	Male	No	3	Medicare	1	0	1	0	0	0	0	0	0	2	Present	Right-Sided	31.14	Obese	46	25-50	No	Open	Adenocarcinoma	Differentiated/Low_Grade	Unknown	II	3	No Positive Nodes	0	20	≥ 12 nodes	No	0	0	0	6.40822	6.40822	Yes	Medium SES (22.3-52)	Others	Open	Unknown
CD0332	NHW	24.5479	< 50	Male	No	1	Commercial/Self-Pay	0	0	0	0	0	0	0	0	0	0	Absent	Right-Sided	25.5	Overweight	19	0-25	No	Laparoscopic	Adenocarcinoma	Differentiated/Low_Grade	MSI	I	1	No Positive Nodes	0	82	≥ 12 nodes	No	0	0	0	15.7616	15.7616	Yes	High SES (0-22.3)	Others	Non-Open	Known
CD0333	NHW	66.4027	> 65	Male	No	3	Medicare	0	0	0	1	0	0	0	0	0	1	Present	Left-Sided	24.02	Normal	81	76-100	Yes	Laparoscopic	Adenocarcinoma	Differentiated/Low_Grade	Unknown	III	3	Positive Nodes	2	21	≥ 12 nodes	Yes	1	0	1	14.2356	14.2356	Yes	Low SES (>52)	Others	Non-Open	Unknown
CD0334	NHW	58.2055	50-64	Female	No	2	Medicare	0	0	0	0	0	0	0	0	0	0	Absent	Left-Sided	23.22	Normal	23.25	0-25	Yes	Laparoscopic	Adenocarcinoma	Differentiated/Low_Grade	Unknown	II	3	No Positive Nodes	0	12	≥ 12 nodes	No	0	0	0	7.43288	7.43288	Yes	Medium SES (22.3-52)	Others	Non-Open	Unknown
CD0335	NHW	62.0438	50-64	Female	No	3	Commercial/Self-Pay	0	1	0	1	0	0	0	0	0	2	Present	Right-Sided	21.33	Normal	47.5	25-50	Yes	Open	Adenocarcinoma	Undifferentiated/High_Grade	Unknown	II	3	No Positive Nodes	0	15	≥ 12 nodes	No	0	0	0	4.17808	3.54795	Yes	Medium SES (22.3-52)	Others	Open	Unknown
CD0336	NHW	66.0712	> 65	Male	No	2	Commercial/Self-Pay	0	0	0	0	0	0	0	0	0	0	Absent	Right-Sided	26.59	Overweight	4	0-25	Yes	Laparoscopic	Adenocarcinoma	Undifferentiated/High_Grade	Unknown	III	2	Positive Nodes	2	15	≥ 12 nodes	No	0	0	0	8.37808	11.7014	Yes	High SES (0-22.3)	Others	Non-Open	Unknown
CD0337	NHW	80.2575	> 65	Male	No	3	Medicare	1	1	1	0	1	0	0	0	0	4	Present	Left-Sided	35.03	Obese	41.8333	25-50	No	Laparoscopic	Adenocarcinoma	Differentiated/Low_Grade	Unknown	I	1	No Positive Nodes	0	7	< 12 nodes	No	1	0	1	11.674	11.674	No	Medium SES (22.3-52)	Others	Non-Open	Unknown
CD0338	NHW	68.5945	> 65	Male	No	4	Medicare	1	1	0	0	1	0	0	0	0	3	Present	Right-Sided	20.07	Normal	27.6	25-50	No	Laparoscopic	Adenocarcinoma	Differentiated/Low_Grade	Unknown	III	3	Positive Nodes	1	39	≥ 12 nodes	No	0	0	0	6.41918	6.41918	No	Medium SES (22.3-52)	Others	Non-Open	Unknown
CD0339	NHW	72.9096	> 65	Female	No	2	Medicare	0	0	0	0	0	0	0	0	0	0	Absent	Right-Sided	27.91	Overweight	33	25-50	No	Open	Adenocarcinoma	Differentiated/Low_Grade	Unknown	I	1	No Positive Nodes	0	21	≥ 12 nodes	No	0	0	0	0.975342	12.3096	Yes	Medium SES (22.3-52)	Others	Open	Unknown
CD0340	Hispanic	64.0137	50-64	Male	No	2	Commercial/Self-Pay	0	1	0	0	0	0	0	0	0	1	Present	Left-Sided	29.05	Overweight	64	50-75	Yes	Laparoscopic	Adenocarcinoma	Differentiated/Low_Grade	Unknown	II	3	No Positive Nodes	0	27	≥ 12 nodes	No	0	0	0	5.31781	5.31781	Yes	Low SES (>52)	Others	Non-Open	Unknown
CD0341	NHW	80.6247	> 65	Female	No	3	Medicare	1	1	0	0	0	1	0	0	0	3	Present	Right-Sided	27.55	Overweight	16	0-25	Yes	Laparoscopic	Adenocarcinoma	Differentiated/Low_Grade	Unknown	III	4	Positive Nodes	1	20	≥ 12 nodes	No	1	1	0	0.915068	1.40274	Yes	High SES (0-22.3)	Others	Non-Open	Unknown
CD0342	NHW	39.6274	< 50	Female	No	3	Commercial/Self-Pay	0	1	0	0	0	0	0	0	0	1	Present	Left-Sided	32	Obese	9	0-25	Yes	Laparoscopic	Adenocarcinoma	Differentiated/Low_Grade	MSS	III	1	Positive Nodes	5	17	≥ 12 nodes	No	1	1	1	0.520548	1.26575	Yes	High SES (0-22.3)	Others	Non-Open	Known
CD0343	NHW	58.5589	50-64	Male	No	2	Commercial/Self-Pay	0	0	0	0	0	0	0	0	0	0	Absent	Left-Sided	24.33	Normal	42.1905	25-50	No	Open	Adenocarcinoma	Differentiated/Low_Grade	Unknown	I	1	No Positive Nodes	0	12	≥ 12 nodes	Yes	0	0	0	7.6137	7.6137	Yes	Medium SES (22.3-52)	Others	Open	Unknown
CD0344	NHW	47.1041	< 50	Male	No	2	Commercial/Self-Pay	0	0	0	0	0	0	0	0	0	0	Absent	Right-Sided	27.77	Overweight	1	0-25	No	Open	Adenocarcinoma	Differentiated/Low_Grade	MSI	I	2	No Positive Nodes	0	20	≥ 12 nodes	Yes	0	0	0	2.00548	2.00548	Yes	High SES (0-22.3)	Others	Open	Known
CD0345	NHW	40.3397	< 50	Male	No	2	Commercial/Self-Pay	0	0	0	0	0	0	0	0	0	0	Absent	Right-Sided	26.57	Overweight	1	0-25	Yes	Laparoscopic	Adenocarcinoma	Undifferentiated/High_Grade	MSS	III	3	Positive Nodes	7	22	≥ 12 nodes	No	0	0	0	5.16986	5.16986	Yes	High SES (0-22.3)	Others	Non-Open	Known
CD0346	NHB	75.7397	> 65	Female	No	3	Medicare	0	1	0	0	0	0	0	0	0	1	Present	Left-Sided	21.67	Normal	5	0-25	Yes	Open	Adenocarcinoma	Differentiated/Low_Grade	Unknown	III	4	Positive Nodes	5	23	≥ 12 nodes	No	1	1	1	0.632877	3.73151	Yes	High SES (0-22.3)	NHB	Open	Unknown
CD0347	NHW	60.4548	50-64	Male	No	2	Medicare	1	0	0	0	0	0	0	0	0	1	Present	Right-Sided	33.21	Obese	13	0-25	No	Laparoscopic	Adenocarcinoma	Differentiated/Low_Grade	Unknown	I	1	No Positive Nodes	0	37	≥ 12 nodes	No	0	0	0	5.21918	5.21918	Yes	High SES (0-22.3)	Others	Non-Open	Unknown
CD0348	NHW	66.6493	> 65	Female	No	3	Medicare	0	1	0	0	0	0	0	0	0	1	Present	Right-Sided	36.05	Obese	19	0-25	Yes	Open	Adenocarcinoma	Undifferentiated/High_Grade	MSS	III	1	Positive Nodes	1	33	≥ 12 nodes	No	1	1	1	1.33973	15.3918	Yes	High SES (0-22.3)	Others	Open	Known
CD0349	NHW	81.6493	> 65	Male	No	3	Medicare	1	1	1	0	0	0	0	0	0	3	Present	Right-Sided	28.73	Overweight	33	25-50	Yes	Open	Mucinous adenocarcinoma	Differentiated/Low_Grade	Unknown	III	4	Positive Nodes	2	19	≥ 12 nodes	No	1	0	1	4.69315	4.69315	Yes	Medium SES (22.3-52)	Others	Open	Unknown
CD0350	NHW	79.0849	> 65	Male	No	2	Medicare	0	0	0	0	0	0	0	0	0	0	Absent	Left-Sided	19.69	Normal	16	0-25	No	Open	Adenocarcinoma	Differentiated/Low_Grade	Unknown	I	2	No Positive Nodes	0	24	≥ 12 nodes	No	1	1	1	2.16164	2.43014	Yes	High SES (0-22.3)	Others	Open	Unknown
CD0351	NHB	54.7205	50-64	Female	No	2	Commercial/Self-Pay	0	1	0	0	0	0	0	0	0	1	Present	Right-Sided	33.61	Obese	20	0-25	Yes	Laparoscopic	Adenocarcinoma	Differentiated/Low_Grade	Unknown	III	3	Positive Nodes	3	27	≥ 12 nodes	No	0	0	0	14.1507	14.1507	Yes	High SES (0-22.3)	NHB	Non-Open	Unknown
CD0352	NHW	70.674	> 65	Female	No	3	Medicare	0	0	0	0	1	0	0	0	0	1	Present	Right-Sided	28.72	Overweight	1	0-25	No	Laparoscopic	Adenocarcinoma	Undifferentiated/High_Grade	MSS	I	1	No Positive Nodes	0	18	≥ 12 nodes	No	0	0	0	4.18082	4.18082	Yes	High SES (0-22.3)	Others	Non-Open	Known
CD0353	NHW	76.9452	> 65	Male	No	3	Medicare	0	1	0	1	0	0	0	0	0	2	Present	Left-Sided	29.75	Overweight	48	25-50	Yes	Open	Adenocarcinoma	Undifferentiated/High_Grade	Unknown	III	4	Positive Nodes	6	36	≥ 12 nodes	No	0	0	0	8.04932	8.04932	Yes	Medium SES (22.3-52)	Others	Open	Unknown
CD0354	NHW	82.0712	> 65	Male	No	3	Medicare	1	0	0	0	0	0	0	0	0	1	Present	Left-Sided	37.25	Obese	29	25-50	Yes	Open	Adenocarcinoma	Differentiated/Low_Grade	Unknown	III	3	Positive Nodes	6	20	≥ 12 nodes	No	1	0	1	8.86027	8.86027	Yes	Medium SES (22.3-52)	Others	Open	Unknown
CD0355	NHB	61.3589	50-64	Male	No	2	Commercial/Self-Pay	1	1	0	0	0	0	0	0	0	2	Present	Left-Sided	32	Obese	1	0-25	No	Laparoscopic	Adenocarcinoma	Differentiated/Low_Grade	Unknown	I	2	No Positive Nodes	0	17	≥ 12 nodes	No	0	0	0	6.94521	6.94521	Yes	High SES (0-22.3)	NHB	Non-Open	Unknown
CD0356	NHB	66.7397	> 65	Female	No	3	Medicare	0	1	0	0	0	0	0	0	0	1	Present	Left-Sided	26.23	Overweight	43	25-50	No	Open	Adenocarcinoma	Differentiated/Low_Grade	MSS	II	3	No Positive Nodes	0	16	≥ 12 nodes	Yes	1	0	1	12.4849	12.4849	Yes	Medium SES (22.3-52)	NHB	Open	Known
CD0357	NHW	73.2986	> 65	Female	No	3	Medicare	0	0	0	0	0	0	0	0	0	0	Absent	Right-Sided	22.82	Normal	3	0-25	No	Laparoscopic	Adenocarcinoma	Differentiated/Low_Grade	Unknown	I	2	No Positive Nodes	0	19	≥ 12 nodes	No	0	0	0	3.7726	3.7726	Yes	High SES (0-22.3)	Others	Non-Open	Unknown
CD0358	NHW	48.0274	< 50	Male	No	2	Commercial/Self-Pay	0	0	0	0	0	0	0	0	0	0	Absent	Right-Sided	25.2	Overweight	1	0-25	No	Open	Adenocarcinoma	Undifferentiated/High_Grade	MSI	II	3	No Positive Nodes	0	30	≥ 12 nodes	No	1	1	0	15.4356	15.4356	Yes	High SES (0-22.3)	Others	Open	Known
CD0359	NHW	68.8411	> 65	Female	No	2	Medicaid	0	1	0	0	0	0	0	0	0	1	Present	Left-Sided	25.96	Overweight	27	25-50	No	Open	Adenocarcinoma	Differentiated/Low_Grade	MSS	II	3	No Positive Nodes	0	18	≥ 12 nodes	No	1	1	0	1.00822	13.6	Yes	Medium SES (22.3-52)	Others	Open	Known
CD0360	NHW	59.0301	50-64	Female	No	3	Commercial/Self-Pay	1	1	0	0	0	0	0	0	0	2	Present	Left-Sided	29.55	Overweight	1	0-25	No	Laparoscopic	Adenocarcinoma	Differentiated/Low_Grade	Unknown	I	2	No Positive Nodes	0	20	≥ 12 nodes	Yes	0	0	0	5.13425	5.13425	Yes	High SES (0-22.3)	Others	Non-Open	Unknown
CD0361	NHW	60.5616	50-64	Male	No	3	Commercial/Self-Pay	0	0	0	0	0	0	0	0	0	0	Absent	Right-Sided	25.24	Overweight	10	0-25	Yes	Open	Adenocarcinoma	Undifferentiated/High_Grade	Unknown	II	3	No Positive Nodes	0	42	≥ 12 nodes	No	0	0	0	10.4712	10.4712	Yes	High SES (0-22.3)	Others	Open	Unknown
CD0362	NHW	72.9041	> 65	Male	No	3	Medicare	0	0	0	0	0	0	0	0	0	0	Absent	Left-Sided	20	Normal	30.75	25-50	Yes	Open	Adenocarcinoma	Differentiated/Low_Grade	Unknown	II	3	No Positive Nodes	0	32	≥ 12 nodes	Yes	0	0	0	12.6658	13.2	Yes	Medium SES (22.3-52)	Others	Open	Unknown
CD0363	NHW	46.8	< 50	Male	No	1	Commercial/Self-Pay	0	0	0	0	0	0	0	0	0	0	Absent	Left-Sided	25.34	Overweight	13.125	0-25	Yes	Laparoscopic	Adenocarcinoma	Differentiated/Low_Grade	MSS	II	3	No Positive Nodes	0	29	≥ 12 nodes	No	0	0	0	2.64658	2.64658	Yes	High SES (0-22.3)	Others	Non-Open	Known
CD0364	NHW	64.4	50-64	Female	No	3	Commercial/Self-Pay	0	1	0	0	0	0	0	0	0	1	Present	Left-Sided	22.67	Normal	34.6	25-50	Yes	Open	Adenocarcinoma	Differentiated/Low_Grade	Unknown	III	1	Positive Nodes	1	21	≥ 12 nodes	No	0	0	0	15.7671	15.7671	Yes	Medium SES (22.3-52)	Others	Open	Unknown
CD0365	NHW	64.1452	50-64	Male	No	3	Commercial/Self-Pay	0	1	0	0	0	0	0	0	0	1	Present	Left-Sided	27.77	Overweight	12	0-25	Yes	Open	Adenocarcinoma	Differentiated/Low_Grade	Unknown	II	3	No Positive Nodes	0	16	≥ 12 nodes	No	0	0	0	5.3863	5.3863	Yes	High SES (0-22.3)	Others	Open	Unknown
CD0366	NHW	45.9151	< 50	Female	No	2	Commercial/Self-Pay	0	0	0	0	0	0	0	0	0	0	Absent	Left-Sided	26.22	Overweight	11	0-25	No	Laparoscopic	Adenocarcinoma	Differentiated/Low_Grade	MSS	II	3	No Positive Nodes	0	14	≥ 12 nodes	No	0	0	0	7.03562	7.03562	Yes	High SES (0-22.3)	Others	Non-Open	Known
CD0367	NHW	55.8658	50-64	Male	No	2	Commercial/Self-Pay	0	0	0	0	0	0	0	0	0	0	Absent	Right-Sided	29.41	Overweight	55	50-75	No	Laparoscopic	Adenocarcinoma	Differentiated/Low_Grade	MSI	II	3	No Positive Nodes	0	27	≥ 12 nodes	No	0	0	0	3.39726	3.39726	Yes	Low SES (>52)	Others	Non-Open	Known
CD0368	NHW	70.474	> 65	Male	No	3	Medicare	0	1	1	0	0	0	0	0	0	2	Present	Right-Sided	32	Obese	48	25-50	No	Open	Adenocarcinoma	Undifferentiated/High_Grade	MSI	II	3	No Positive Nodes	0	28	≥ 12 nodes	No	0	0	0	10.7397	10.7397	Yes	Medium SES (22.3-52)	Others	Open	Known
CD0369	NHW	56.6247	50-64	Female	No	3	Medicaid	0	1	0	0	0	0	0	0	0	1	Present	Left-Sided	41.59	Obese	75	50-75	Yes	Open	Adenocarcinoma	Differentiated/Low_Grade	Unknown	II	3	No Positive Nodes	0	13	≥ 12 nodes	No	0	0	0	13.0301	13.0301	Yes	Low SES (>52)	Others	Open	Unknown
CD0370	NHW	78.063	> 65	Male	No	3	Medicare	1	1	1	0	0	0	0	1	0	4	Present	Right-Sided	33.96	Obese	8	0-25	No	Laparoscopic	Adenocarcinoma	Differentiated/Low_Grade	MSI	I	1	No Positive Nodes	0	21	≥ 12 nodes	No	1	0	1	3.85479	3.85479	Yes	High SES (0-22.3)	Others	Non-Open	Known
CD0371	NHW	64.1808	50-64	Male	No	3	Commercial/Self-Pay	0	1	1	1	0	1	1	0	0	5	Present	Left-Sided	25.71	Overweight	8	0-25	No	Laparoscopic	Adenocarcinoma	Differentiated/Low_Grade	MSS	I	2	No Positive Nodes	0	11	< 12 nodes	No	0	0	0	9.10959	15.263	No	High SES (0-22.3)	Others	Non-Open	Known
CD0372	NHB	60.6329	50-64	Male	No	3	Commercial/Self-Pay	1	1	1	0	0	0	0	0	0	3	Present	Left-Sided	32.95	Obese	47	25-50	Yes	Open	Adenocarcinoma	Undifferentiated/High_Grade	Unknown	III	3	Positive Nodes	10	46	≥ 12 nodes	No	1	1	1	0.838356	1.5589	Yes	Medium SES (22.3-52)	NHB	Open	Unknown
CD0373	NHW	60.4685	50-64	Female	No	2	Commercial/Self-Pay	0	0	0	0	0	0	0	0	0	0	Absent	Right-Sided	18.49	Underweight	1	0-25	Yes	Laparoscopic	Adenocarcinoma	Differentiated/Low_Grade	Unknown	II	3	No Positive Nodes	0	24	≥ 12 nodes	Yes	0	0	0	12.8247	12.8247	Yes	High SES (0-22.3)	Others	Non-Open	Unknown
CD0374	NHB	78.6055	> 65	Male	No	3	Medicare	1	1	0	0	0	0	0	1	0	3	Present	Left-Sided	29.32	Overweight	13	0-25	No	Laparoscopic	Adenocarcinoma	Differentiated/Low_Grade	Unknown	II	3	No Positive Nodes	0	20	≥ 12 nodes	No	1	0	1	11.2904	11.2904	Yes	High SES (0-22.3)	NHB	Non-Open	Unknown
CD0375	NHW	63.9096	50-64	Female	No	3	Commercial/Self-Pay	0	0	1	0	1	0	0	0	0	2	Present	Right-Sided	22.4	Normal	64	50-75	Yes	Laparoscopic	Adenocarcinoma	Differentiated/Low_Grade	MSS	III	2	Positive Nodes	3	60	≥ 12 nodes	No	0	0	0	2.6	2.6	Yes	Low SES (>52)	Others	Non-Open	Known
CD0376	NHW	48.3041	< 50	Male	No	2	Commercial/Self-Pay	0	0	0	1	0	0	0	0	0	1	Present	Left-Sided	37.76	Obese	6	0-25	Yes	Laparoscopic	Adenocarcinoma	Differentiated/Low_Grade	MSS	III	3	Positive Nodes	1	22	≥ 12 nodes	No	0	0	0	15.6877	15.6877	Yes	High SES (0-22.3)	Others	Non-Open	Known
CD0377	NHW	43.7425	< 50	Male	No	2	Commercial/Self-Pay	0	0	0	0	0	0	0	0	0	0	Absent	Left-Sided	34.5	Obese	67.3158	50-75	Yes	Laparoscopic	Adenocarcinoma	Differentiated/Low_Grade	MSS	III	3	Positive Nodes	6	16	≥ 12 nodes	No	1	1	1	1.28493	8.72329	Yes	Low SES (>52)	Others	Non-Open	Known
CD0378	NHW	63.9151	50-64	Female	No	2	Commercial/Self-Pay	0	0	0	0	0	0	0	0	0	0	Absent	Left-Sided	21.1	Normal	35.6429	25-50	Yes	Open	Adenocarcinoma	Differentiated/Low_Grade	MSS	II	3	No Positive Nodes	0	19	≥ 12 nodes	No	0	0	0	11.5342	11.5342	Yes	Medium SES (22.3-52)	Others	Open	Known
CD0379	NHW	38.011	< 50	Male	No	2	Commercial/Self-Pay	0	0	0	0	0	0	0	0	0	0	Absent	Left-Sided	38	Obese	3	0-25	Yes	Open	Adenocarcinoma	Differentiated/Low_Grade	MSS	III	3	Positive Nodes	2	20	≥ 12 nodes	No	0	0	0	7.24658	7.24658	Yes	High SES (0-22.3)	Others	Open	Known
CD0380	NHW	62.2055	50-64	Female	No	3	Medicaid	0	1	0	0	0	0	0	0	0	1	Present	Right-Sided	29.7	Overweight	51	50-75	Yes	Laparoscopic	Adenocarcinoma	Differentiated/Low_Grade	Unknown	II	3	No Positive Nodes	0	27	≥ 12 nodes	No	1	0	1	6.26575	6.26575	Yes	Medium SES (22.3-52)	Others	Non-Open	Unknown
CD0381	NHW	44.1123	< 50	Male	No	2	Commercial/Self-Pay	0	0	0	0	0	0	0	0	0	0	Absent	Right-Sided	35.74	Obese	27	25-50	No	Laparoscopic	Adenocarcinoma	Differentiated/Low_Grade	MSI	II	3	No Positive Nodes	0	36	≥ 12 nodes	No	1	1	1	0.805479	3.01644	Yes	Medium SES (22.3-52)	Others	Non-Open	Known
CD0382	NHW	81.811	> 65	Male	No	3	Medicare	1	0	1	0	0	0	1	0	0	3	Present	Right-Sided	27.21	Overweight	18	0-25	Yes	Open	Mucinous adenocarcinoma	Differentiated/Low_Grade	Unknown	III	4	Positive Nodes	5	23	≥ 12 nodes	No	0	0	0	7.90411	7.90411	Yes	High SES (0-22.3)	Others	Open	Unknown
CD0383	NHW	37.3178	< 50	Female	No	2	Commercial/Self-Pay	0	0	0	0	0	0	0	0	0	0	Absent	Left-Sided	23.33	Normal	2	0-25	Yes	Laparoscopic	Adenocarcinoma	Differentiated/Low_Grade	MSS	III	3	Positive Nodes	2	35	≥ 12 nodes	No	0	0	0	2.23836	2.23836	Yes	High SES (0-22.3)	Others	Non-Open	Known
CD0384	NHW	51.337	50-64	Female	No	2	Commercial/Self-Pay	0	0	0	0	0	0	0	0	0	0	Absent	Right-Sided	25.31	Overweight	3	0-25	Yes	Open	Adenocarcinoma	Undifferentiated/High_Grade	Unknown	III	3	Positive Nodes	2	24	≥ 12 nodes	No	0	0	0	5.43014	5.43014	Yes	High SES (0-22.3)	Others	Open	Unknown
CD0385	NHW	74.7014	> 65	Male	No	3	Medicare	1	1	0	0	0	0	0	0	0	2	Present	Left-Sided	30.83	Obese	1	0-25	No	Laparoscopic	Adenocarcinoma	Differentiated/Low_Grade	Unknown	II	3	No Positive Nodes	0	38	≥ 12 nodes	No	0	0	0	8.14795	8.14795	Yes	High SES (0-22.3)	Others	Non-Open	Unknown
CD0386	NHW	46.8986	< 50	Male	No	3	Commercial/Self-Pay	0	1	0	0	0	0	0	0	0	1	Present	Right-Sided	32.44	Obese	1	0-25	No	Laparoscopic	Adenocarcinoma	Differentiated/Low_Grade	Unknown	I	1	No Positive Nodes	0	47	≥ 12 nodes	No	0	0	0	15.2082	15.4767	Yes	High SES (0-22.3)	Others	Non-Open	Unknown
CD0387	NHB	71.7534	> 65	Female	No	4	Medicare	0	1	0	0	0	1	0	0	0	2	Present	Left-Sided	40	Obese	19	0-25	No	Laparoscopic	Adenocarcinoma	Differentiated/Low_Grade	Unknown	I	1	No Positive Nodes	0	12	≥ 12 nodes	No	0	0	0	7.77808	7.77808	Yes	High SES (0-22.3)	NHB	Non-Open	Unknown
CD0388	NHW	68.8219	> 65	Male	No	3	Medicare	0	1	0	0	0	0	0	0	0	1	Present	Left-Sided	28.66	Overweight	53	50-75	Yes	Open	Adenocarcinoma	Differentiated/Low_Grade	MSS	II	4	No Positive Nodes	0	30	≥ 12 nodes	No	0	0	0	6.67123	15.3205	Yes	Low SES (>52)	Others	Open	Known
CD0389	NHW	73	> 65	Male	No	3	Medicare	0	0	1	0	0	0	1	0	0	2	Present	Right-Sided	25.92	Overweight	4	0-25	Yes	Open	Adenocarcinoma	Undifferentiated/High_Grade	MSI	III	3	Positive Nodes	1	16	≥ 12 nodes	Yes	1	0	1	10.0932	10.0932	Yes	High SES (0-22.3)	Others	Open	Known
CD0390	NHB	86.8329	> 65	Female	No	3	Medicare	0	1	0	0	0	1	0	0	0	2	Present	Right-Sided	31.13	Obese	100	76-100	No	Open	Adenocarcinoma	Differentiated/Low_Grade	Unknown	II	3	No Positive Nodes	0	29	≥ 12 nodes	No	1	1	1	2.46575	3.50411	Yes	Low SES (>52)	NHB	Open	Unknown
CD0391	NHW	69.8548	> 65	Female	No	3	Medicare	1	1	0	0	0	0	0	0	0	2	Present	Left-Sided	39	Obese	60	50-75	No	Open	Adenocarcinoma	Differentiated/Low_Grade	Unknown	I	1	No Positive Nodes	0	11	< 12 nodes	No	0	0	0	6.96712	6.96712	No	Low SES (>52)	Others	Open	Unknown
CD0392	NHB	61.3918	50-64	Female	No	2	Commercial/Self-Pay	0	0	0	0	0	0	0	0	0	0	Absent	Right-Sided	40.74	Obese	39	25-50	No	Laparoscopic	Adenocarcinoma	Differentiated/Low_Grade	Unknown	II	3	No Positive Nodes	0	20	≥ 12 nodes	No	1	1	0	0.610959	15.1644	Yes	Medium SES (22.3-52)	NHB	Non-Open	Unknown
CD0393	NHB	63.989	50-64	Female	No	2	Commercial/Self-Pay	0	0	0	0	0	0	0	0	0	0	Absent	Right-Sided	23.87	Normal	4	0-25	No	Laparoscopic	Adenocarcinoma	Differentiated/Low_Grade	MSI	I	2	No Positive Nodes	0	21	≥ 12 nodes	No	0	0	0	12.4795	12.4795	Yes	High SES (0-22.3)	NHB	Non-Open	Known
CD0394	NHW	78.8274	> 65	Male	No	3	Medicare	0	1	1	0	0	0	0	0	0	2	Present	Right-Sided	25.92	Overweight	25	0-25	No	Laparoscopic	Mucinous adenocarcinoma	Differentiated/Low_Grade	Unknown	II	3	No Positive Nodes	0	29	≥ 12 nodes	No	0	0	0	6.09863	12.4247	Yes	Medium SES (22.3-52)	Others	Non-Open	Unknown
CD0395	NHW	67.5041	> 65	Male	No	3	Medicare	0	1	1	0	0	0	0	0	0	2	Present	Right-Sided	27.54	Overweight	16	0-25	No	Laparoscopic	Adenocarcinoma	Differentiated/Low_Grade	Unknown	II	3	No Positive Nodes	0	55	≥ 12 nodes	No	1	0	1	8.72877	12.611	Yes	High SES (0-22.3)	Others	Non-Open	Unknown
CD0396	NHW	65.8685	> 65	Female	No	3	Medicare	0	0	0	0	0	0	0	0	0	0	Absent	Right-Sided	37.55	Obese	9	0-25	Yes	Laparoscopic	Adenocarcinoma	Undifferentiated/High_Grade	MSS	II	3	No Positive Nodes	0	16	≥ 12 nodes	No	1	0	1	8.73699	8.73699	Yes	High SES (0-22.3)	Others	Non-Open	Known
CD0397	NHW	40.7808	< 50	Female	No	2	Commercial/Self-Pay	0	0	0	0	0	0	0	0	0	0	Absent	Right-Sided	17.71	Underweight	2	0-25	Yes	Laparoscopic	Adenocarcinoma	Differentiated/Low_Grade	MSI	III	3	Positive Nodes	1	37	≥ 12 nodes	No	0	0	0	14.5068	14.5068	Yes	High SES (0-22.3)	Others	Non-Open	Known
CD0398	NHW	48.2685	< 50	Female	No	3	Commercial/Self-Pay	0	0	0	0	0	0	0	0	0	0	Absent	Left-Sided	20.95	Normal	2	0-25	Yes	Laparoscopic	Adenocarcinoma	Differentiated/Low_Grade	MSS	III	2	Positive Nodes	1	21	≥ 12 nodes	No	0	0	0	4.72603	4.72603	Yes	High SES (0-22.3)	Others	Non-Open	Known
CD0399	NHW	61.2849	50-64	Male	No	3	Medicare	0	0	1	0	0	0	0	0	0	1	Present	Left-Sided	25.9	Overweight	30	25-50	Yes	Laparoscopic	Adenocarcinoma	Differentiated/Low_Grade	Unknown	II	3	No Positive Nodes	0	19	≥ 12 nodes	No	0	0	0	7.19178	7.19178	Yes	Medium SES (22.3-52)	Others	Non-Open	Unknown
CD0400	NHB	58.7151	50-64	Male	No	3	Commercial/Self-Pay	0	0	0	0	0	0	0	0	0	0	Absent	Right-Sided	30.11	Obese	36.0286	25-50	No	Open	Adenocarcinoma	Differentiated/Low_Grade	MSS	I	2	No Positive Nodes	0	34	≥ 12 nodes	No	0	0	0	3.62192	3.62192	Yes	Medium SES (22.3-52)	NHB	Open	Known
CD0401	NHW	71.7753	> 65	Male	No	3	Medicare	0	1	0	0	0	0	0	0	0	1	Present	Right-Sided	26.72	Overweight	12	0-25	No	Laparoscopic	Adenocarcinoma	Undifferentiated/High_Grade	MSI	II	3	No Positive Nodes	0	22	≥ 12 nodes	No	0	0	0	5.8	5.79452	Yes	High SES (0-22.3)	Others	Non-Open	Known
CD0402	NHW	41.9096	< 50	Male	No	3	Commercial/Self-Pay	0	0	0	0	0	0	0	0	0	0	Absent	Left-Sided	29.6	Overweight	28	25-50	Yes	Laparoscopic	Adenocarcinoma	Differentiated/Low_Grade	MSS	II	3	No Positive Nodes	0	28	≥ 12 nodes	No	0	0	0	1.32877	1.32877	Yes	Medium SES (22.3-52)	Others	Non-Open	Known
CD0403	NHW	77.1836	> 65	Male	No	3	Medicare	0	1	0	0	0	0	0	0	0	1	Present	Right-Sided	23.45	Normal	4	0-25	Yes	Open	Adenocarcinoma	Differentiated/Low_Grade	Unknown	III	3	Positive Nodes	1	24	≥ 12 nodes	No	1	1	1	1.3589	3.93699	Yes	High SES (0-22.3)	Others	Open	Unknown
CD0404	NHW	69.8438	> 65	Male	No	3	Medicaid	1	1	0	0	0	0	0	0	0	2	Present	Left-Sided	24.67	Normal	81	76-100	No	Laparoscopic	Adenocarcinoma	Differentiated/Low_Grade	Unknown	II	3	No Positive Nodes	0	14	≥ 12 nodes	No	1	1	1	0.216438	3.83288	Yes	Low SES (>52)	Others	Non-Open	Unknown
CD0405	NHW	46.0027	< 50	Male	No	3	Commercial/Self-Pay	0	0	0	0	0	0	0	0	0	0	Absent	Left-Sided	25.76	Overweight	30	25-50	Yes	Laparoscopic	Adenocarcinoma	Differentiated/Low_Grade	MSS	III	1	Positive Nodes	1	12	≥ 12 nodes	No	0	0	0	12.1671	12.1671	Yes	Medium SES (22.3-52)	Others	Non-Open	Known
CD0406	NHW	74.9562	> 65	Male	No	2	Medicare	0	1	0	0	0	0	0	0	0	1	Present	Right-Sided	22.49	Normal	6	0-25	No	Laparoscopic	Adenocarcinoma	Differentiated/Low_Grade	Unknown	II	3	No Positive Nodes	0	37	≥ 12 nodes	No	1	0	1	7.9726	7.9726	Yes	High SES (0-22.3)	Others	Non-Open	Unknown
CD0407	NHW	53.1479	50-64	Female	No	2	Commercial/Self-Pay	0	0	0	0	0	0	0	0	0	0	Absent	Left-Sided	21.22	Normal	25.75	25-50	Yes	Laparoscopic	Adenocarcinoma	Differentiated/Low_Grade	Unknown	II	3	No Positive Nodes	0	13	≥ 12 nodes	No	0	0	0	2.17808	2.17808	Yes	Medium SES (22.3-52)	Others	Non-Open	Unknown
CD0408	NHW	35.9315	< 50	Male	No	2	Commercial/Self-Pay	0	0	0	0	0	0	0	0	0	0	Absent	Left-Sided	24.38	Normal	17	0-25	No	Open	Adenocarcinoma	Differentiated/Low_Grade	MSS	I	2	No Positive Nodes	0	22	≥ 12 nodes	No	0	0	0	14.7918	14.7918	Yes	High SES (0-22.3)	Others	Open	Known
CD0409	NHW	63.4986	50-64	Male	No	2	Commercial/Self-Pay	0	0	0	0	0	0	0	0	0	0	Absent	Right-Sided	25.97	Overweight	7.81818	0-25	No	Laparoscopic	Adenocarcinoma	Differentiated/Low_Grade	Unknown	I	1	No Positive Nodes	0	29	≥ 12 nodes	No	0	0	0	4.51507	12.6082	Yes	High SES (0-22.3)	Others	Non-Open	Unknown
CD0410	NHW	44.2877	< 50	Female	No	2	Commercial/Self-Pay	0	0	0	0	0	0	0	0	0	0	Absent	Right-Sided	23.38	Normal	40	25-50	Yes	Laparoscopic	Adenocarcinoma	Differentiated/Low_Grade	MSS	III	3	Positive Nodes	1	40	≥ 12 nodes	No	0	0	0	4.83014	4.33699	Yes	Medium SES (22.3-52)	Others	Non-Open	Known
CD0411	NHW	73.7479	> 65	Female	No	3	Medicare	0	1	0	0	0	0	0	0	0	1	Present	Right-Sided	42.15	Obese	1	0-25	Yes	Laparoscopic	Adenocarcinoma	Differentiated/Low_Grade	Unknown	II	3	No Positive Nodes	0	13	≥ 12 nodes	No	0	0	0	3.50137	3.50137	Yes	High SES (0-22.3)	Others	Non-Open	Unknown
CD0412	NHW	64.2521	50-64	Male	No	3	Commercial/Self-Pay	1	0	0	0	0	0	0	0	0	1	Present	Right-Sided	32	Obese	35	25-50	No	Laparoscopic	Adenocarcinoma	Differentiated/Low_Grade	MSS	I	2	No Positive Nodes	0	32	≥ 12 nodes	Yes	0	0	0	14.6795	14.6795	Yes	Medium SES (22.3-52)	Others	Non-Open	Known
CD0413	NHW	66.8986	> 65	Female	No	2	Medicare	0	0	0	0	0	0	0	0	0	0	Absent	Left-Sided	19.38	Normal	45.6667	25-50	Yes	Laparoscopic	Adenocarcinoma	Differentiated/Low_Grade	Unknown	II	3	No Positive Nodes	0	48	≥ 12 nodes	No	0	0	0	11.2329	11.2329	Yes	Medium SES (22.3-52)	Others	Non-Open	Unknown
CD0414	NHB	62.5452	50-64	Male	No	3	Commercial/Self-Pay	1	1	1	1	0	0	1	1	0	6	Present	Right-Sided	39.06	Obese	51	50-75	Yes	Open	Adenocarcinoma	Differentiated/Low_Grade	Unknown	III	3	Positive Nodes	2	42	≥ 12 nodes	No	1	0	1	8.93425	8.93425	Yes	Medium SES (22.3-52)	NHB	Open	Unknown
CD0415	NHW	49.3096	< 50	Female	No	2	Commercial/Self-Pay	1	1	0	0	0	0	0	0	0	2	Present	Right-Sided	37.96	Obese	33	25-50	Yes	Open	Adenocarcinoma	Differentiated/Low_Grade	MSS	II	3	No Positive Nodes	0	21	≥ 12 nodes	No	0	0	0	9.16712	9.16712	Yes	Medium SES (22.3-52)	Others	Open	Known
CD0416	NHB	54.3068	50-64	Male	No	2	Commercial/Self-Pay	0	1	0	0	0	0	0	0	0	1	Present	Left-Sided	33.12	Obese	98	76-100	Yes	Laparoscopic	Adenocarcinoma	Differentiated/Low_Grade	Unknown	III	3	Positive Nodes	1	15	≥ 12 nodes	Yes	0	0	0	7.36712	14.3397	Yes	Low SES (>52)	NHB	Non-Open	Unknown
CD0417	NHW	57.0384	50-64	Male	No	3	Commercial/Self-Pay	0	0	0	0	0	0	0	0	0	0	Absent	Right-Sided	24.48	Normal	11	0-25	Yes	Open	Adenocarcinoma	Differentiated/Low_Grade	MSS	II	4	No Positive Nodes	0	39	≥ 12 nodes	No	0	0	0	11.0301	11.0301	Yes	High SES (0-22.3)	Others	Open	Known
CD0418	NHW	62.674	50-64	Male	No	3	Commercial/Self-Pay	0	1	1	0	0	0	0	0	0	2	Present	Right-Sided	34.55	Obese	17	0-25	Yes	Laparoscopic	Adenocarcinoma	Differentiated/Low_Grade	MSS	III	3	Positive Nodes	3	48	≥ 12 nodes	No	0	0	0	14.8301	14.8301	Yes	High SES (0-22.3)	Others	Non-Open	Known
CD0419	NHW	63.9068	50-64	Male	No	3	Medicare	1	1	1	0	0	0	0	0	0	3	Present	Right-Sided	37.34	Obese	43	25-50	Yes	Open	Adenocarcinoma	Differentiated/Low_Grade	Unknown	III	3	Positive Nodes	1	19	≥ 12 nodes	No	0	0	0	13.0959	13.0959	Yes	Medium SES (22.3-52)	Others	Open	Unknown
CD0420	NHW	59.9945	50-64	Male	No	3	Commercial/Self-Pay	1	1	0	0	0	0	0	0	0	2	Present	Left-Sided	29.3	Overweight	57.1154	50-75	No	Open	Adenocarcinoma	Differentiated/Low_Grade	Unknown	I	1	No Positive Nodes	0	20	≥ 12 nodes	No	0	0	0	9.60548	9.60548	Yes	Low SES (>52)	Others	Open	Unknown
CD0421	NHW	77.1233	> 65	Female	No	3	Medicare	0	0	0	0	0	0	0	0	0	0	Absent	Left-Sided	28.9	Overweight	7	0-25	Yes	Laparoscopic	Adenocarcinoma	Differentiated/Low_Grade	Unknown	III	3	Positive Nodes	13	22	≥ 12 nodes	No	1	1	1	1.29315	2.87945	Yes	High SES (0-22.3)	Others	Non-Open	Unknown
CD0422	NHW	79.6027	> 65	Female	No	3	Medicare	1	1	0	0	0	0	0	0	0	2	Present	Left-Sided	22.89	Normal	30	25-50	No	Laparoscopic	Adenocarcinoma	Undifferentiated/High_Grade	Unknown	II	3	No Positive Nodes	0	15	≥ 12 nodes	No	1	0	1	5.89863	5.89863	Yes	Medium SES (22.3-52)	Others	Non-Open	Unknown
CD0423	NHW	53.2137	50-64	Male	No	3	Commercial/Self-Pay	1	1	0	0	0	0	0	0	0	2	Present	Left-Sided	41.3	Obese	31	25-50	No	Laparoscopic	Adenocarcinoma	Differentiated/Low_Grade	MSS	I	2	No Positive Nodes	0	18	≥ 12 nodes	No	0	0	0	14.7014	14.7014	Yes	Medium SES (22.3-52)	Others	Non-Open	Known
CD0424	NHW	87.0822	> 65	Female	No	3	Medicare	0	1	0	0	0	0	0	1	0	2	Present	Right-Sided	28.76	Overweight	24	0-25	No	Open	Adenocarcinoma	Undifferentiated/High_Grade	MSS	III	3	Positive Nodes	3	19	≥ 12 nodes	No	1	1	1	2.06027	3.70411	No	Medium SES (22.3-52)	Others	Open	Known
CD0425	NHW	69.8466	> 65	Female	No	2	Medicare	0	0	0	0	0	0	0	0	0	0	Absent	Right-Sided	26.43	Overweight	1	0-25	No	Open	Adenocarcinoma	Differentiated/Low_Grade	Unknown	I	2	No Positive Nodes	0	18	≥ 12 nodes	No	0	0	0	5.46849	5.46849	Yes	High SES (0-22.3)	Others	Open	Unknown
CD0426	Hispanic	56.4356	50-64	Female	No	3	Medicare	0	1	0	0	0	0	0	0	0	1	Present	Left-Sided	29.27	Overweight	59.3333	50-75	No	Open	Adenocarcinoma	Differentiated/Low_Grade	MSS	II	3	No Positive Nodes	0	17	≥ 12 nodes	No	0	0	0	4.70959	4.70959	Yes	Low SES (>52)	Others	Open	Known
CD0427	NHW	51.8575	50-64	Male	No	3	Commercial/Self-Pay	0	1	0	0	0	0	0	0	0	1	Present	Right-Sided	28.39	Overweight	21.6923	0-25	Yes	Laparoscopic	Adenocarcinoma	Differentiated/Low_Grade	MSS	III	3	Positive Nodes	8	38	≥ 12 nodes	No	0	0	0	6.91507	15.074	Yes	High SES (0-22.3)	Others	Non-Open	Known
CD0428	NHW	90.3562	> 65	Female	No	4	Medicare	0	1	0	0	0	0	0	1	0	2	Present	Left-Sided	23.73	Normal	19	0-25	No	Laparoscopic	Adenocarcinoma	Differentiated/Low_Grade	Unknown	II	3	No Positive Nodes	0	20	≥ 12 nodes	No	1	1	1	0.783562	2.74247	Yes	High SES (0-22.3)	Others	Non-Open	Unknown
CD0429	NHW	48.6932	< 50	Female	No	2	Commercial/Self-Pay	0	0	0	0	0	0	0	0	0	0	Absent	Right-Sided	19.22	Normal	9	0-25	No	Laparoscopic	Adenocarcinoma	Differentiated/Low_Grade	MSS	I	2	No Positive Nodes	0	33	≥ 12 nodes	No	0	0	0	14.1342	14.1342	Yes	High SES (0-22.3)	Others	Non-Open	Known
CD0430	NHW	74.4466	> 65	Male	No	2	Medicare	0	0	0	0	0	0	0	0	0	0	Absent	Right-Sided	32.96	Obese	5	0-25	No	Laparoscopic	Adenocarcinoma	Differentiated/Low_Grade	Unknown	II	3	No Positive Nodes	0	14	≥ 12 nodes	No	0	0	0	15.0192	15.0192	Yes	High SES (0-22.3)	Others	Non-Open	Unknown
CD0431	NHW	50.263	50-64	Female	No	3	Commercial/Self-Pay	0	0	0	0	0	0	0	0	0	0	Absent	Right-Sided	49.75	Obese	3.83333	0-25	Yes	Robotic	Adenocarcinoma	Differentiated/Low_Grade	MSS	II	4	No Positive Nodes	0	27	≥ 12 nodes	No	0	0	0	14.5781	14.5781	Yes	High SES (0-22.3)	Others	Non-Open	Known
CD0432	NHW	68.463	> 65	Male	No	3	Medicare	0	0	0	0	0	0	0	0	0	0	Absent	Right-Sided	31.84	Obese	22	0-25	No	Laparoscopic	Adenocarcinoma	Undifferentiated/High_Grade	MSI	II	3	No Positive Nodes	0	28	≥ 12 nodes	No	0	0	0	1.84384	1.84384	Yes	High SES (0-22.3)	Others	Non-Open	Known
CD0433	NHW	69.6384	> 65	Male	No	3	Medicare	1	1	1	0	0	1	1	0	0	5	Present	Left-Sided	30.47	Obese	24.64	0-25	No	Open	Adenocarcinoma	Differentiated/Low_Grade	Unknown	III	3	Positive Nodes	7	19	≥ 12 nodes	No	1	1	1	0.40274	2.37808	No	Medium SES (22.3-52)	Others	Open	Unknown
CD0434	NHW	47.6849	< 50	Female	No	2	Commercial/Self-Pay	0	0	0	0	0	0	0	0	0	0	Absent	Left-Sided	29.9	Overweight	20	0-25	Yes	Open	Adenocarcinoma	Differentiated/Low_Grade	MSS	III	4	Positive Nodes	2	16	≥ 12 nodes	No	0	0	0	4.40822	4.40822	Yes	High SES (0-22.3)	Others	Open	Known
CD0435	NHW	78.0027	> 65	Male	No	3	Medicare	0	1	1	1	0	0	0	0	0	3	Present	Right-Sided	32	Obese	9.33333	0-25	No	Laparoscopic	Mucinous adenocarcinoma	Differentiated/Low_Grade	Unknown	II	3	No Positive Nodes	0	51	≥ 12 nodes	No	1	0	1	11.8356	11.8356	Yes	High SES (0-22.3)	Others	Non-Open	Unknown
CD0436	NHW	85.874	> 65	Male	No	3	Medicare	1	1	1	0	0	0	0	0	0	3	Present	Right-Sided	31.2	Obese	2	0-25	No	Laparoscopic	Adenocarcinoma	Undifferentiated/High_Grade	Unknown	II	4	No Positive Nodes	0	33	≥ 12 nodes	No	1	1	1	1.2411	4.65479	Yes	High SES (0-22.3)	Others	Non-Open	Unknown
CD0437	NHW	80.663	> 65	Male	No	3	Medicaid	0	1	0	0	0	0	0	1	0	2	Present	Left-Sided	29.47	Overweight	35	25-50	Yes	Open	Adenocarcinoma	Differentiated/Low_Grade	Unknown	II	4	No Positive Nodes	0	16	≥ 12 nodes	No	1	0	1	5.21644	5.21644	Yes	Medium SES (22.3-52)	Others	Open	Unknown
CD0438	NHW	34.463	< 50	Male	No	2	Commercial/Self-Pay	0	0	0	0	0	0	0	0	0	0	Absent	Left-Sided	23.83	Normal	6	0-25	Yes	Laparoscopic	Adenocarcinoma	Differentiated/Low_Grade	MSS	II	3	No Positive Nodes	0	26	≥ 12 nodes	No	0	0	0	14.2849	14.2849	Yes	High SES (0-22.3)	Others	Non-Open	Known
CD0439	NHW	45.7699	< 50	Female	No	2	Commercial/Self-Pay	0	0	0	0	0	0	0	0	0	0	Absent	Left-Sided	32.24	Obese	1	0-25	No	Laparoscopic	Adenocarcinoma	Differentiated/Low_Grade	MSS	I	1	No Positive Nodes	0	20	≥ 12 nodes	No	0	0	0	6.33151	6.33151	Yes	High SES (0-22.3)	Others	Non-Open	Known
CD0440	NHW	54.8959	50-64	Female	No	3	Commercial/Self-Pay	0	1	0	0	0	0	0	0	0	1	Present	Right-Sided	26.42	Overweight	16	0-25	No	Open	Adenocarcinoma	Differentiated/Low_Grade	Unknown	I	1	No Positive Nodes	0	28	≥ 12 nodes	No	1	0	1	7.48219	7.48219	Yes	High SES (0-22.3)	Others	Open	Unknown
CD0441	NHW	77.8274	> 65	Female	No	3	Commercial/Self-Pay	0	0	0	0	0	0	0	0	0	0	Absent	Left-Sided	24.77	Normal	21	0-25	No	Laparoscopic	Adenocarcinoma	Undifferentiated/High_Grade	Unknown	II	3	No Positive Nodes	0	18	≥ 12 nodes	No	1	0	1	3.79452	3.79452	Yes	High SES (0-22.3)	Others	Non-Open	Unknown
CD0442	NHW	40.0658	< 50	Male	No	3	Commercial/Self-Pay	0	0	0	0	0	0	0	0	0	0	Absent	Right-Sided	38.49	Obese	22	0-25	Yes	Open	Adenocarcinoma	Differentiated/Low_Grade	MSS	II	3	No Positive Nodes	0	58	≥ 12 nodes	No	0	0	0	1.14521	1.14521	Yes	High SES (0-22.3)	Others	Open	Known
CD0443	NHW	69.6082	> 65	Male	No	3	Commercial/Self-Pay	0	0	0	0	0	0	0	0	0	0	Absent	Right-Sided	29.41	Overweight	9	0-25	Yes	Open	Adenocarcinoma	Differentiated/Low_Grade	Unknown	III	3	Positive Nodes	1	20	≥ 12 nodes	No	0	0	0	5.0274	5.0274	Yes	High SES (0-22.3)	Others	Open	Unknown
CD0444	NHW	72.8548	> 65	Female	No	3	Medicare	0	1	0	0	0	0	0	0	0	1	Present	Right-Sided	30.3	Obese	95	76-100	Yes	Open	Adenocarcinoma	Undifferentiated/High_Grade	Unknown	III	3	Positive Nodes	3	16	≥ 12 nodes	No	0	0	0	12.3534	12.3534	Yes	Low SES (>52)	Others	Open	Unknown
CD0445	NHW	45.3671	< 50	Female	No	2	Medicaid	0	0	0	0	0	0	0	0	0	0	Absent	Left-Sided	21.13	Normal	12.6	0-25	Yes	Laparoscopic	Adenocarcinoma	Differentiated/Low_Grade	MSS	III	3	Positive Nodes	3	23	≥ 12 nodes	No	0	0	0	6.12603	6.12603	Yes	High SES (0-22.3)	Others	Non-Open	Known
CD0446	NHW	68.6986	> 65	Male	No	3	Medicare	0	1	0	0	0	0	0	0	0	1	Present	Left-Sided	33.82	Obese	74	50-75	No	Laparoscopic	Adenocarcinoma	Differentiated/Low_Grade	Unknown	II	3	No Positive Nodes	0	23	≥ 12 nodes	No	1	1	0	13.4411	13.4411	Yes	Low SES (>52)	Others	Non-Open	Unknown
CD0447	NHW	85.1781	> 65	Female	No	3	Medicare	0	0	0	0	0	0	0	0	0	0	Absent	Right-Sided	19.02	Normal	48.2857	25-50	No	Laparoscopic	Adenocarcinoma	Undifferentiated/High_Grade	Unknown	III	3	Positive Nodes	3	13	≥ 12 nodes	No	1	1	1	0.334247	1.03562	No	Medium SES (22.3-52)	Others	Non-Open	Unknown
CD0448	NHB	71.6274	> 65	Female	No	3	Medicare	1	1	1	0	0	0	0	0	0	3	Present	Right-Sided	19.73	Normal	38	25-50	Yes	Laparoscopic	Adenocarcinoma	Differentiated/Low_Grade	Unknown	III	3	Positive Nodes	1	22	≥ 12 nodes	No	1	0	1	6.09315	6.09315	Yes	Medium SES (22.3-52)	NHB	Non-Open	Unknown
CD0449	NHW	61.2767	50-64	Male	No	2	Commercial/Self-Pay	0	0	0	0	0	0	0	0	0	0	Absent	Right-Sided	29.36	Overweight	6	0-25	No	Laparoscopic	Adenocarcinoma	Differentiated/Low_Grade	Unknown	II	3	No Positive Nodes	0	38	≥ 12 nodes	Yes	0	0	0	4.7726	4.7726	Yes	High SES (0-22.3)	Others	Non-Open	Unknown
CD0450	NHW	69.1644	> 65	Male	No	2	Commercial/Self-Pay	0	0	0	0	0	0	0	0	0	0	Absent	Right-Sided	30	Obese	14	0-25	Yes	Laparoscopic	Adenocarcinoma	Differentiated/Low_Grade	MSS	III	3	Positive Nodes	2	22	≥ 12 nodes	No	0	0	0	13.9479	13.9479	Yes	High SES (0-22.3)	Others	Non-Open	Known
CD0451	NHW	52.6301	50-64	Male	No	2	Commercial/Self-Pay	0	0	0	0	0	0	0	0	0	0	Absent	Right-Sided	23.21	Normal	4	0-25	No	Laparoscopic	Adenocarcinoma	Undifferentiated/High_Grade	MSS	II	3	No Positive Nodes	0	23	≥ 12 nodes	No	0	0	0	5.22192	5.22192	Yes	High SES (0-22.3)	Others	Non-Open	Known
CD0452	NHW	81.5945	> 65	Female	No	2	Medicare	0	1	1	0	0	0	0	0	0	2	Present	Right-Sided	35.79	Obese	71	50-75	No	Laparoscopic	Adenocarcinoma	Differentiated/Low_Grade	Unknown	I	1	No Positive Nodes	0	10	< 12 nodes	No	1	0	1	5.93973	5.93973	No	Low SES (>52)	Others	Non-Open	Unknown
CD0453	NHW	63.1699	50-64	Male	No	3	Medicare	0	0	0	0	0	0	0	0	0	0	Absent	Left-Sided	21.22	Normal	24	0-25	Yes	Open	Adenocarcinoma	Differentiated/Low_Grade	Unknown	III	3	Positive Nodes	3	20	≥ 12 nodes	No	1	1	0	1.87945	12.6986	Yes	Medium SES (22.3-52)	Others	Open	Unknown
CD0454	Hispanic	66.7973	> 65	Female	No	3	Commercial/Self-Pay	0	1	0	0	0	0	0	0	0	1	Present	Left-Sided	36.16	Obese	86	76-100	No	Robotic	Adenocarcinoma	Differentiated/Low_Grade	Unknown	I	1	No Positive Nodes	0	6	< 12 nodes	No	0	0	0	7.08493	7.08493	No	Low SES (>52)	Others	Non-Open	Unknown
CD0455	NHW	59.411	50-64	Female	No	2	Commercial/Self-Pay	0	0	0	0	0	0	0	0	0	0	Absent	Right-Sided	28.34	Overweight	22	0-25	Yes	Laparoscopic	Adenocarcinoma	Differentiated/Low_Grade	MSS	II	3	No Positive Nodes	0	21	≥ 12 nodes	No	0	0	0	4.89589	4.89589	Yes	High SES (0-22.3)	Others	Non-Open	Known
CD0456	NHW	42.8712	< 50	Female	No	2	Commercial/Self-Pay	0	0	0	0	0	0	0	0	0	0	Absent	Left-Sided	20.2	Normal	10	0-25	Yes	Laparoscopic	Adenocarcinoma	Differentiated/Low_Grade	MSS	III	4	Positive Nodes	2	13	≥ 12 nodes	No	0	0	0	1.56438	1.56438	Yes	High SES (0-22.3)	Others	Non-Open	Known
CD0457	NHW	41.2329	< 50	Male	No	3	Medicare	1	0	0	0	0	0	0	0	0	1	Present	Left-Sided	33.2	Obese	21	0-25	Yes	Open	Adenocarcinoma	Differentiated/Low_Grade	MSS	II	4	No Positive Nodes	0	34	≥ 12 nodes	No	0	0	0	14.0904	14.0904	Yes	High SES (0-22.3)	Others	Open	Known
CD0458	NHW	75.4411	> 65	Female	No	2	Medicare	0	1	0	0	0	0	0	0	0	1	Present	Left-Sided	36.69	Obese	4	0-25	No	Laparoscopic	Adenocarcinoma	Differentiated/Low_Grade	Unknown	I	1	No Positive Nodes	0	12	≥ 12 nodes	No	0	0	0	5.21644	5.21644	Yes	High SES (0-22.3)	Others	Non-Open	Unknown
CD0459	NHW	57.5068	50-64	Female	No	2	Medicare	0	0	0	0	0	0	0	0	0	0	Absent	Right-Sided	28.7	Overweight	32	25-50	No	Laparoscopic	Adenocarcinoma	Differentiated/Low_Grade	MSS	I	2	No Positive Nodes	0	24	≥ 12 nodes	No	0	0	0	8.47945	8.47945	Yes	Medium SES (22.3-52)	Others	Non-Open	Known
CD0460	NHW	28.5342	< 50	Male	No	2	Commercial/Self-Pay	0	0	0	0	0	0	0	0	0	0	Absent	Right-Sided	26.23	Overweight	32	25-50	No	Laparoscopic	Adenocarcinoma	Undifferentiated/High_Grade	MSS	II	3	No Positive Nodes	0	18	≥ 12 nodes	No	0	0	0	12.4027	13.2356	Yes	Medium SES (22.3-52)	Others	Non-Open	Known
CD0461	NHW	54.7808	50-64	Female	No	3	Commercial/Self-Pay	0	0	0	0	0	0	0	0	0	0	Absent	Left-Sided	32.94	Obese	2	0-25	No	Laparoscopic	Adenocarcinoma	Differentiated/Low_Grade	Unknown	I	1	No Positive Nodes	0	19	≥ 12 nodes	No	0	0	0	14.1096	14.1096	Yes	High SES (0-22.3)	Others	Non-Open	Unknown
CD0462	NHW	69.8521	> 65	Male	No	3	Medicare	0	0	0	0	0	0	0	0	0	0	Absent	Right-Sided	26.78	Overweight	1	0-25	No	Laparoscopic	Adenocarcinoma	Differentiated/Low_Grade	Unknown	I	2	No Positive Nodes	0	28	≥ 12 nodes	No	0	0	0	6.27671	14.7096	Yes	High SES (0-22.3)	Others	Non-Open	Unknown
CD0463	NHB	44.6301	< 50	Female	No	2	Commercial/Self-Pay	0	0	0	0	0	0	0	0	0	0	Absent	Right-Sided	24.47	Normal	8	0-25	Yes	Laparoscopic	Adenocarcinoma	Undifferentiated/High_Grade	MSI	III	3	Positive Nodes	3	31	≥ 12 nodes	No	0	0	0	6.09315	6.09315	Yes	High SES (0-22.3)	NHB	Non-Open	Known
CD0464	NHW	77.5205	> 65	Male	No	3	Medicare	0	0	0	0	0	0	0	0	0	0	Absent	Left-Sided	26.9	Overweight	23	0-25	No	Laparoscopic	Adenocarcinoma	Undifferentiated/High_Grade	Unknown	II	3	No Positive Nodes	0	25	≥ 12 nodes	No	1	0	1	2.1589	2.1589	Yes	Medium SES (22.3-52)	Others	Non-Open	Unknown
CD0465	NHW	62.4685	50-64	Male	No	2	Commercial/Self-Pay	0	1	0	0	0	0	0	0	0	1	Present	Left-Sided	27.02	Overweight	23	0-25	No	Laparoscopic	Adenocarcinoma	Undifferentiated/High_Grade	MSS	II	3	No Positive Nodes	0	20	≥ 12 nodes	No	0	0	0	8.43836	8.43836	Yes	Medium SES (22.3-52)	Others	Non-Open	Known
CD0466	NHW	73.6658	> 65	Female	No	2	Medicare	0	0	0	0	0	0	0	0	0	0	Absent	Right-Sided	31.8	Obese	4	0-25	No	Laparoscopic	Adenocarcinoma	Differentiated/Low_Grade	Unknown	I	2	No Positive Nodes	0	22	≥ 12 nodes	No	0	0	0	6.02192	6.02192	Yes	High SES (0-22.3)	Others	Non-Open	Unknown
CD0467	NHW	66.4219	> 65	Female	No	2	Commercial/Self-Pay	0	0	0	0	0	0	0	0	0	0	Absent	Left-Sided	25.2	Overweight	29	25-50	No	Laparoscopic	Adenocarcinoma	Undifferentiated/High_Grade	MSS	II	3	No Positive Nodes	0	16	≥ 12 nodes	No	0	0	0	9.32055	9.32055	Yes	Medium SES (22.3-52)	Others	Non-Open	Known
CD0468	NHW	65.0219	> 65	Male	No	2	Medicare	0	0	0	0	0	0	0	0	0	0	Absent	Right-Sided	28.76	Overweight	7	0-25	No	Laparoscopic	Adenocarcinoma	Differentiated/Low_Grade	Unknown	I	1	No Positive Nodes	0	20	≥ 12 nodes	No	0	0	0	1.3589	9.05753	Yes	High SES (0-22.3)	Others	Non-Open	Unknown
CD0469	NHW	68.7808	> 65	Female	No	2	Medicaid	0	1	0	0	0	0	0	0	0	1	Present	Right-Sided	33.06	Obese	19	0-25	No	Laparoscopic	Mucinous adenocarcinoma	Undifferentiated/High_Grade	Unknown	III	3	Positive Nodes	1	21	≥ 12 nodes	No	0	0	0	5.73699	5.73699	No	High SES (0-22.3)	Others	Non-Open	Unknown
CD0470	NHW	40.7836	< 50	Female	No	2	Commercial/Self-Pay	0	0	0	0	0	0	0	0	0	0	Absent	Right-Sided	22.37	Normal	19	0-25	No	Laparoscopic	Adenocarcinoma	Differentiated/Low_Grade	MSS	I	2	No Positive Nodes	0	25	≥ 12 nodes	No	0	0	0	0.520548	13.5616	Yes	High SES (0-22.3)	Others	Non-Open	Known
CD0471	NHW	61.6356	50-64	Male	No	3	Commercial/Self-Pay	0	0	0	0	0	0	0	0	0	0	Absent	Right-Sided	24.34	Normal	9	0-25	Yes	Open	Adenocarcinoma	Differentiated/Low_Grade	MSS	II	3	No Positive Nodes	0	35	≥ 12 nodes	No	0	0	0	1.33973	1.33973	Yes	High SES (0-22.3)	Others	Open	Known
CD0472	NHW	69.2877	> 65	Male	No	3	Medicare	1	1	0	0	0	0	0	0	0	2	Present	Right-Sided	30.26	Obese	19	0-25	Yes	Laparoscopic	Adenocarcinoma	Undifferentiated/High_Grade	Unknown	II	3	No Positive Nodes	0	27	≥ 12 nodes	No	0	0	0	5.89315	5.89315	Yes	High SES (0-22.3)	Others	Non-Open	Unknown
CD0473	NHW	36.9151	< 50	Male	No	2	Commercial/Self-Pay	0	0	0	0	0	0	0	0	0	0	Absent	Left-Sided	33.02	Obese	50	25-50	Yes	Laparoscopic	Adenocarcinoma	Differentiated/Low_Grade	MSS	III	3	Positive Nodes	1	19	≥ 12 nodes	No	0	0	0	12.5616	12.5616	Yes	Medium SES (22.3-52)	Others	Non-Open	Known
CD0474	NHW	75.3205	> 65	Male	No	2	Medicare	0	1	0	0	0	0	0	0	0	1	Present	Left-Sided	24.77	Normal	1	0-25	No	Open	Adenocarcinoma	Differentiated/Low_Grade	Unknown	I	1	No Positive Nodes	0	21	≥ 12 nodes	Yes	0	0	0	7.47671	7.47671	Yes	High SES (0-22.3)	Others	Open	Unknown
CD0475	NHW	77.7096	> 65	Male	No	3	Medicare	0	1	1	0	0	0	1	0	0	3	Present	Left-Sided	31	Obese	25	0-25	No	Laparoscopic	Adenocarcinoma	Differentiated/Low_Grade	MSS	II	3	No Positive Nodes	0	28	≥ 12 nodes	No	1	0	1	3.61096	3.61096	Yes	Medium SES (22.3-52)	Others	Non-Open	Known
CD0476	NHB	58.9699	50-64	Male	No	3	Commercial/Self-Pay	0	0	0	0	0	0	0	0	0	0	Absent	Right-Sided	26.79	Overweight	19	0-25	No	Laparoscopic	Adenocarcinoma	Differentiated/Low_Grade	Unknown	II	3	No Positive Nodes	0	23	≥ 12 nodes	No	0	0	0	1.0137	1.0137	Yes	High SES (0-22.3)	NHB	Non-Open	Unknown
CD0477	NHW	53.4932	50-64	Male	No	2	Commercial/Self-Pay	0	0	0	1	0	0	0	0	0	1	Present	Right-Sided	28.82	Overweight	33	25-50	Yes	Laparoscopic	Mucinous adenocarcinoma	Differentiated/Low_Grade	MSS	III	4	Positive Nodes	1	23	≥ 12 nodes	No	1	1	1	0.591781	8.50137	Yes	Medium SES (22.3-52)	Others	Non-Open	Known
CD0478	NHW	77.1507	> 65	Female	No	3	Medicare	0	1	0	0	0	0	0	1	0	2	Present	Left-Sided	23.66	Normal	28.1	25-50	No	Laparoscopic	Adenocarcinoma	Differentiated/Low_Grade	Unknown	II	3	No Positive Nodes	0	21	≥ 12 nodes	No	1	0	1	12.526	12.526	Yes	Medium SES (22.3-52)	Others	Non-Open	Unknown
CD0479	NHW	68.0904	> 65	Female	No	3	Medicare	0	1	0	0	0	0	0	0	0	1	Present	Right-Sided	22.9	Normal	4	0-25	No	Laparoscopic	Adenocarcinoma	Differentiated/Low_Grade	MSS	II	3	No Positive Nodes	0	21	≥ 12 nodes	Yes	0	0	0	8.29863	8.29863	Yes	High SES (0-22.3)	Others	Non-Open	Known
CD0480	NHW	63.5479	50-64	Male	No	2	Commercial/Self-Pay	0	0	0	0	0	0	0	0	0	0	Absent	Right-Sided	26.04	Overweight	5	0-25	No	Laparoscopic	Adenocarcinoma	Differentiated/Low_Grade	MSS	II	3	No Positive Nodes	0	33	≥ 12 nodes	No	0	0	0	0.69589	9.87397	Yes	High SES (0-22.3)	Others	Non-Open	Known
CD0481	NHW	73.5644	> 65	Male	No	3	Medicare	0	1	1	0	0	1	0	0	0	3	Present	Right-Sided	24.9	Normal	3	0-25	Yes	Open	Adenocarcinoma	Differentiated/Low_Grade	MSS	III	3	Positive Nodes	1	10	< 12 nodes	No	1	1	1	1.96164	2.2274	No	High SES (0-22.3)	Others	Open	Known
CD0482	NHW	73.5288	> 65	Female	No	3	Medicare	0	0	0	0	0	0	0	0	0	0	Absent	Right-Sided	31.24	Obese	19	0-25	Yes	Laparoscopic	Adenocarcinoma	Undifferentiated/High_Grade	MSS	III	3	Positive Nodes	5	10	< 12 nodes	No	1	1	1	0.824658	2.08493	No	High SES (0-22.3)	Others	Non-Open	Known
CD0483	NHW	56.8658	50-64	Female	No	3	Commercial/Self-Pay	1	0	0	0	0	0	0	0	0	1	Present	Left-Sided	33.58	Obese	24	0-25	Yes	Laparoscopic	Adenocarcinoma	Undifferentiated/High_Grade	Unknown	III	3	Positive Nodes	1	14	≥ 12 nodes	No	0	0	0	4.79452	4.79452	Yes	Medium SES (22.3-52)	Others	Non-Open	Unknown
CD0484	NHW	50.811	50-64	Male	No	2	Commercial/Self-Pay	0	0	0	0	0	0	0	0	0	0	Absent	Left-Sided	31.3	Obese	3	0-25	No	Laparoscopic	Adenocarcinoma	Differentiated/Low_Grade	MSS	I	1	No Positive Nodes	0	18	≥ 12 nodes	No	0	0	0	14.463	14.463	Yes	High SES (0-22.3)	Others	Non-Open	Known
CD0485	NHW	44.1726	< 50	Male	No	3	Commercial/Self-Pay	0	0	0	0	0	0	0	0	0	0	Absent	Left-Sided	30.8	Obese	12	0-25	No	Laparoscopic	Adenocarcinoma	Undifferentiated/High_Grade	Unknown	I	1	No Positive Nodes	0	12	≥ 12 nodes	No	0	0	0	10.2822	10.2822	Yes	High SES (0-22.3)	Others	Non-Open	Unknown
CD0486	NHW	82.6384	> 65	Female	No	3	Medicare	0	1	0	0	0	0	0	0	0	1	Present	Left-Sided	38.1	Obese	2	0-25	Yes	Laparoscopic	Adenocarcinoma	Differentiated/Low_Grade	Unknown	III	2	Positive Nodes	1	18	≥ 12 nodes	No	1	0	1	9.67945	9.67945	Yes	High SES (0-22.3)	Others	Non-Open	Unknown
CD0487	NHW	63.789	50-64	Male	No	3	Commercial/Self-Pay	0	1	0	0	0	0	0	0	0	1	Present	Right-Sided	26.05	Overweight	30	25-50	No	Laparoscopic	Adenocarcinoma	Differentiated/Low_Grade	Unknown	II	3	No Positive Nodes	0	13	≥ 12 nodes	No	0	0	0	8.41918	8.41918	Yes	Medium SES (22.3-52)	Others	Non-Open	Unknown
CD0488	NHW	66.3452	> 65	Female	No	3	Commercial/Self-Pay	0	0	0	1	0	0	0	0	0	1	Present	Left-Sided	40.88	Obese	64.25	50-75	Yes	Open	Adenocarcinoma	Differentiated/Low_Grade	Unknown	II	4	No Positive Nodes	0	45	≥ 12 nodes	No	0	0	0	3.84658	3.78082	Yes	Low SES (>52)	Others	Open	Unknown
CD0489	Hispanic	39.5151	< 50	Female	No	2	Commercial/Self-Pay	0	0	0	1	0	0	0	0	0	1	Present	Left-Sided	27.03	Overweight	26.3333	25-50	Yes	Open	Adenocarcinoma	Differentiated/Low_Grade	MSS	III	3	Positive Nodes	3	108	≥ 12 nodes	Yes	0	0	0	5.99452	5.94795	Yes	Medium SES (22.3-52)	Others	Open	Known
CD0490	NHW	56.4521	50-64	Male	No	3	Commercial/Self-Pay	0	0	0	0	0	0	0	0	0	0	Absent	Left-Sided	27.88	Overweight	2	0-25	Yes	Laparoscopic	Adenocarcinoma	Differentiated/Low_Grade	MSS	III	3	Positive Nodes	10	12	≥ 12 nodes	No	1	1	1	4.1589	10.7397	Yes	High SES (0-22.3)	Others	Non-Open	Known
CD0491	NHW	63.6767	50-64	Female	No	3	Commercial/Self-Pay	1	1	0	1	0	0	0	0	0	3	Present	Right-Sided	45.35	Obese	24	0-25	No	Laparoscopic	Adenocarcinoma	Differentiated/Low_Grade	Unknown	II	3	No Positive Nodes	0	28	≥ 12 nodes	No	0	0	0	14.3507	14.3507	Yes	Medium SES (22.3-52)	Others	Non-Open	Unknown
CD0492	NHW	69.7288	> 65	Female	No	3	Medicare	0	1	0	0	0	1	0	0	1	3	Present	Right-Sided	24.12	Normal	15	0-25	Yes	Laparoscopic	Adenocarcinoma	Differentiated/Low_Grade	Unknown	III	4	Positive Nodes	2	28	≥ 12 nodes	No	1	1	1	3.33425	11.2877	Yes	High SES (0-22.3)	Others	Non-Open	Unknown
CD0493	NHW	79.1342	> 65	Male	No	3	Medicare	0	1	0	0	0	0	0	0	0	1	Present	Right-Sided	27.6	Overweight	69	50-75	No	Open	Adenocarcinoma	Differentiated/Low_Grade	MSS	I	1	No Positive Nodes	0	15	≥ 12 nodes	Yes	1	0	1	12.2082	12.2082	Yes	Low SES (>52)	Others	Open	Known
CD0494	NHW	50.1041	50-64	Male	No	2	Commercial/Self-Pay	0	0	0	0	0	0	0	0	0	0	Absent	Left-Sided	30.15	Obese	20	0-25	No	Laparoscopic	Adenocarcinoma	Differentiated/Low_Grade	Unknown	I	1	No Positive Nodes	0	13	≥ 12 nodes	No	0	0	0	6.77808	6.77808	Yes	High SES (0-22.3)	Others	Non-Open	Unknown
CD0495	NHW	79.3863	> 65	Male	No	2	Medicare	0	1	0	1	0	0	0	0	0	2	Present	Right-Sided	28.54	Overweight	20	0-25	Yes	Laparoscopic	Adenocarcinoma	Undifferentiated/High_Grade	MSS	III	4	Positive Nodes	11	17	≥ 12 nodes	No	1	1	1	0.706849	3.5726	Yes	High SES (0-22.3)	Others	Non-Open	Known
CD0496	NHW	50.4712	50-64	Male	No	3	Commercial/Self-Pay	0	1	0	1	0	0	0	0	0	2	Present	Left-Sided	36.83	Obese	8	0-25	No	Laparoscopic	Adenocarcinoma	Differentiated/Low_Grade	MSI	II	3	No Positive Nodes	0	35	≥ 12 nodes	No	0	0	0	14.1288	14.1288	Yes	High SES (0-22.3)	Others	Non-Open	Known
CD0497	NHW	70.4658	> 65	Male	No	2	Medicare	0	1	0	1	0	0	0	0	0	2	Present	Right-Sided	33	Obese	21	0-25	No	Laparoscopic	Adenocarcinoma	Undifferentiated/High_Grade	MSS	I	1	No Positive Nodes	0	22	≥ 12 nodes	No	0	0	0	5.29589	5.29589	Yes	High SES (0-22.3)	Others	Non-Open	Known
CD0498	NHW	55.2603	50-64	Male	No	3	Commercial/Self-Pay	0	1	0	0	0	0	0	0	0	1	Present	Left-Sided	45.22	Obese	14	0-25	Yes	Open	Adenocarcinoma	Differentiated/Low_Grade	Unknown	II	3	No Positive Nodes	0	28	≥ 12 nodes	No	0	0	0	5.54521	5.54521	Yes	High SES (0-22.3)	Others	Open	Unknown
CD0499	NHW	60.6192	50-64	Female	No	3	Commercial/Self-Pay	1	1	0	0	0	0	0	0	0	2	Present	Right-Sided	45.95	Obese	67.0556	50-75	Yes	Laparoscopic	Mucinous adenocarcinoma	Differentiated/Low_Grade	Unknown	III	3	Positive Nodes	3	12	≥ 12 nodes	No	0	0	0	5.1726	5.1726	Yes	Low SES (>52)	Others	Non-Open	Unknown
CD0500	NHW	44.8027	< 50	Male	No	3	Commercial/Self-Pay	0	0	0	0	0	0	0	0	0	0	Absent	Right-Sided	30.4	Obese	6.25	0-25	Yes	Laparoscopic	Adenocarcinoma	Differentiated/Low_Grade	Unknown	II	3	No Positive Nodes	0	44	≥ 12 nodes	No	0	0	0	5.36438	5.36438	Yes	High SES (0-22.3)	Others	Non-Open	Unknown
CD0501	NHW	52.9781	50-64	Female	No	2	Commercial/Self-Pay	0	0	0	0	0	0	0	0	0	0	Absent	Right-Sided	24.61	Normal	24	0-25	No	Laparoscopic	Adenocarcinoma	Differentiated/Low_Grade	MSS	I	2	No Positive Nodes	0	24	≥ 12 nodes	No	0	0	0	6.38356	6.38356	Yes	Medium SES (22.3-52)	Others	Non-Open	Known
CD0502	NHW	36.2986	< 50	Female	No	2	Commercial/Self-Pay	0	0	0	0	0	0	0	0	0	0	Absent	Left-Sided	21.66	Normal	1	0-25	No	Open	Adenocarcinoma	Differentiated/Low_Grade	MSS	I	2	No Positive Nodes	0	31	≥ 12 nodes	No	0	0	0	1.92055	1.92055	Yes	High SES (0-22.3)	Others	Open	Known
CD0503	NHW	45.7671	< 50	Male	No	2	Commercial/Self-Pay	0	0	0	0	0	0	0	0	0	0	Absent	Right-Sided	25.43	Overweight	9	0-25	Yes	Laparoscopic	Adenocarcinoma	Differentiated/Low_Grade	MSI	III	3	Positive Nodes	3	19	≥ 12 nodes	No	0	0	0	14.1205	14.1205	Yes	High SES (0-22.3)	Others	Non-Open	Known
CD0504	NHW	79.9671	> 65	Female	No	3	Medicare	0	0	0	0	0	0	0	0	0	0	Absent	Left-Sided	19.18	Normal	10.8333	0-25	Yes	Laparoscopic	Adenocarcinoma	Undifferentiated/High_Grade	MSS	III	3	Positive Nodes	1	15	≥ 12 nodes	Yes	1	0	1	10.7562	10.7562	Yes	High SES (0-22.3)	Others	Non-Open	Known
CD0505	NHB	67.0356	> 65	Male	No	3	Medicare	1	0	1	0	0	0	0	0	0	2	Present	Right-Sided	35.28	Obese	60	50-75	Yes	Open	Adenocarcinoma	Differentiated/Low_Grade	MSS	II	3	No Positive Nodes	0	19	≥ 12 nodes	No	1	0	1	1.39452	1.39452	Yes	Low SES (>52)	NHB	Open	Known
CD0506	NHW	83.7836	> 65	Female	No	3	Medicare	1	1	0	0	0	0	0	0	0	2	Present	Right-Sided	25.85	Overweight	28	25-50	No	Laparoscopic	Adenocarcinoma	Differentiated/Low_Grade	Unknown	I	1	No Positive Nodes	0	16	≥ 12 nodes	No	1	0	1	6.73425	6.73425	Yes	Medium SES (22.3-52)	Others	Non-Open	Unknown
CD0507	NHW	78.5014	> 65	Male	No	3	Medicare	0	1	0	0	0	0	0	0	0	1	Present	Right-Sided	24.73	Normal	66	50-75	No	Laparoscopic	Adenocarcinoma	Differentiated/Low_Grade	Unknown	II	3	No Positive Nodes	0	26	≥ 12 nodes	No	1	0	1	8.61644	8.61644	Yes	Low SES (>52)	Others	Non-Open	Unknown
CD0508	NHW	71.4466	> 65	Female	No	3	Medicare	1	1	1	0	0	0	0	0	0	3	Present	Right-Sided	26.7	Overweight	6	0-25	No	Robotic	Adenocarcinoma	Differentiated/Low_Grade	MSS	I	2	No Positive Nodes	0	24	≥ 12 nodes	Yes	0	0	0	9.13151	9.13151	Yes	High SES (0-22.3)	Others	Non-Open	Known
CD0509	NHW	60.1397	50-64	Female	No	3	Commercial/Self-Pay	0	0	0	0	0	0	0	0	0	0	Absent	Right-Sided	23.45	Normal	6.5	0-25	No	Laparoscopic	Mucinous adenocarcinoma	Differentiated/Low_Grade	Unknown	II	3	No Positive Nodes	0	61	≥ 12 nodes	No	0	0	0	1.55616	1.55616	Yes	High SES (0-22.3)	Others	Non-Open	Unknown
CD0510	NHW	73.0137	> 65	Female	No	4	Medicare	0	1	1	0	0	0	0	0	0	2	Present	Left-Sided	40.8	Obese	24.2955	0-25	No	Laparoscopic	Adenocarcinoma	Differentiated/Low_Grade	Unknown	I	2	No Positive Nodes	0	12	≥ 12 nodes	No	0	0	0	1.53151	1.53151	Yes	Medium SES (22.3-52)	Others	Non-Open	Unknown
CD0511	NHW	71.6082	> 65	Female	No	3	Commercial/Self-Pay	0	1	0	0	0	0	0	0	0	1	Present	Right-Sided	33.38	Obese	6	0-25	Yes	Laparoscopic	Adenocarcinoma	Differentiated/Low_Grade	MSS	II	3	No Positive Nodes	0	34	≥ 12 nodes	No	0	0	0	12.337	12.337	Yes	High SES (0-22.3)	Others	Non-Open	Known
CD0512	NHW	63.6959	50-64	Female	No	2	Commercial/Self-Pay	0	1	0	0	0	0	0	0	0	1	Present	Right-Sided	23.5	Normal	17	0-25	Yes	Laparoscopic	Adenocarcinoma	Differentiated/Low_Grade	Unknown	III	4	Positive Nodes	2	37	≥ 12 nodes	No	1	1	1	1.42466	6.28767	Yes	High SES (0-22.3)	Others	Non-Open	Unknown
CD0513	NHW	85.1425	> 65	Male	No	3	Medicare	1	1	0	0	0	0	0	0	0	2	Present	Right-Sided	23.03	Normal	82	76-100	No	Laparoscopic	Adenocarcinoma	Differentiated/Low_Grade	Unknown	II	3	No Positive Nodes	0	23	≥ 12 nodes	No	1	0	1	10.2904	10.2904	Yes	Low SES (>52)	Others	Non-Open	Unknown
CD0514	NHW	81	> 65	Female	No	3	Medicare	0	1	0	0	0	0	0	0	0	1	Present	Left-Sided	20.82	Normal	21	0-25	No	Laparoscopic	Adenocarcinoma	Differentiated/Low_Grade	MSS	I	1	No Positive Nodes	0	7	< 12 nodes	No	0	0	0	1.33973	1.33973	No	High SES (0-22.3)	Others	Non-Open	Known
CD0515	NHW	70.7589	> 65	Male	No	3	Medicare	0	1	0	0	0	0	0	0	0	1	Present	Right-Sided	36.6	Obese	1	0-25	No	Robotic	Adenocarcinoma	Differentiated/Low_Grade	Unknown	I	2	No Positive Nodes	0	21	≥ 12 nodes	No	0	0	0	7.09863	7.09863	Yes	High SES (0-22.3)	Others	Non-Open	Unknown
CD0516	NHW	71.8	> 65	Male	No	3	Commercial/Self-Pay	0	0	1	0	0	0	0	0	0	1	Present	Left-Sided	29.03	Overweight	4	0-25	Yes	Laparoscopic	Mucinous adenocarcinoma	Differentiated/Low_Grade	Unknown	III	3	Positive Nodes	2	25	≥ 12 nodes	No	1	0	1	9.31233	9.31233	Yes	High SES (0-22.3)	Others	Non-Open	Unknown
CD0517	NHW	68.5808	> 65	Male	No	3	Commercial/Self-Pay	0	1	1	0	0	0	1	0	0	3	Present	Right-Sided	26.1	Overweight	49	25-50	Yes	Open	Adenocarcinoma	Differentiated/Low_Grade	Unknown	II	3	No Positive Nodes	0	27	≥ 12 nodes	No	1	0	1	7.12055	7.12055	Yes	Medium SES (22.3-52)	Others	Open	Unknown
CD0518	NHW	62.9342	50-64	Female	No	2	Commercial/Self-Pay	0	0	0	0	0	0	0	0	0	0	Absent	Right-Sided	31.44	Obese	41.4091	25-50	No	Open	Mucinous adenocarcinoma	Undifferentiated/High_Grade	MSI	II	3	No Positive Nodes	0	36	≥ 12 nodes	No	0	0	0	5.61918	5.61918	Yes	Medium SES (22.3-52)	Others	Open	Known
CD0519	NHW	69.3233	> 65	Female	No	2	Medicare	0	0	0	0	0	0	0	0	0	0	Absent	Right-Sided	19.18	Normal	24	0-25	Yes	Laparoscopic	Adenocarcinoma	Differentiated/Low_Grade	Unknown	III	3	Positive Nodes	1	28	≥ 12 nodes	Yes	0	0	0	4.90411	4.90411	Yes	Medium SES (22.3-52)	Others	Non-Open	Unknown
CD0520	NHB	67.2247	> 65	Female	No	3	Medicare	0	0	0	0	0	0	0	0	0	0	Absent	Right-Sided	30.71	Obese	54	50-75	Yes	Laparoscopic	Adenocarcinoma	Undifferentiated/High_Grade	MSI	III	1	Positive Nodes	2	38	≥ 12 nodes	No	0	0	0	13.8192	13.8192	Yes	Low SES (>52)	NHB	Non-Open	Known
CD0521	NHW	78.1753	> 65	Male	No	3	Medicare	0	0	0	0	0	0	0	0	0	0	Absent	Right-Sided	38.11	Obese	14.2857	0-25	No	Laparoscopic	Adenocarcinoma	Differentiated/Low_Grade	Unknown	II	3	No Positive Nodes	0	20	≥ 12 nodes	No	1	0	1	5.40548	5.40548	Yes	High SES (0-22.3)	Others	Non-Open	Unknown
CD0522	NHW	48.2877	< 50	Female	No	3	Commercial/Self-Pay	0	0	0	0	0	0	0	0	0	0	Absent	Right-Sided	37.05	Obese	35.3333	25-50	Yes	Open	Mucinous adenocarcinoma	Undifferentiated/High_Grade	MSI	III	3	Positive Nodes	1	46	≥ 12 nodes	No	0	0	0	13.7479	13.7479	Yes	Medium SES (22.3-52)	Others	Open	Known
CD0523	NHW	74.2493	> 65	Male	No	3	Medicare	0	1	0	1	0	0	0	0	0	2	Present	Left-Sided	23.65	Normal	12	0-25	No	Laparoscopic	Adenocarcinoma	Differentiated/Low_Grade	Unknown	I	1	No Positive Nodes	0	23	≥ 12 nodes	No	1	0	1	12.011	12.011	Yes	High SES (0-22.3)	Others	Non-Open	Unknown
CD0524	NHW	78.7315	> 65	Female	No	3	Medicare	0	0	0	0	0	0	0	0	0	0	Absent	Right-Sided	22.68	Normal	59	50-75	No	Open	Adenocarcinoma	Differentiated/Low_Grade	Unknown	II	3	No Positive Nodes	0	34	≥ 12 nodes	No	1	0	1	10.4274	10.4274	Yes	Low SES (>52)	Others	Open	Unknown
CD0525	NHW	73.7671	> 65	Male	No	2	Medicare	0	1	0	0	0	0	0	0	0	1	Present	Right-Sided	27.7	Overweight	9	0-25	Yes	Laparoscopic	Adenocarcinoma	Differentiated/Low_Grade	MSS	III	3	Positive Nodes	2	22	≥ 12 nodes	No	0	0	0	10.811	10.811	Yes	High SES (0-22.3)	Others	Non-Open	Known
CD0526	NHW	64.2301	50-64	Female	No	2	Commercial/Self-Pay	0	0	0	0	0	0	0	0	0	0	Absent	Left-Sided	32.7	Obese	26	25-50	No	Robotic	Adenocarcinoma	Differentiated/Low_Grade	Unknown	I	1	No Positive Nodes	0	21	≥ 12 nodes	No	0	0	0	4.56712	4.56712	Yes	Medium SES (22.3-52)	Others	Non-Open	Unknown
CD0527	NHW	74.8466	> 65	Male	No	2	Medicare	1	1	0	0	0	0	0	0	0	2	Present	Left-Sided	28.19	Overweight	20	0-25	No	Laparoscopic	Adenocarcinoma	Differentiated/Low_Grade	Unknown	II	3	No Positive Nodes	0	20	≥ 12 nodes	No	0	0	0	5.10959	5.10959	Yes	High SES (0-22.3)	Others	Non-Open	Unknown
CD0528	NHB	84.4849	> 65	Female	No	3	Medicare	0	0	0	0	0	0	0	0	0	0	Absent	Right-Sided	23.64	Normal	60.5385	50-75	No	Open	Adenocarcinoma	Differentiated/Low_Grade	Unknown	II	3	No Positive Nodes	0	31	≥ 12 nodes	No	1	0	1	9.27123	9.27123	Yes	Low SES (>52)	NHB	Open	Unknown
CD0529	NHW	68.6877	> 65	Female	No	3	Medicare	0	1	0	0	0	0	0	0	0	1	Present	Right-Sided	50.37	Obese	35	25-50	Yes	Laparoscopic	Adenocarcinoma	Differentiated/Low_Grade	Unknown	III	3	Positive Nodes	1	13	≥ 12 nodes	No	0	0	0	5.1863	5.1863	Yes	Medium SES (22.3-52)	Others	Non-Open	Unknown
CD0530	NHW	77.4877	> 65	Female	No	3	Medicare	1	1	0	0	0	0	0	0	0	2	Present	Right-Sided	27.13	Overweight	72	50-75	No	Laparoscopic	Adenocarcinoma	Differentiated/Low_Grade	Unknown	I	2	No Positive Nodes	0	28	≥ 12 nodes	No	1	0	1	6.56712	6.56712	Yes	Low SES (>52)	Others	Non-Open	Unknown
CD0531	NHW	75.0384	> 65	Female	No	3	Medicare	0	1	0	0	0	0	0	0	0	1	Present	Right-Sided	27.8	Overweight	30	25-50	No	Robotic	Adenocarcinoma	Differentiated/Low_Grade	MSI	II	3	No Positive Nodes	0	33	≥ 12 nodes	No	0	0	0	5.11507	5.11507	Yes	Medium SES (22.3-52)	Others	Non-Open	Known
CD0532	NHW	70.5288	> 65	Female	No	2	Medicare	0	0	0	0	0	0	0	0	0	0	Absent	Left-Sided	33.2	Obese	24.5	0-25	No	Laparoscopic	Adenocarcinoma	Differentiated/Low_Grade	Unknown	I	1	No Positive Nodes	0	13	≥ 12 nodes	No	0	0	0	1.12329	1.12329	Yes	Medium SES (22.3-52)	Others	Non-Open	Unknown
CD0533	NHW	82.6658	> 65	Male	No	3	Medicare	1	0	1	0	0	0	0	0	0	2	Present	Right-Sided	25.14	Overweight	20	0-25	Yes	Laparoscopic	Adenocarcinoma	Differentiated/Low_Grade	Unknown	III	1	Positive Nodes	1	37	≥ 12 nodes	No	1	0	1	8.80822	12.8	Yes	High SES (0-22.3)	Others	Non-Open	Unknown
CD0534	NHW	34.2274	< 50	Female	No	1	Commercial/Self-Pay	0	0	0	0	0	0	0	0	0	0	Absent	Right-Sided	23.4	Normal	24	0-25	No	Laparoscopic	Adenocarcinoma	Differentiated/Low_Grade	MSI	II	3	No Positive Nodes	0	21	≥ 12 nodes	No	0	0	0	14.0274	14.0274	Yes	Medium SES (22.3-52)	Others	Non-Open	Known
CD0535	NHW	49.8932	50-64	Male	No	2	Commercial/Self-Pay	0	0	0	0	0	0	0	0	0	0	Absent	Left-Sided	30.11	Obese	18	0-25	Yes	Laparoscopic	Adenocarcinoma	Differentiated/Low_Grade	MSS	III	3	Positive Nodes	1	43	≥ 12 nodes	No	1	1	1	9.93151	11.0767	Yes	High SES (0-22.3)	Others	Non-Open	Known
CD0536	NHW	57.7425	50-64	Female	No	2	Commercial/Self-Pay	0	0	0	0	0	0	0	0	0	0	Absent	Left-Sided	25.4	Overweight	27	25-50	No	Laparoscopic	Adenocarcinoma	Differentiated/Low_Grade	MSS	II	3	No Positive Nodes	0	16	≥ 12 nodes	No	0	0	0	3.23562	3.23562	Yes	Medium SES (22.3-52)	Others	Non-Open	Known
CD0537	NHW	61.3041	50-64	Male	No	2	Commercial/Self-Pay	0	1	0	0	0	0	0	0	0	1	Present	Left-Sided	33.6	Obese	7	0-25	No	Laparoscopic	Adenocarcinoma	Differentiated/Low_Grade	Unknown	I	1	No Positive Nodes	0	17	≥ 12 nodes	No	1	1	0	6.41918	13.9616	Yes	High SES (0-22.3)	Others	Non-Open	Unknown
CD0538	NHW	44.2137	< 50	Female	No	3	Commercial/Self-Pay	0	0	0	0	0	0	0	0	0	0	Absent	Left-Sided	22.9	Normal	8	0-25	No	Open	Adenocarcinoma	Differentiated/Low_Grade	MSI	I	1	No Positive Nodes	0	51	≥ 12 nodes	No	0	0	0	5.23836	5.23836	Yes	High SES (0-22.3)	Others	Open	Known
CD0539	NHW	39.3123	< 50	Male	No	2	Commercial/Self-Pay	0	0	0	1	0	0	0	0	0	1	Present	Left-Sided	29	Overweight	31	25-50	No	Laparoscopic	Adenocarcinoma	Differentiated/Low_Grade	MSI	II	3	No Positive Nodes	0	43	≥ 12 nodes	No	0	0	0	12.3644	12.3644	Yes	Medium SES (22.3-52)	Others	Non-Open	Known
CD0540	NHW	40.2027	< 50	Female	No	3	Commercial/Self-Pay	0	0	0	0	0	0	0	0	0	0	Absent	Left-Sided	24.2	Normal	76	76-100	Yes	Laparoscopic	Adenocarcinoma	Differentiated/Low_Grade	MSS	III	4	Positive Nodes	2	21	≥ 12 nodes	No	0	0	0	4.16164	4.16164	Yes	Low SES (>52)	Others	Non-Open	Known
CD0541	NHW	51.8959	50-64	Male	No	2	Commercial/Self-Pay	0	0	0	0	0	0	0	0	0	0	Absent	Left-Sided	30.3	Obese	77	76-100	Yes	Laparoscopic	Adenocarcinoma	Differentiated/Low_Grade	MSS	III	2	Positive Nodes	2	25	≥ 12 nodes	No	0	0	0	13.2877	13.2877	Yes	Low SES (>52)	Others	Non-Open	Known
CD0542	NHW	71.4849	> 65	Male	No	3	Commercial/Self-Pay	0	1	1	0	0	0	0	0	0	2	Present	Right-Sided	28.5	Overweight	68	50-75	No	Open	Adenocarcinoma	Differentiated/Low_Grade	Unknown	II	3	No Positive Nodes	0	35	≥ 12 nodes	Yes	0	0	0	4.22192	4.22192	Yes	Low SES (>52)	Others	Open	Unknown
CD0543	NHW	50.2493	50-64	Female	No	2	Commercial/Self-Pay	0	1	0	0	0	0	0	0	0	1	Present	Right-Sided	25.7	Overweight	27	25-50	Yes	Laparoscopic	Adenocarcinoma	Differentiated/Low_Grade	MSS	III	3	Positive Nodes	1	22	≥ 12 nodes	No	0	0	0	5.03836	5.03836	Yes	Medium SES (22.3-52)	Others	Non-Open	Known
CD0544	NHW	82.6904	> 65	Male	No	3	Medicare	0	1	0	1	0	0	0	0	0	2	Present	Left-Sided	36.8	Obese	4	0-25	No	Laparoscopic	Adenocarcinoma	Differentiated/Low_Grade	Unknown	I	2	No Positive Nodes	0	17	≥ 12 nodes	Yes	1	0	1	5.22192	5.22192	Yes	High SES (0-22.3)	Others	Non-Open	Unknown
CD0545	NHW	75.4329	> 65	Female	No	2	Medicare	1	1	0	0	0	0	0	0	0	2	Present	Right-Sided	35.8	Obese	7	0-25	No	Laparoscopic	Adenocarcinoma	Differentiated/Low_Grade	Unknown	II	3	No Positive Nodes	0	20	≥ 12 nodes	No	1	0	1	11.6219	11.6219	Yes	High SES (0-22.3)	Others	Non-Open	Unknown
CD0546	Hispanic	78.8137	> 65	Female	No	2	Commercial/Self-Pay	0	0	0	0	0	0	0	0	0	0	Absent	Right-Sided	27	Overweight	7.5	0-25	No	Laparoscopic	Adenocarcinoma	Differentiated/Low_Grade	MSI	II	3	No Positive Nodes	0	23	≥ 12 nodes	No	1	0	1	12.6822	12.6822	Yes	High SES (0-22.3)	Others	Non-Open	Known
CD0547	NHW	69.7726	> 65	Female	No	2	Medicare	0	0	0	1	0	0	0	0	0	1	Present	Right-Sided	19.8	Normal	11	0-25	No	Laparoscopic	Adenocarcinoma	Undifferentiated/High_Grade	MSI	II	3	No Positive Nodes	0	27	≥ 12 nodes	No	1	0	1	9.6	9.6	Yes	High SES (0-22.3)	Others	Non-Open	Known
CD0548	NHW	58.7616	50-64	Male	No	3	Commercial/Self-Pay	0	0	0	0	0	0	0	0	0	0	Absent	Left-Sided	33.7	Obese	14.2857	0-25	No	Laparoscopic	Adenocarcinoma	Differentiated/Low_Grade	MSS	II	3	No Positive Nodes	0	21	≥ 12 nodes	No	1	1	1	7.85753	7.85753	Yes	High SES (0-22.3)	Others	Non-Open	Known
CD0549	NHW	43.5699	< 50	Male	No	2	Commercial/Self-Pay	0	0	0	0	0	0	0	0	0	0	Absent	Left-Sided	24.8	Normal	13	0-25	Yes	Laparoscopic	Adenocarcinoma	Differentiated/Low_Grade	MSS	III	3	Positive Nodes	3	27	≥ 12 nodes	Yes	0	0	0	10.7342	10.7342	Yes	High SES (0-22.3)	Others	Non-Open	Known
CD0550	NHW	41.663	< 50	Male	No	3	Commercial/Self-Pay	0	0	0	0	0	0	0	0	0	0	Absent	Right-Sided	39.8	Obese	4	0-25	No	Laparoscopic	Adenocarcinoma	Differentiated/Low_Grade	MSI	I	1	No Positive Nodes	0	52	≥ 12 nodes	Yes	0	0	0	3.04932	3.01918	Yes	High SES (0-22.3)	Others	Non-Open	Known
CD0551	NHW	67.137	> 65	Male	No	2	Commercial/Self-Pay	0	1	0	0	0	0	0	0	0	1	Present	Left-Sided	24.7	Normal	17	0-25	Yes	Open	Adenocarcinoma	Differentiated/Low_Grade	Unknown	II	3	No Positive Nodes	0	34	≥ 12 nodes	No	0	0	0	4.06849	4.06849	Yes	High SES (0-22.3)	Others	Open	Unknown
CD0552	NHW	71.5479	> 65	Female	No	3	Medicare	0	1	0	0	0	0	0	0	0	1	Present	Left-Sided	23.5	Normal	10.5	0-25	No	Laparoscopic	Adenocarcinoma	Differentiated/Low_Grade	Unknown	I	1	No Positive Nodes	0	12	≥ 12 nodes	No	0	0	0	1.70411	1.70411	Yes	High SES (0-22.3)	Others	Non-Open	Unknown
CD0553	NHW	89.9315	> 65	Male	No	3	Medicaid	0	1	1	0	0	0	0	0	0	2	Present	Left-Sided	27.1	Overweight	8	0-25	No	Robotic	Adenocarcinoma	Differentiated/Low_Grade	Unknown	II	4	No Positive Nodes	0	12	≥ 12 nodes	No	1	0	1	8.60274	8.60274	Yes	High SES (0-22.3)	Others	Non-Open	Unknown
CD0554	NHW	52.3699	50-64	Female	No	2	Commercial/Self-Pay	0	1	0	0	0	0	0	0	0	1	Present	Left-Sided	41	Obese	8	0-25	No	Robotic	Adenocarcinoma	Differentiated/Low_Grade	MSS	I	1	No Positive Nodes	0	19	≥ 12 nodes	No	0	0	0	13.6986	13.6986	Yes	High SES (0-22.3)	Others	Non-Open	Known
CD0555	NHW	49.7507	50-64	Male	No	2	Commercial/Self-Pay	0	1	0	0	0	0	0	0	0	1	Present	Right-Sided	30.8	Obese	12	0-25	Yes	Laparoscopic	Adenocarcinoma	Differentiated/Low_Grade	MSS	II	3	No Positive Nodes	0	21	≥ 12 nodes	No	0	0	0	4.95616	4.95616	Yes	High SES (0-22.3)	Others	Non-Open	Known
CD0556	NHW	78.3945	> 65	Female	No	3	Medicare	1	1	1	0	0	0	0	0	0	3	Present	Right-Sided	32	Obese	49.0909	25-50	No	Laparoscopic	Adenocarcinoma	Differentiated/Low_Grade	Unknown	III	3	Positive Nodes	4	17	≥ 12 nodes	No	1	0	1	8.6137	8.6137	No	Medium SES (22.3-52)	Others	Non-Open	Unknown
CD0557	NHW	40.6712	< 50	Female	No	3	Commercial/Self-Pay	0	0	0	0	0	0	0	0	0	0	Absent	Left-Sided	31.4	Obese	9	0-25	Yes	Robotic	Adenocarcinoma	Differentiated/Low_Grade	MSS	III	1	Positive Nodes	1	23	≥ 12 nodes	No	0	0	0	5.42192	5.42192	Yes	High SES (0-22.3)	Others	Non-Open	Known
CD0558	NHW	73.474	> 65	Male	No	3	Medicare	1	1	1	0	0	0	0	1	0	4	Present	Right-Sided	34.6	Obese	30.25	25-50	Yes	Laparoscopic	Adenocarcinoma	Differentiated/Low_Grade	Unknown	III	3	Positive Nodes	3	21	≥ 12 nodes	No	1	1	1	1.61918	4.27123	Yes	Medium SES (22.3-52)	Others	Non-Open	Unknown
CD0559	NHW	47.2575	< 50	Female	No	3	Commercial/Self-Pay	0	1	0	1	0	0	0	0	0	2	Present	Right-Sided	24.5	Normal	76	76-100	Yes	Laparoscopic	Adenocarcinoma	Differentiated/Low_Grade	MSS	II	3	No Positive Nodes	0	38	≥ 12 nodes	No	0	0	0	1.71507	1.71507	Yes	Low SES (>52)	Others	Non-Open	Known
CD0560	Hispanic	73.1123	> 65	Female	No	3	Medicaid	0	0	0	0	0	0	0	0	0	0	Absent	Right-Sided	25.8	Overweight	48.1304	25-50	Yes	Laparoscopic	Adenocarcinoma	Differentiated/Low_Grade	Unknown	II	4	No Positive Nodes	0	31	≥ 12 nodes	No	1	1	1	0.90137	3.7589	Yes	Medium SES (22.3-52)	Others	Non-Open	Unknown
CD0561	NHW	58.6658	50-64	Male	No	2	Commercial/Self-Pay	0	0	0	1	0	0	0	0	0	1	Present	Left-Sided	28.6	Overweight	56	50-75	Yes	Open	Adenocarcinoma	Differentiated/Low_Grade	MSS	III	3	Positive Nodes	2	27	≥ 12 nodes	No	0	0	0	13.7014	13.7014	Yes	Low SES (>52)	Others	Open	Known
CD0562	NHW	63.5178	50-64	Female	No	3	Commercial/Self-Pay	0	0	0	0	0	0	0	0	0	0	Absent	Right-Sided	27.2	Overweight	32	25-50	No	Laparoscopic	Adenocarcinoma	Differentiated/Low_Grade	MSS	I	1	No Positive Nodes	0	22	≥ 12 nodes	No	0	0	0	12.726	12.726	Yes	Medium SES (22.3-52)	Others	Non-Open	Known
CD0563	NHW	69.611	> 65	Male	No	2	Medicare	0	0	0	0	0	0	0	0	0	0	Absent	Left-Sided	36.3	Obese	10	0-25	Yes	Laparoscopic	Adenocarcinoma	Differentiated/Low_Grade	Unknown	III	3	Positive Nodes	2	15	≥ 12 nodes	No	1	0	1	8.52603	13.8384	Yes	High SES (0-22.3)	Others	Non-Open	Unknown
CD0564	NHW	76.9589	> 65	Male	No	2	Medicare	0	0	0	0	0	0	0	0	0	0	Absent	Right-Sided	24.8	Normal	2	0-25	No	Laparoscopic	Adenocarcinoma	Differentiated/Low_Grade	MSS	II	3	No Positive Nodes	0	31	≥ 12 nodes	No	0	0	0	4.52329	4.52329	Yes	High SES (0-22.3)	Others	Non-Open	Known
CD0565	NHW	73.7562	> 65	Male	No	3	Medicare	0	1	0	0	0	0	0	0	0	1	Present	Left-Sided	32	Obese	6.75	0-25	Yes	Laparoscopic	Adenocarcinoma	Differentiated/Low_Grade	Unknown	II	4	No Positive Nodes	0	20	≥ 12 nodes	No	1	0	1	11.6822	11.6822	Yes	High SES (0-22.3)	Others	Non-Open	Unknown
CD0566	NHW	53.1288	50-64	Female	No	2	Commercial/Self-Pay	0	0	0	0	0	0	0	0	0	0	Absent	Right-Sided	38.2	Obese	51.0526	50-75	Yes	Laparoscopic	Adenocarcinoma	Differentiated/Low_Grade	MSS	III	4	Positive Nodes	3	30	≥ 12 nodes	No	0	0	0	3.62192	3.62192	Yes	Medium SES (22.3-52)	Others	Non-Open	Known
CD0567	NHW	85.3452	> 65	Female	No	3	Medicare	0	0	1	0	0	0	0	0	0	1	Present	Right-Sided	31.2	Obese	95	76-100	No	Laparoscopic	Adenocarcinoma	Differentiated/Low_Grade	Unknown	I	2	No Positive Nodes	0	25	≥ 12 nodes	No	1	0	1	7.1589	7.1589	Yes	Low SES (>52)	Others	Non-Open	Unknown
CD0568	NHW	78.926	> 65	Female	No	3	Medicare	0	1	0	0	0	0	0	0	0	1	Present	Right-Sided	27.6	Overweight	14	0-25	Yes	Laparoscopic	Adenocarcinoma	Differentiated/Low_Grade	Unknown	I	1	No Positive Nodes	0	19	≥ 12 nodes	No	1	0	1	4.06301	4.06301	No	High SES (0-22.3)	Others	Non-Open	Unknown
CD0569	NHW	69.8658	> 65	Male	No	4	Medicare	0	1	0	0	0	0	0	0	0	1	Present	Left-Sided	40.5	Obese	8	0-25	No	Open	Adenocarcinoma	Differentiated/Low_Grade	Unknown	III	3	Positive Nodes	2	25	≥ 12 nodes	Yes	1	1	1	1.64658	2.20274	No	High SES (0-22.3)	Others	Open	Unknown
CD0570	NHW	55.6849	50-64	Female	No	2	Commercial/Self-Pay	0	0	0	0	0	0	0	0	0	0	Absent	Left-Sided	27.7	Overweight	28.8125	25-50	Yes	Open	Adenocarcinoma	Differentiated/Low_Grade	MSS	III	3	Positive Nodes	1	15	≥ 12 nodes	No	1	1	1	0.769863	5.40274	Yes	Medium SES (22.3-52)	Others	Open	Known
CD0571	NHW	50.7808	50-64	Male	No	3	Commercial/Self-Pay	0	0	0	0	0	0	0	0	0	0	Absent	Left-Sided	33.2	Obese	7	0-25	Yes	Laparoscopic	Adenocarcinoma	Undifferentiated/High_Grade	MSS	III	3	Positive Nodes	1	33	≥ 12 nodes	No	0	0	0	11.1096	11.1096	Yes	High SES (0-22.3)	Others	Non-Open	Known
CD0572	NHW	46.5507	< 50	Male	No	2	Commercial/Self-Pay	0	0	0	0	0	0	0	0	0	0	Absent	Right-Sided	28.4	Overweight	1	0-25	No	Laparoscopic	Adenocarcinoma	Differentiated/Low_Grade	MSS	II	3	No Positive Nodes	0	46	≥ 12 nodes	No	0	0	0	3.8137	3.8137	Yes	High SES (0-22.3)	Others	Non-Open	Known
CD0573	NHW	69.737	> 65	Female	No	2	Medicare	0	0	0	0	0	0	0	0	0	0	Absent	Right-Sided	28.8	Overweight	45	25-50	Yes	Laparoscopic	Adenocarcinoma	Undifferentiated/High_Grade	MSS	III	3	Positive Nodes	9	29	≥ 12 nodes	Yes	1	1	0	2.9589	9.14795	Yes	Medium SES (22.3-52)	Others	Non-Open	Known
CD0574	Hispanic	55.8986	50-64	Male	No	3	Commercial/Self-Pay	1	1	0	0	0	0	0	1	0	3	Present	Right-Sided	34.3	Obese	30	25-50	No	Laparoscopic	Adenocarcinoma	Differentiated/Low_Grade	MSS	II	3	No Positive Nodes	0	12	≥ 12 nodes	No	0	0	0	4.8137	4.8137	Yes	Medium SES (22.3-52)	Others	Non-Open	Known
CD0575	NHW	76.7671	> 65	Male	No	3	Commercial/Self-Pay	0	1	1	0	0	0	0	1	0	3	Present	Right-Sided	28	Overweight	48	25-50	No	Laparoscopic	Adenocarcinoma	Differentiated/Low_Grade	MSS	II	3	No Positive Nodes	0	15	≥ 12 nodes	No	1	0	1	2.25205	2.25205	Yes	Medium SES (22.3-52)	Others	Non-Open	Known
CD0576	NHW	76.1041	> 65	Female	No	3	Medicare	0	1	0	0	0	0	0	0	0	1	Present	Left-Sided	39.2	Obese	29	25-50	No	Laparoscopic	Adenocarcinoma	Differentiated/Low_Grade	Unknown	I	1	No Positive Nodes	0	18	≥ 12 nodes	No	0	0	0	7.45479	7.45479	Yes	Medium SES (22.3-52)	Others	Non-Open	Unknown
CD0577	NHW	86.3589	> 65	Male	No	3	Medicare	0	1	0	0	0	0	0	0	0	1	Present	Right-Sided	29.4	Overweight	27.5714	25-50	No	Laparoscopic	Adenocarcinoma	Undifferentiated/High_Grade	MSS	II	3	No Positive Nodes	0	70	≥ 12 nodes	No	1	0	1	7.56164	7.56164	Yes	Medium SES (22.3-52)	Others	Non-Open	Known
CD0578	NHW	78.9397	> 65	Male	No	2	Medicare	0	0	0	0	0	0	0	0	0	0	Absent	Right-Sided	22.6	Normal	95	76-100	No	Laparoscopic	Adenocarcinoma	Differentiated/Low_Grade	Unknown	II	3	No Positive Nodes	0	16	≥ 12 nodes	No	0	0	0	11.0658	11.0658	Yes	Low SES (>52)	Others	Non-Open	Unknown
CD0579	NHW	56.2438	50-64	Female	No	3	Medicaid	0	0	0	0	0	0	0	0	0	0	Absent	Left-Sided	36	Obese	38	25-50	Yes	Open	Adenocarcinoma	Differentiated/Low_Grade	Unknown	III	3	Positive Nodes	1	12	≥ 12 nodes	Yes	1	1	0	1.0274	10.7781	Yes	Medium SES (22.3-52)	Others	Open	Unknown
CD0580	NHW	59.4	50-64	Female	No	3	Commercial/Self-Pay	0	0	0	0	0	0	0	0	0	0	Absent	Left-Sided	24.5	Normal	5	0-25	Yes	Laparoscopic	Adenocarcinoma	Undifferentiated/High_Grade	MSS	III	3	Positive Nodes	4	21	≥ 12 nodes	No	0	0	0	13.5671	13.5671	Yes	High SES (0-22.3)	Others	Non-Open	Known
CD0581	NHW	65.2164	> 65	Male	No	3	Medicaid	0	1	0	0	0	0	0	0	0	1	Present	Right-Sided	30.2	Obese	72	50-75	No	Laparoscopic	Adenocarcinoma	Differentiated/Low_Grade	MSS	II	4	No Positive Nodes	0	27	≥ 12 nodes	No	0	0	0	13.1205	13.1205	Yes	Low SES (>52)	Others	Non-Open	Known
CD0582	NHW	48.0356	< 50	Male	No	2	Commercial/Self-Pay	0	0	0	0	0	0	0	0	0	0	Absent	Right-Sided	23.1	Normal	1	0-25	No	Laparoscopic	Adenocarcinoma	Differentiated/Low_Grade	MSI	II	3	No Positive Nodes	0	37	≥ 12 nodes	No	0	0	0	6.34521	6.34521	Yes	High SES (0-22.3)	Others	Non-Open	Known
CD0583	Hispanic	36.8849	< 50	Female	No	3	Commercial/Self-Pay	0	0	0	1	0	0	0	0	0	1	Present	Right-Sided	35	Obese	17	0-25	No	Laparoscopic	Adenocarcinoma	Differentiated/Low_Grade	Unknown	I	1	No Positive Nodes	0	18	≥ 12 nodes	No	0	0	0	13.0384	13.0384	Yes	High SES (0-22.3)	Others	Non-Open	Unknown
CD0584	NHW	69.3123	> 65	Female	No	3	Medicare	1	1	1	0	0	0	0	0	0	3	Present	Right-Sided	39.3	Obese	44.5	25-50	Yes	Laparoscopic	Adenocarcinoma	Differentiated/Low_Grade	MSS	III	3	Positive Nodes	1	17	≥ 12 nodes	No	0	0	0	4.80822	4.80822	Yes	Medium SES (22.3-52)	Others	Non-Open	Known
CD0585	NHW	52.6521	50-64	Female	No	2	Commercial/Self-Pay	0	0	0	0	0	0	0	0	0	0	Absent	Right-Sided	27.3	Overweight	2	0-25	Yes	Open	Adenocarcinoma	Differentiated/Low_Grade	MSI	III	4	Positive Nodes	1	52	≥ 12 nodes	No	0	0	0	12.9863	12.9863	Yes	High SES (0-22.3)	Others	Open	Known
CD0586	NHW	68.5781	> 65	Female	No	3	Medicare	0	0	1	0	0	0	0	0	0	1	Present	Right-Sided	23	Normal	44	25-50	No	Open	Adenocarcinoma	Differentiated/Low_Grade	MSI	II	3	No Positive Nodes	0	22	≥ 12 nodes	No	0	0	0	13.4932	13.4932	Yes	Medium SES (22.3-52)	Others	Open	Known
CD0587	NHW	64.6603	> 65	Male	No	3	Commercial/Self-Pay	0	1	0	0	0	0	0	0	0	1	Present	Left-Sided	29.7	Overweight	38.05	25-50	No	Laparoscopic	Adenocarcinoma	Differentiated/Low_Grade	Unknown	I	2	No Positive Nodes	0	14	≥ 12 nodes	No	0	0	0	2.33425	2.33425	Yes	Medium SES (22.3-52)	Others	Non-Open	Unknown
CD0588	NHW	77.7123	> 65	Male	No	3	Medicare	0	1	0	0	0	0	0	0	0	1	Present	Left-Sided	28.9	Overweight	2	0-25	Yes	Laparoscopic	Adenocarcinoma	Differentiated/Low_Grade	MSS	II	3	No Positive Nodes	0	16	≥ 12 nodes	No	1	0	1	9.29041	9.29041	Yes	High SES (0-22.3)	Others	Non-Open	Known
CD0589	NHW	63.1315	50-64	Male	No	3	Commercial/Self-Pay	0	0	0	0	0	0	0	0	0	0	Absent	Right-Sided	31	Obese	11	0-25	Yes	Laparoscopic	Adenocarcinoma	Differentiated/Low_Grade	Unknown	III	3	Positive Nodes	2	25	≥ 12 nodes	No	0	0	0	13.1342	13.1342	Yes	High SES (0-22.3)	Others	Non-Open	Unknown
CD0590	NHW	73.7014	> 65	Male	No	3	Medicare	0	1	0	0	0	0	0	0	0	1	Present	Left-Sided	29.1	Overweight	72	50-75	No	Open	Adenocarcinoma	Differentiated/Low_Grade	Unknown	I	1	No Positive Nodes	0	36	≥ 12 nodes	No	1	0	1	10.9589	10.9589	Yes	Low SES (>52)	Others	Open	Unknown
CD0591	NHW	45.1479	< 50	Female	No	3	Commercial/Self-Pay	0	0	0	0	0	0	0	0	0	0	Absent	Left-Sided	40.7	Obese	40.6154	25-50	No	Laparoscopic	Adenocarcinoma	Differentiated/Low_Grade	Unknown	I	1	No Positive Nodes	0	12	≥ 12 nodes	No	0	0	0	1.47397	1.47397	Yes	Medium SES (22.3-52)	Others	Non-Open	Unknown
CD0592	NHW	80.6822	> 65	Female	No	3	Medicare	0	0	0	0	1	0	0	0	0	1	Present	Right-Sided	20.3	Normal	15	0-25	No	Laparoscopic	Adenocarcinoma	Undifferentiated/High_Grade	Unknown	III	4	Positive Nodes	1	20	≥ 12 nodes	No	0	0	0	5.44658	5.44658	No	High SES (0-22.3)	Others	Non-Open	Unknown
CD0593	NHW	79.9342	> 65	Male	No	3	Medicare	1	1	0	0	0	0	0	0	0	2	Present	Left-Sided	38.9	Obese	50	25-50	No	Open	Adenocarcinoma	Differentiated/Low_Grade	Unknown	III	3	Positive Nodes	1	15	≥ 12 nodes	No	1	0	1	6.14247	6.14247	No	Medium SES (22.3-52)	Others	Open	Unknown
CD0594	NHW	67.2	> 65	Male	No	2	Medicare	0	0	0	0	0	0	0	0	0	0	Absent	Left-Sided	34	Obese	29	25-50	No	Laparoscopic	Adenocarcinoma	Differentiated/Low_Grade	Unknown	I	2	No Positive Nodes	0	13	≥ 12 nodes	No	0	0	0	1.69041	1.69041	Yes	Medium SES (22.3-52)	Others	Non-Open	Unknown
CD0595	NHW	47.4932	< 50	Male	No	2	Commercial/Self-Pay	0	0	0	0	0	0	0	0	0	0	Absent	Left-Sided	28.3	Overweight	16	0-25	Yes	Open	Adenocarcinoma	Undifferentiated/High_Grade	MSS	III	3	Positive Nodes	1	20	≥ 12 nodes	No	0	0	0	12.5699	12.5699	Yes	High SES (0-22.3)	Others	Open	Known
CD0596	NHW	83.7397	> 65	Male	No	3	Medicare	0	1	0	0	0	0	0	1	0	2	Present	Left-Sided	21.9	Normal	75	50-75	No	Laparoscopic	Adenocarcinoma	Differentiated/Low_Grade	Unknown	I	2	No Positive Nodes	0	14	≥ 12 nodes	No	1	0	1	6.07123	6.07123	Yes	Low SES (>52)	Others	Non-Open	Unknown
CD0597	Hispanic	53.1644	50-64	Female	No	3	Commercial/Self-Pay	0	0	0	0	0	0	0	0	0	0	Absent	Left-Sided	21.4	Normal	3.83333	0-25	No	Laparoscopic	Adenocarcinoma	Undifferentiated/High_Grade	MSS	II	3	No Positive Nodes	0	33	≥ 12 nodes	No	0	0	0	5.21096	5.21096	Yes	High SES (0-22.3)	Others	Non-Open	Known
CD0598	NHW	78.9397	> 65	Female	No	4	Medicare	0	1	1	1	0	1	0	1	0	5	Present	Right-Sided	29	Overweight	5.69231	0-25	Yes	Laparoscopic	Adenocarcinoma	Undifferentiated/High_Grade	Unknown	III	4	Positive Nodes	1	19	≥ 12 nodes	No	1	0	1	4.08767	4.08767	Yes	High SES (0-22.3)	Others	Non-Open	Unknown
CD0599	NHW	81.6274	> 65	Male	No	3	Medicare	0	0	0	0	0	0	0	0	0	0	Absent	Right-Sided	23.5	Normal	13	0-25	No	Open	Adenocarcinoma	Differentiated/Low_Grade	Unknown	II	3	No Positive Nodes	0	22	≥ 12 nodes	No	0	0	0	7.32329	7.32329	Yes	High SES (0-22.3)	Others	Open	Unknown
CD0600	NHW	85.8904	> 65	Female	No	3	Medicare	1	1	0	0	0	0	0	0	0	2	Present	Right-Sided	39	Obese	82	76-100	No	Laparoscopic	Adenocarcinoma	Differentiated/Low_Grade	MSS	III	4	Positive Nodes	1	24	≥ 12 nodes	No	1	1	1	1.9589	2.95342	No	Low SES (>52)	Others	Non-Open	Known
CD0601	NHW	63.7562	50-64	Female	No	2	Commercial/Self-Pay	0	0	0	0	0	0	0	0	0	0	Absent	Right-Sided	24.2	Normal	1	0-25	Yes	Laparoscopic	Adenocarcinoma	Differentiated/Low_Grade	MSS	II	3	No Positive Nodes	0	33	≥ 12 nodes	No	0	0	0	5.03836	5.03836	Yes	High SES (0-22.3)	Others	Non-Open	Known
CD0602	NHW	44.4411	< 50	Female	No	2	Commercial/Self-Pay	0	0	0	0	0	0	0	0	0	0	Absent	Left-Sided	20.4	Normal	8	0-25	Yes	Laparoscopic	Adenocarcinoma	Differentiated/Low_Grade	MSS	III	3	Positive Nodes	2	23	≥ 12 nodes	No	0	0	0	13.1288	13.1288	Yes	High SES (0-22.3)	Others	Non-Open	Known
CD0603	NHW	53.0822	50-64	Male	No	2	Commercial/Self-Pay	0	0	0	0	0	0	0	0	0	0	Absent	Right-Sided	24.2	Normal	17	0-25	Yes	Laparoscopic	Adenocarcinoma	Undifferentiated/High_Grade	Unknown	III	3	Positive Nodes	2	16	≥ 12 nodes	No	0	0	0	5.06849	5.06849	Yes	High SES (0-22.3)	Others	Non-Open	Unknown
CD0604	NHW	82.4904	> 65	Male	No	3	Medicare	1	1	1	0	0	0	0	0	0	3	Present	Right-Sided	31.5	Obese	5	0-25	No	Robotic	Adenocarcinoma	Undifferentiated/High_Grade	Unknown	III	4	Positive Nodes	1	12	≥ 12 nodes	No	1	1	1	0.126027	1.96164	No	High SES (0-22.3)	Others	Non-Open	Unknown
CD0605	NHW	73.8055	> 65	Male	No	3	Medicare	0	1	0	1	0	0	0	0	0	2	Present	Right-Sided	30.5	Obese	41.6	25-50	No	Laparoscopic	Adenocarcinoma	Undifferentiated/High_Grade	MSS	II	3	No Positive Nodes	0	16	≥ 12 nodes	No	0	0	0	6.10685	6.10685	Yes	Medium SES (22.3-52)	Others	Non-Open	Known
CD0606	NHW	52.1836	50-64	Male	No	3	Commercial/Self-Pay	0	0	0	0	0	0	0	0	0	0	Absent	Left-Sided	27.8	Overweight	33.25	25-50	Yes	Open	Adenocarcinoma	Undifferentiated/High_Grade	MSS	II	3	No Positive Nodes	0	25	≥ 12 nodes	No	0	0	0	7.74247	7.74247	Yes	Medium SES (22.3-52)	Others	Open	Known
CD0607	NHW	43.8685	< 50	Male	No	2	Commercial/Self-Pay	0	1	0	0	0	0	0	0	0	1	Present	Right-Sided	43.9	Obese	7	0-25	No	Laparoscopic	Adenocarcinoma	Differentiated/Low_Grade	MSS	I	1	No Positive Nodes	0	20	≥ 12 nodes	Yes	0	0	0	10.4712	10.4712	Yes	High SES (0-22.3)	Others	Non-Open	Known
CD0608	NHW	60.126	50-64	Female	No	2	Commercial/Self-Pay	0	1	0	0	0	0	0	0	0	1	Present	Left-Sided	29.2	Overweight	15.7143	0-25	No	Laparoscopic	Adenocarcinoma	Differentiated/Low_Grade	Unknown	I	1	No Positive Nodes	0	13	≥ 12 nodes	No	0	0	0	7.25205	7.25205	Yes	High SES (0-22.3)	Others	Non-Open	Unknown
CD0609	NHW	75.1123	> 65	Female	No	3	Medicare	0	0	0	0	0	0	0	0	0	0	Absent	Left-Sided	26.2	Overweight	19	0-25	No	Laparoscopic	Adenocarcinoma	Differentiated/Low_Grade	Unknown	I	2	No Positive Nodes	0	19	≥ 12 nodes	No	0	0	0	3.33973	3.33973	Yes	High SES (0-22.3)	Others	Non-Open	Unknown
CD0610	NHW	68.0247	> 65	Female	No	3	Commercial/Self-Pay	0	0	0	0	0	0	0	0	0	0	Absent	Left-Sided	36.4	Obese	6	0-25	No	Laparoscopic	Adenocarcinoma	Differentiated/Low_Grade	Unknown	I	1	No Positive Nodes	0	51	≥ 12 nodes	Yes	0	0	0	4.56164	4.56164	Yes	High SES (0-22.3)	Others	Non-Open	Unknown
CD0611	NHW	71.926	> 65	Male	No	3	Medicare	0	0	1	0	0	0	0	0	0	1	Present	Right-Sided	26.5	Overweight	5	0-25	Yes	Laparoscopic	Adenocarcinoma	Undifferentiated/High_Grade	MSI	II	3	No Positive Nodes	0	28	≥ 12 nodes	No	0	0	0	5.61096	5.61096	Yes	High SES (0-22.3)	Others	Non-Open	Known
CD0612	NHW	47.726	< 50	Male	No	2	Commercial/Self-Pay	0	0	0	1	0	0	0	0	0	1	Present	Right-Sided	28.8	Overweight	16.25	0-25	Yes	Laparoscopic	Adenocarcinoma	Differentiated/Low_Grade	MSS	III	3	Positive Nodes	3	32	≥ 12 nodes	No	0	0	0	5.15616	5.15068	Yes	High SES (0-22.3)	Others	Non-Open	Known
CD0613	NHW	74.3671	> 65	Female	No	2	Medicare	0	1	0	1	0	0	0	0	0	2	Present	Right-Sided	27.5	Overweight	28.2692	25-50	Yes	Laparoscopic	Adenocarcinoma	Differentiated/Low_Grade	Unknown	II	3	No Positive Nodes	0	11	< 12 nodes	No	1	0	1	11.4959	11.4959	No	Medium SES (22.3-52)	Others	Non-Open	Unknown
CD0614	NHW	40.5534	< 50	Female	No	3	Commercial/Self-Pay	0	0	0	0	0	0	0	0	0	0	Absent	Left-Sided	24.9	Normal	6	0-25	Yes	Laparoscopic	Adenocarcinoma	Undifferentiated/High_Grade	MSS	II	3	No Positive Nodes	0	21	≥ 12 nodes	No	0	0	0	8.91507	8.91507	Yes	High SES (0-22.3)	Others	Non-Open	Known
CD0615	Hispanic	78.2767	> 65	Female	No	2	Medicare	1	1	1	0	0	0	0	0	0	3	Present	Left-Sided	23.8	Normal	16	0-25	Yes	Laparoscopic	Adenocarcinoma	Differentiated/Low_Grade	Unknown	III	3	Positive Nodes	1	15	≥ 12 nodes	No	0	0	1	9.77808	9.77808	Yes	High SES (0-22.3)	Others	Non-Open	Unknown
CD0616	NHB	54.4767	50-64	Female	No	3	Commercial/Self-Pay	0	1	0	0	0	0	0	0	0	1	Present	Left-Sided	37.6	Obese	10	0-25	No	Laparoscopic	Adenocarcinoma	Differentiated/Low_Grade	MSS	I	1	No Positive Nodes	0	17	≥ 12 nodes	No	0	0	0	5.27945	5.27945	Yes	High SES (0-22.3)	NHB	Non-Open	Known
CD0617	NHW	58.0658	50-64	Female	No	3	Commercial/Self-Pay	0	1	0	0	0	0	0	0	0	1	Present	Right-Sided	24.2	Normal	2	0-25	No	Laparoscopic	Adenocarcinoma	Differentiated/Low_Grade	Unknown	I	1	No Positive Nodes	0	20	≥ 12 nodes	No	0	0	0	7.13699	7.13699	Yes	High SES (0-22.3)	Others	Non-Open	Unknown
CD0618	NHW	70.3041	> 65	Female	No	3	Medicare	0	0	0	0	0	0	0	0	0	0	Absent	Right-Sided	32.9	Obese	14.2857	0-25	No	Laparoscopic	Adenocarcinoma	Differentiated/Low_Grade	MSS	I	2	No Positive Nodes	0	34	≥ 12 nodes	No	1	1	0	12.9534	13.1068	Yes	High SES (0-22.3)	Others	Non-Open	Known
CD0619	NHW	66.4411	> 65	Female	No	2	Medicare	0	0	0	0	0	0	0	0	0	0	Absent	Right-Sided	37	Obese	20	0-25	No	Laparoscopic	Adenocarcinoma	Differentiated/Low_Grade	MSI	II	3	No Positive Nodes	0	10	< 12 nodes	No	0	0	0	12.8082	12.8082	No	High SES (0-22.3)	Others	Non-Open	Known
CD0620	NHW	62.1233	50-64	Male	No	3	Commercial/Self-Pay	1	0	0	0	0	0	0	0	0	1	Present	Right-Sided	52.8	Obese	37	25-50	No	Laparoscopic	Adenocarcinoma	Differentiated/Low_Grade	Unknown	II	3	No Positive Nodes	0	23	≥ 12 nodes	No	0	0	0	5.01918	5.01918	Yes	Medium SES (22.3-52)	Others	Non-Open	Unknown
CD0621	NHW	65.7781	> 65	Female	No	3	Medicare	0	0	0	0	0	0	0	0	0	0	Absent	Right-Sided	22.18	Normal	21	0-25	No	Open	Adenocarcinoma	Differentiated/Low_Grade	MSS	II	3	No Positive Nodes	0	23	≥ 12 nodes	No	0	0	0	5.44384	5.44384	Yes	High SES (0-22.3)	Others	Open	Known
CD0622	NHW	54.7452	50-64	Male	No	3	Commercial/Self-Pay	0	0	0	0	0	0	0	0	0	0	Absent	Left-Sided	31.6	Obese	4	0-25	Yes	Laparoscopic	Adenocarcinoma	Differentiated/Low_Grade	MSS	III	4	Positive Nodes	2	20	≥ 12 nodes	No	0	0	0	8.77534	8.77534	Yes	High SES (0-22.3)	Others	Non-Open	Known
CD0623	NHW	57.7178	50-64	Male	No	3	Commercial/Self-Pay	0	0	0	0	0	0	0	0	0	0	Absent	Left-Sided	25.4	Overweight	18	0-25	No	Laparoscopic	Adenocarcinoma	Differentiated/Low_Grade	MSS	I	2	No Positive Nodes	0	30	≥ 12 nodes	No	0	0	0	5.77534	5.77534	Yes	High SES (0-22.3)	Others	Non-Open	Known
CD0624	NHW	80.8466	> 65	Male	No	3	Medicare	0	0	0	1	0	0	0	0	0	1	Present	Right-Sided	18.1	Underweight	6	0-25	No	Open	Adenocarcinoma	Differentiated/Low_Grade	Unknown	II	4	No Positive Nodes	0	35	≥ 12 nodes	No	1	1	1	1.76712	2.38082	Yes	High SES (0-22.3)	Others	Open	Unknown
CD0625	NHW	79.0411	> 65	Female	No	3	Medicare	1	0	0	0	0	0	0	0	0	1	Present	Right-Sided	25.1	Overweight	78.4286	76-100	No	Laparoscopic	Adenocarcinoma	Differentiated/Low_Grade	MSS	II	3	No Positive Nodes	0	26	≥ 12 nodes	No	1	0	1	7.03288	7.03288	Yes	Low SES (>52)	Others	Non-Open	Known
CD0626	NHW	69.4493	> 65	Female	No	2	Medicare	0	1	0	0	0	0	0	0	0	1	Present	Right-Sided	30.1	Obese	78.3333	76-100	No	Laparoscopic	Adenocarcinoma	Differentiated/Low_Grade	Unknown	I	1	No Positive Nodes	0	19	≥ 12 nodes	No	0	0	0	1.10959	1.10959	Yes	Low SES (>52)	Others	Non-Open	Unknown
CD0627	NHW	39.8822	< 50	Female	No	1	Commercial/Self-Pay	0	0	0	0	0	0	0	0	0	0	Absent	Left-Sided	19.3	Normal	1	0-25	Yes	Laparoscopic	Adenocarcinoma	Differentiated/Low_Grade	MSS	III	3	Positive Nodes	2	49	≥ 12 nodes	No	0	0	0	7.1863	7.1863	Yes	High SES (0-22.3)	Others	Non-Open	Known
CD0628	NHW	47.4329	< 50	Female	No	3	Commercial/Self-Pay	0	0	0	1	0	0	0	0	0	1	Present	Right-Sided	37.1	Obese	19	0-25	No	Open	Adenocarcinoma	Differentiated/Low_Grade	MSI	I	1	No Positive Nodes	0	41	≥ 12 nodes	No	0	0	0	7.89589	7.89589	Yes	High SES (0-22.3)	Others	Open	Known
CD0629	NHW	79.674	> 65	Male	No	3	Medicare	1	1	0	0	0	1	0	0	0	3	Present	Right-Sided	28.3	Overweight	31	25-50	No	Laparoscopic	Adenocarcinoma	Differentiated/Low_Grade	Unknown	II	3	No Positive Nodes	0	18	≥ 12 nodes	No	1	0	1	5.04658	5.04658	Yes	Medium SES (22.3-52)	Others	Non-Open	Unknown
CD0630	NHW	47.1014	< 50	Male	No	3	Commercial/Self-Pay	0	0	0	0	0	0	0	0	0	0	Absent	Left-Sided	39.8	Obese	3	0-25	Yes	Laparoscopic	Adenocarcinoma	Undifferentiated/High_Grade	MSS	III	2	Positive Nodes	5	23	≥ 12 nodes	No	0	0	0	5.16712	5.16712	Yes	High SES (0-22.3)	Others	Non-Open	Known
CD0631	NHW	52.2329	50-64	Male	No	3	Commercial/Self-Pay	0	0	0	0	0	0	0	0	0	0	Absent	Left-Sided	28.8	Overweight	19	0-25	Yes	Robotic	Adenocarcinoma	Differentiated/Low_Grade	MSS	III	1	Positive Nodes	2	26	≥ 12 nodes	No	0	0	0	4.82192	4.82192	Yes	High SES (0-22.3)	Others	Non-Open	Known
CD0632	Hispanic	75.3644	> 65	Male	No	2	Medicare	1	1	0	0	0	0	0	0	0	2	Present	Left-Sided	27.7	Overweight	57.1154	50-75	No	Open	Adenocarcinoma	Differentiated/Low_Grade	Unknown	I	2	No Positive Nodes	0	34	≥ 12 nodes	Yes	0	0	0	5.86301	5.86301	Yes	Low SES (>52)	Others	Open	Unknown
CD0633	NHW	69.3342	> 65	Male	No	3	Commercial/Self-Pay	0	1	0	0	0	0	0	0	0	1	Present	Left-Sided	32.2	Obese	1	0-25	Yes	Open	Adenocarcinoma	Differentiated/Low_Grade	Unknown	III	3	Positive Nodes	5	15	≥ 12 nodes	No	0	0	0	2.46849	2.46849	Yes	High SES (0-22.3)	Others	Open	Unknown
CD0634	NHW	70.6384	> 65	Female	No	2	Medicare	0	1	0	0	0	0	0	0	0	1	Present	Right-Sided	20.9	Normal	24	0-25	Yes	Laparoscopic	Adenocarcinoma	Differentiated/Low_Grade	Unknown	III	4	Positive Nodes	5	24	≥ 12 nodes	No	0	0	0	9.20274	9.20274	Yes	Medium SES (22.3-52)	Others	Non-Open	Unknown
CD0635	NHW	63.411	50-64	Male	No	3	Commercial/Self-Pay	0	0	0	0	0	0	0	0	0	0	Absent	Right-Sided	28.3	Overweight	48.2857	25-50	Yes	Laparoscopic	Adenocarcinoma	Undifferentiated/High_Grade	MSS	II	3	No Positive Nodes	0	28	≥ 12 nodes	No	0	0	0	12.9425	12.9425	Yes	Medium SES (22.3-52)	Others	Non-Open	Known
CD0636	NHW	44.4192	< 50	Male	No	3	Commercial/Self-Pay	0	0	0	0	0	0	0	0	0	0	Absent	Right-Sided	28.8	Overweight	2	0-25	Yes	Laparoscopic	Adenocarcinoma	Differentiated/Low_Grade	MSI	II	3	No Positive Nodes	0	28	≥ 12 nodes	No	0	0	0	12.5589	12.5589	Yes	High SES (0-22.3)	Others	Non-Open	Known
CD0637	NHW	71.1288	> 65	Female	No	3	Medicare	0	1	0	0	0	0	0	0	0	1	Present	Right-Sided	28.5	Overweight	65	50-75	No	Laparoscopic	Adenocarcinoma	Differentiated/Low_Grade	MSS	I	1	No Positive Nodes	0	34	≥ 12 nodes	No	0	0	0	1.65753	1.65753	Yes	Low SES (>52)	Others	Non-Open	Known
CD0638	Hispanic	50.7534	50-64	Female	No	3	Commercial/Self-Pay	0	1	0	0	0	0	0	0	0	1	Present	Left-Sided	23	Normal	23	0-25	No	Laparoscopic	Adenocarcinoma	Differentiated/Low_Grade	MSS	II	3	No Positive Nodes	0	22	≥ 12 nodes	No	0	0	0	9.54521	9.54521	Yes	Medium SES (22.3-52)	Others	Non-Open	Known
CD0639	NHW	65.5068	> 65	Male	No	2	Medicare	1	1	0	1	0	0	0	0	0	3	Present	Right-Sided	35.5	Obese	78	76-100	No	Laparoscopic	Adenocarcinoma	Differentiated/Low_Grade	MSS	I	2	No Positive Nodes	0	39	≥ 12 nodes	No	0	0	0	7.53151	7.53151	Yes	Low SES (>52)	Others	Non-Open	Known
CD0640	NHW	53.2877	50-64	Male	No	3	Commercial/Self-Pay	0	0	0	0	0	0	0	0	0	0	Absent	Left-Sided	43	Obese	61	50-75	No	Open	Adenocarcinoma	Differentiated/Low_Grade	MSS	I	1	No Positive Nodes	0	16	≥ 12 nodes	No	0	0	0	6.77534	6.77534	Yes	Low SES (>52)	Others	Open	Known
CD0641	Hispanic	66.5151	> 65	Male	No	3	Medicare	0	0	0	0	0	0	0	0	0	0	Absent	Right-Sided	38.1	Obese	7.66667	0-25	No	Laparoscopic	Mucinous adenocarcinoma	Differentiated/Low_Grade	MSS	II	3	No Positive Nodes	0	34	≥ 12 nodes	No	1	1	1	0.961644	11.1671	Yes	High SES (0-22.3)	Others	Non-Open	Known
CD0642	NHB	60.6548	50-64	Male	No	3	Commercial/Self-Pay	1	1	0	0	0	0	0	1	0	3	Present	Left-Sided	34	Obese	27.3846	25-50	No	Laparoscopic	Adenocarcinoma	Differentiated/Low_Grade	Unknown	I	2	No Positive Nodes	0	16	≥ 12 nodes	No	1	1	0	3.63288	5.91507	Yes	Medium SES (22.3-52)	NHB	Non-Open	Unknown
CD0643	NHW	51.7315	50-64	Female	No	2	Commercial/Self-Pay	0	0	0	0	0	0	0	0	0	0	Absent	Left-Sided	23.2	Normal	18	0-25	No	Robotic	Adenocarcinoma	Differentiated/Low_Grade	Unknown	I	1	No Positive Nodes	0	17	≥ 12 nodes	No	0	0	0	10.7945	10.7945	Yes	High SES (0-22.3)	Others	Non-Open	Unknown
CD0644	NHW	43.5973	< 50	Male	No	2	Commercial/Self-Pay	0	0	0	0	0	0	0	0	0	0	Absent	Right-Sided	35.7	Obese	16	0-25	No	Laparoscopic	Adenocarcinoma	Differentiated/Low_Grade	MSI	I	1	No Positive Nodes	0	25	≥ 12 nodes	Yes	0	0	0	12.6685	12.6685	Yes	High SES (0-22.3)	Others	Non-Open	Known
CD0645	NHW	71.9151	> 65	Male	No	3	Medicare	0	1	0	0	0	0	0	0	0	1	Present	Right-Sided	26.4	Overweight	21	0-25	Yes	Open	Mucinous adenocarcinoma	Undifferentiated/High_Grade	Unknown	III	4	Positive Nodes	2	26	≥ 12 nodes	Yes	1	1	1	1.0411	1.12603	Yes	High SES (0-22.3)	Others	Open	Unknown
CD0646	NHW	56.0849	50-64	Female	No	2	Commercial/Self-Pay	0	0	0	0	0	0	0	0	0	0	Absent	Left-Sided	25.6	Overweight	1	0-25	No	Laparoscopic	Adenocarcinoma	Undifferentiated/High_Grade	MSS	III	2	Positive Nodes	1	22	≥ 12 nodes	No	0	0	0	5.2137	5.2137	No	High SES (0-22.3)	Others	Non-Open	Known
CD0647	NHW	80.0438	> 65	Female	No	3	Medicare	0	1	0	0	0	0	1	0	0	2	Present	Right-Sided	34.7	Obese	29	25-50	No	Laparoscopic	Adenocarcinoma	Undifferentiated/High_Grade	MSI	II	4	No Positive Nodes	0	40	≥ 12 nodes	No	1	0	1	5.36438	5.36438	Yes	Medium SES (22.3-52)	Others	Non-Open	Known
CD0648	NHW	60.5589	50-64	Female	No	3	Commercial/Self-Pay	0	1	0	0	0	0	0	0	0	1	Present	Right-Sided	21.6	Normal	6	0-25	No	Laparoscopic	Adenocarcinoma	Differentiated/Low_Grade	MSI	II	3	No Positive Nodes	0	18	≥ 12 nodes	No	0	0	0	12.7863	12.7863	Yes	High SES (0-22.3)	Others	Non-Open	Known
CD0649	NHW	87.8137	> 65	Male	No	4	Medicare	0	1	1	0	0	1	0	0	1	4	Present	Right-Sided	22.2	Normal	10	0-25	No	Laparoscopic	Adenocarcinoma	Differentiated/Low_Grade	Unknown	II	3	No Positive Nodes	0	19	≥ 12 nodes	No	1	0	1	6.12877	6.12877	Yes	High SES (0-22.3)	Others	Non-Open	Unknown
CD0650	NHW	84.4986	> 65	Male	No	3	Medicare	0	0	0	0	0	0	0	0	0	0	Absent	Left-Sided	23.8	Normal	47.1579	25-50	No	Open	Adenocarcinoma	Differentiated/Low_Grade	MSS	I	2	No Positive Nodes	0	22	≥ 12 nodes	No	1	0	1	10.1479	10.1479	Yes	Medium SES (22.3-52)	Others	Open	Known
CD0651	NHW	53.5452	50-64	Female	No	3	Commercial/Self-Pay	0	0	0	0	0	0	0	0	0	0	Absent	Right-Sided	26.8	Overweight	22	0-25	Yes	Robotic	Adenocarcinoma	Undifferentiated/High_Grade	MSS	II	3	No Positive Nodes	0	32	≥ 12 nodes	No	0	0	0	7.6137	7.6137	Yes	High SES (0-22.3)	Others	Non-Open	Known
CD0652	NHW	68.7836	> 65	Female	No	3	Medicare	0	0	0	0	0	0	0	0	0	0	Absent	Right-Sided	28.2	Overweight	2	0-25	Yes	Laparoscopic	Adenocarcinoma	Undifferentiated/High_Grade	Unknown	III	2	Positive Nodes	1	14	≥ 12 nodes	No	0	0	0	12.3452	12.3452	Yes	High SES (0-22.3)	Others	Non-Open	Unknown
CD0653	Hispanic	71.0384	> 65	Male	No	3	Medicare	0	1	0	1	1	0	0	1	0	4	Present	Right-Sided	21.5	Normal	100	76-100	No	Open	Adenocarcinoma	Undifferentiated/High_Grade	MSS	II	4	No Positive Nodes	0	21	≥ 12 nodes	No	0	0	0	4.01918	4.01918	Yes	Low SES (>52)	Others	Open	Known
CD0654	NHW	84.3425	> 65	Female	No	3	Medicare	0	1	0	0	0	0	0	0	0	1	Present	Right-Sided	22.9	Normal	44	25-50	No	Laparoscopic	Adenocarcinoma	Differentiated/Low_Grade	Unknown	I	2	No Positive Nodes	0	23	≥ 12 nodes	No	0	0	0	10.5068	10.5068	Yes	Medium SES (22.3-52)	Others	Non-Open	Unknown
CD0655	NHW	57.674	50-64	Male	No	3	Commercial/Self-Pay	1	1	1	0	0	1	1	0	0	5	Present	Right-Sided	31.7	Obese	26	25-50	Yes	Laparoscopic	Adenocarcinoma	Undifferentiated/High_Grade	MSS	III	4	Positive Nodes	5	26	≥ 12 nodes	No	0	0	0	3.32055	3.27671	Yes	Medium SES (22.3-52)	Others	Non-Open	Known
CD0656	NHW	80.1781	> 65	Male	No	3	Medicare	0	1	1	0	0	0	1	0	0	3	Present	Left-Sided	33.2	Obese	8	0-25	No	Laparoscopic	Adenocarcinoma	Differentiated/Low_Grade	MSI	II	3	No Positive Nodes	0	17	≥ 12 nodes	No	0	0	0	3.25479	3.25479	Yes	High SES (0-22.3)	Others	Non-Open	Known
CD0657	Hispanic	43.589	< 50	Female	No	3	Commercial/Self-Pay	0	0	0	0	0	0	0	0	0	0	Absent	Left-Sided	20.2	Normal	40	25-50	Yes	Laparoscopic	Adenocarcinoma	Differentiated/Low_Grade	MSS	III	1	Positive Nodes	1	24	≥ 12 nodes	No	0	0	0	12.7836	12.7836	Yes	Medium SES (22.3-52)	Others	Non-Open	Known
CD0658	NHW	76.7616	> 65	Female	No	2	Medicare	0	0	0	0	0	0	0	0	0	0	Absent	Right-Sided	19.3	Normal	54	50-75	No	Laparoscopic	Adenocarcinoma	Differentiated/Low_Grade	Unknown	I	1	No Positive Nodes	0	31	≥ 12 nodes	No	0	0	0	2.40548	2.40548	Yes	Low SES (>52)	Others	Non-Open	Unknown
CD0659	NHW	66.8137	> 65	Male	No	3	Medicare	0	0	0	0	0	0	0	0	0	0	Absent	Right-Sided	23.8	Normal	74	50-75	Yes	Laparoscopic	Adenocarcinoma	Differentiated/Low_Grade	Unknown	III	3	Positive Nodes	1	32	≥ 12 nodes	No	0	0	0	6.05205	6.05205	Yes	Low SES (>52)	Others	Non-Open	Unknown
CD0660	NHW	47.1014	< 50	Male	No	2	Commercial/Self-Pay	0	0	0	0	0	0	0	0	0	0	Absent	Right-Sided	23	Normal	27.875	25-50	No	Laparoscopic	Adenocarcinoma	Differentiated/Low_Grade	MSI	I	1	No Positive Nodes	0	27	≥ 12 nodes	No	0	0	0	2.9863	2.9863	Yes	Medium SES (22.3-52)	Others	Non-Open	Known
CD0661	NHW	63.6438	50-64	Male	No	2	Commercial/Self-Pay	0	0	0	0	0	0	0	0	0	0	Absent	Left-Sided	29.8	Overweight	46.4167	25-50	No	Laparoscopic	Adenocarcinoma	Differentiated/Low_Grade	MSS	I	1	No Positive Nodes	0	17	≥ 12 nodes	No	1	0	1	12.7123	12.7123	Yes	Medium SES (22.3-52)	Others	Non-Open	Known
CD0662	NHW	40.3562	< 50	Male	No	2	Commercial/Self-Pay	0	0	0	0	0	0	0	0	0	0	Absent	Right-Sided	29.2	Overweight	36	25-50	No	Laparoscopic	Adenocarcinoma	Differentiated/Low_Grade	MSI	II	3	No Positive Nodes	0	29	≥ 12 nodes	No	0	0	0	1.60274	1.59178	Yes	Medium SES (22.3-52)	Others	Non-Open	Known
CD0663	NHW	61.389	50-64	Male	No	3	Commercial/Self-Pay	0	0	0	0	0	0	0	0	0	0	Absent	Right-Sided	30.1	Obese	7	0-25	No	Laparoscopic	Mucinous adenocarcinoma	Differentiated/Low_Grade	MSI	II	3	No Positive Nodes	0	20	≥ 12 nodes	No	0	0	0	12.137	12.137	Yes	High SES (0-22.3)	Others	Non-Open	Known
CD0664	NHW	71.0274	> 65	Male	No	3	Medicare	1	0	0	0	1	0	0	0	0	2	Present	Right-Sided	28.5	Overweight	19	0-25	No	Open	Adenocarcinoma	Differentiated/Low_Grade	Unknown	II	3	No Positive Nodes	0	14	≥ 12 nodes	No	0	0	0	12.5342	12.5342	Yes	High SES (0-22.3)	Others	Open	Unknown
CD0665	NHW	54.9562	50-64	Female	No	3	Commercial/Self-Pay	0	0	0	0	0	0	0	0	0	0	Absent	Right-Sided	21.6	Normal	18	0-25	Yes	Laparoscopic	Mucinous adenocarcinoma	Undifferentiated/High_Grade	MSS	II	3	No Positive Nodes	0	28	≥ 12 nodes	No	1	1	1	2.03836	5.52055	Yes	High SES (0-22.3)	Others	Non-Open	Known
CD0666	NHW	65.4904	> 65	Female	No	3	Commercial/Self-Pay	0	1	0	0	1	0	0	0	0	2	Present	Right-Sided	42.3	Obese	9	0-25	No	Laparoscopic	Adenocarcinoma	Differentiated/Low_Grade	Unknown	II	3	No Positive Nodes	0	33	≥ 12 nodes	No	0	0	0	5.22192	5.22192	Yes	High SES (0-22.3)	Others	Non-Open	Unknown
CD0667	NHW	63.8849	50-64	Male	No	2	Commercial/Self-Pay	0	0	0	0	0	0	0	0	0	0	Absent	Left-Sided	36.5	Obese	20	0-25	Yes	Laparoscopic	Adenocarcinoma	Differentiated/Low_Grade	Unknown	III	3	Positive Nodes	2	37	≥ 12 nodes	No	0	0	0	12.1205	12.1205	Yes	High SES (0-22.3)	Others	Non-Open	Unknown
CD0668	NHW	52.9178	50-64	Female	No	3	Commercial/Self-Pay	0	0	0	0	0	0	0	0	0	0	Absent	Right-Sided	23.5	Normal	18	0-25	Yes	Open	Adenocarcinoma	Undifferentiated/High_Grade	MSS	III	4	Positive Nodes	1	37	≥ 12 nodes	No	0	0	0	12.1014	12.1014	Yes	High SES (0-22.3)	Others	Open	Known
CD0669	NHB	76.4904	> 65	Female	No	3	Medicare	0	1	0	0	0	0	0	0	0	1	Present	Right-Sided	30.2	Obese	20	0-25	No	Laparoscopic	Mucinous adenocarcinoma	Differentiated/Low_Grade	MSS	II	3	No Positive Nodes	0	19	≥ 12 nodes	No	1	0	1	3.08767	3.08767	Yes	High SES (0-22.3)	NHB	Non-Open	Known
CD0670	NHW	57.2575	50-64	Female	No	2	Commercial/Self-Pay	0	0	0	0	0	0	0	0	0	0	Absent	Left-Sided	21.1	Normal	7	0-25	Yes	Laparoscopic	Adenocarcinoma	Differentiated/Low_Grade	MSS	III	1	Positive Nodes	2	15	≥ 12 nodes	No	0	0	0	5.34795	5.34795	Yes	High SES (0-22.3)	Others	Non-Open	Known
CD0671	Hispanic	80.1123	> 65	Female	No	3	Medicare	0	0	0	0	0	0	0	0	0	0	Absent	Right-Sided	30.7	Obese	59	50-75	No	Laparoscopic	Adenocarcinoma	Differentiated/Low_Grade	Unknown	I	1	No Positive Nodes	0	16	≥ 12 nodes	No	1	0	1	10.8877	10.8877	Yes	Low SES (>52)	Others	Non-Open	Unknown
CD0672	Hispanic	83.537	> 65	Male	No	3	Medicare	0	1	0	0	0	0	0	0	0	1	Present	Left-Sided	27.9	Overweight	20.0588	0-25	No	Robotic	Adenocarcinoma	Differentiated/Low_Grade	Unknown	II	4	No Positive Nodes	0	18	≥ 12 nodes	No	1	0	1	8.11233	8.11233	Yes	High SES (0-22.3)	Others	Non-Open	Unknown
CD0673	NHW	59.9589	50-64	Male	No	3	Commercial/Self-Pay	0	0	0	0	0	0	0	0	0	0	Absent	Left-Sided	31.8	Obese	13	0-25	No	Laparoscopic	Adenocarcinoma	Undifferentiated/High_Grade	Unknown	I	1	No Positive Nodes	0	11	< 12 nodes	No	0	0	0	6.8411	6.8411	No	High SES (0-22.3)	Others	Non-Open	Unknown
CD0674	NHW	53.3616	50-64	Male	No	3	Commercial/Self-Pay	0	0	0	0	0	0	0	0	0	0	Absent	Left-Sided	36.6	Obese	24	0-25	No	Open	Mucinous adenocarcinoma	Differentiated/Low_Grade	MSS	II	3	No Positive Nodes	0	26	≥ 12 nodes	No	0	0	0	6.38904	6.38904	Yes	Medium SES (22.3-52)	Others	Open	Known
CD0675	NHW	75.126	> 65	Male	No	3	Medicare	0	0	0	0	0	1	0	0	0	1	Present	Right-Sided	23.2	Normal	21	0-25	No	Open	Adenocarcinoma	Undifferentiated/High_Grade	MSI	III	3	Positive Nodes	8	42	≥ 12 nodes	No	1	1	1	0.20274	2.89863	No	High SES (0-22.3)	Others	Open	Known
CD0676	NHW	76.5041	> 65	Male	No	3	Commercial/Self-Pay	0	0	0	0	0	0	0	0	0	0	Absent	Left-Sided	23.2	Normal	74	50-75	Yes	Laparoscopic	Adenocarcinoma	Differentiated/Low_Grade	Unknown	II	3	No Positive Nodes	0	28	≥ 12 nodes	No	1	1	0	11.5425	11.9945	Yes	Low SES (>52)	Others	Non-Open	Unknown
CD0677	NHW	37.3123	< 50	Male	No	2	Commercial/Self-Pay	0	0	0	0	0	0	0	0	0	0	Absent	Left-Sided	36.2	Obese	19	0-25	Yes	Laparoscopic	Adenocarcinoma	Differentiated/Low_Grade	MSI	III	3	Positive Nodes	5	34	≥ 12 nodes	No	0	0	0	7.5863	7.5863	Yes	High SES (0-22.3)	Others	Non-Open	Known
CD0678	NHB	65.8575	> 65	Female	No	2	Medicare	0	0	0	0	0	0	0	0	0	0	Absent	Right-Sided	23.4	Normal	9	0-25	Yes	Open	Adenocarcinoma	Differentiated/Low_Grade	Unknown	III	4	Positive Nodes	3	36	≥ 12 nodes	No	0	0	0	12.2712	12.2712	Yes	High SES (0-22.3)	NHB	Open	Unknown
CD0679	NHW	75.2521	> 65	Male	No	3	Medicare	1	1	0	0	0	0	0	0	0	2	Present	Left-Sided	31.7	Obese	4	0-25	Yes	Open	Adenocarcinoma	Differentiated/Low_Grade	MSS	III	3	Positive Nodes	4	14	≥ 12 nodes	No	1	0	1	6.84384	11.0603	Yes	High SES (0-22.3)	Others	Open	Known
CD0680	NHB	61.874	50-64	Female	No	3	Commercial/Self-Pay	1	1	0	0	0	0	0	0	0	2	Present	Right-Sided	29.4	Overweight	59	50-75	No	Laparoscopic	Adenocarcinoma	Differentiated/Low_Grade	Unknown	I	2	No Positive Nodes	0	21	≥ 12 nodes	No	0	0	0	5.90411	5.90411	Yes	Low SES (>52)	NHB	Non-Open	Unknown
CD0681	NHW	42.1123	< 50	Male	No	2	Commercial/Self-Pay	0	1	0	0	0	0	0	0	0	1	Present	Left-Sided	24.6	Normal	24.6154	0-25	No	Laparoscopic	Adenocarcinoma	Differentiated/Low_Grade	MSS	II	3	No Positive Nodes	0	12	≥ 12 nodes	No	1	1	0	1.07123	12.2137	Yes	Medium SES (22.3-52)	Others	Non-Open	Known
CD0682	NHW	88.4192	> 65	Male	No	3	Medicare	0	0	0	0	0	0	0	0	0	0	Absent	Right-Sided	18.2	Underweight	11	0-25	No	Laparoscopic	Adenocarcinoma	Differentiated/Low_Grade	Unknown	I	2	No Positive Nodes	0	36	≥ 12 nodes	No	1	0	1	5.7589	5.7589	Yes	High SES (0-22.3)	Others	Non-Open	Unknown
CD0683	NHW	36.9096	< 50	Male	No	2	Commercial/Self-Pay	0	0	0	0	0	0	0	0	0	0	Absent	Left-Sided	23.2	Normal	13.25	0-25	No	Laparoscopic	Adenocarcinoma	Differentiated/Low_Grade	MSS	I	1	No Positive Nodes	0	15	≥ 12 nodes	No	0	0	0	5.11781	5.11781	Yes	High SES (0-22.3)	Others	Non-Open	Known
CD0684	NHW	56.5041	50-64	Male	No	2	Commercial/Self-Pay	0	0	0	0	0	0	0	0	0	0	Absent	Right-Sided	24.2	Normal	44.5	25-50	No	Laparoscopic	Adenocarcinoma	Differentiated/Low_Grade	MSI	II	3	No Positive Nodes	0	24	≥ 12 nodes	No	0	0	0	1.78082	1.78082	Yes	Medium SES (22.3-52)	Others	Non-Open	Known
CD0685	NHW	57.4466	50-64	Male	No	2	Commercial/Self-Pay	0	1	0	0	0	0	0	0	0	1	Present	Left-Sided	33.5	Obese	44	25-50	Yes	Robotic	Adenocarcinoma	Differentiated/Low_Grade	Unknown	III	2	Positive Nodes	2	35	≥ 12 nodes	No	1	1	1	2.89863	5.20274	Yes	Medium SES (22.3-52)	Others	Non-Open	Unknown
CD0686	NHW	71.2877	> 65	Female	No	3	Medicare	0	0	0	0	0	0	0	0	0	0	Absent	Left-Sided	30.7	Obese	15	0-25	No	Open	Adenocarcinoma	Differentiated/Low_Grade	MSI	I	2	No Positive Nodes	0	32	≥ 12 nodes	No	1	1	1	2.90685	3.26575	Yes	High SES (0-22.3)	Others	Open	Known
CD0687	NHW	71.3836	> 65	Male	No	2	Medicare	0	0	0	0	0	0	0	0	0	0	Absent	Right-Sided	26.9	Overweight	23	0-25	Yes	Laparoscopic	Adenocarcinoma	Differentiated/Low_Grade	MSS	II	3	No Positive Nodes	0	40	≥ 12 nodes	No	0	0	0	3.10137	3.10137	Yes	Medium SES (22.3-52)	Others	Non-Open	Known
CD0688	NHW	86.9178	> 65	Female	No	3	Medicare	0	1	0	0	0	0	0	0	0	1	Present	Right-Sided	30.6	Obese	56	50-75	No	Laparoscopic	Mucinous adenocarcinoma	Differentiated/Low_Grade	Unknown	III	3	Positive Nodes	1	28	≥ 12 nodes	No	1	0	1	5.96438	5.96438	No	Low SES (>52)	Others	Non-Open	Unknown
CD0689	NHW	59.3342	50-64	Male	No	3	Commercial/Self-Pay	0	0	0	0	0	0	0	0	0	0	Absent	Right-Sided	22.3	Normal	67	50-75	Yes	Open	Adenocarcinoma	Differentiated/Low_Grade	MSS	II	4	No Positive Nodes	0	40	≥ 12 nodes	No	0	0	0	5.28219	5.28219	Yes	Low SES (>52)	Others	Open	Known
CD0690	NHW	77.3726	> 65	Male	No	3	Medicare	1	1	0	0	0	0	0	0	0	2	Present	Right-Sided	29.1	Overweight	93.6	76-100	No	Open	Adenocarcinoma	Differentiated/Low_Grade	Unknown	I	1	No Positive Nodes	0	12	≥ 12 nodes	No	0	0	0	11.0356	11.0356	Yes	Low SES (>52)	Others	Open	Unknown
CD0691	NHW	51.6274	50-64	Female	No	2	Commercial/Self-Pay	0	1	0	0	0	0	0	0	0	1	Present	Right-Sided	31.9	Obese	12	0-25	No	Laparoscopic	Adenocarcinoma	Differentiated/Low_Grade	MSS	I	1	No Positive Nodes	0	13	≥ 12 nodes	No	0	0	0	4.96986	4.96986	Yes	High SES (0-22.3)	Others	Non-Open	Known
CD0692	NHW	67.663	> 65	Male	No	4	Medicare	0	1	0	0	0	0	0	0	0	1	Present	Right-Sided	24.4	Normal	16	0-25	No	Laparoscopic	Adenocarcinoma	Differentiated/Low_Grade	Unknown	I	2	No Positive Nodes	0	34	≥ 12 nodes	No	0	0	0	2.66301	2.66301	Yes	High SES (0-22.3)	Others	Non-Open	Unknown
CD0693	NHW	80.7096	> 65	Female	No	3	Commercial/Self-Pay	0	1	1	1	0	0	0	0	0	3	Present	Right-Sided	25	Overweight	3	0-25	No	Laparoscopic	Adenocarcinoma	Undifferentiated/High_Grade	Unknown	II	3	No Positive Nodes	0	20	≥ 12 nodes	Yes	1	1	1	7.41644	7.6274	Yes	High SES (0-22.3)	Others	Non-Open	Unknown
CD0694	NHW	58.3562	50-64	Female	No	2	Commercial/Self-Pay	0	0	0	0	0	0	0	0	0	0	Absent	Left-Sided	20	Normal	22	0-25	Yes	Open	Adenocarcinoma	Differentiated/Low_Grade	MSS	III	2	Positive Nodes	1	117	≥ 12 nodes	No	0	0	0	2.63562	2.63562	Yes	High SES (0-22.3)	Others	Open	Known
CD0695	NHW	79.5288	> 65	Male	No	3	Medicare	0	1	0	0	0	0	0	0	0	1	Present	Left-Sided	29.3	Overweight	1	0-25	No	Laparoscopic	Adenocarcinoma	Differentiated/Low_Grade	MSS	II	3	No Positive Nodes	0	16	≥ 12 nodes	No	1	1	1	0.728767	6.14795	Yes	High SES (0-22.3)	Others	Non-Open	Known
CD0696	NHW	50.6822	50-64	Female	No	4	Commercial/Self-Pay	0	0	0	0	0	0	0	0	0	0	Absent	Right-Sided	62.5	Obese	7	0-25	No	Laparoscopic	Adenocarcinoma	Differentiated/Low_Grade	MSS	II	3	No Positive Nodes	0	17	≥ 12 nodes	Yes	0	0	0	4.25479	4.25479	Yes	High SES (0-22.3)	Others	Non-Open	Known
CD0697	NHW	48.874	< 50	Male	No	2	Commercial/Self-Pay	0	0	0	0	0	0	0	0	0	0	Absent	Right-Sided	29.7	Overweight	19	0-25	Yes	Laparoscopic	Adenocarcinoma	Undifferentiated/High_Grade	MSS	III	3	Positive Nodes	6	15	≥ 12 nodes	No	0	0	0	8.48767	8.48767	Yes	High SES (0-22.3)	Others	Non-Open	Known
CD0698	NHW	54.5753	50-64	Male	No	1	Commercial/Self-Pay	0	0	0	0	0	0	0	0	0	0	Absent	Right-Sided	26.1	Overweight	2	0-25	Yes	Open	Adenocarcinoma	Differentiated/Low_Grade	MSS	II	3	No Positive Nodes	0	25	≥ 12 nodes	No	0	0	0	5.03288	5.03288	Yes	High SES (0-22.3)	Others	Open	Known
CD0699	NHB	63.5425	50-64	Male	No	2	Commercial/Self-Pay	0	0	0	0	0	0	0	0	0	0	Absent	Left-Sided	23.9	Normal	7	0-25	No	Robotic	Adenocarcinoma	Differentiated/Low_Grade	Unknown	I	1	No Positive Nodes	0	15	≥ 12 nodes	No	0	0	0	12.2	12.2	Yes	High SES (0-22.3)	NHB	Non-Open	Unknown
CD0700	NHW	69.5644	> 65	Female	No	3	Medicare	0	0	0	0	0	0	0	0	0	0	Absent	Right-Sided	24.71	Normal	71.6154	50-75	No	Open	Adenocarcinoma	Differentiated/Low_Grade	MSI	II	3	No Positive Nodes	0	47	≥ 12 nodes	No	0	0	0	11.7178	11.7178	Yes	Low SES (>52)	Others	Open	Known
CD0701	NHW	56.2137	50-64	Female	No	2	Commercial/Self-Pay	0	0	0	0	0	0	0	0	0	0	Absent	Left-Sided	25.4	Overweight	63	50-75	No	Laparoscopic	Adenocarcinoma	Differentiated/Low_Grade	Unknown	I	2	No Positive Nodes	0	17	≥ 12 nodes	No	0	0	0	4.94795	4.94795	Yes	Low SES (>52)	Others	Non-Open	Unknown
CD0702	NHB	68.5452	> 65	Female	No	2	Commercial/Self-Pay	0	0	0	0	0	0	0	0	0	0	Absent	Right-Sided	25.1	Overweight	62	50-75	No	Robotic	Adenocarcinoma	Differentiated/Low_Grade	MSI	I	2	No Positive Nodes	0	47	≥ 12 nodes	Yes	0	0	0	5.70959	5.70959	Yes	Low SES (>52)	NHB	Non-Open	Known
CD0703	NHW	53.1863	50-64	Male	No	2	Commercial/Self-Pay	0	0	0	0	0	0	0	0	0	0	Absent	Left-Sided	29.8	Overweight	3	0-25	No	Laparoscopic	Adenocarcinoma	Differentiated/Low_Grade	MSI	II	3	No Positive Nodes	0	13	≥ 12 nodes	No	0	0	0	4.73973	4.73973	Yes	High SES (0-22.3)	Others	Non-Open	Known
CD0704	NHW	58.3315	50-64	Female	No	2	Commercial/Self-Pay	0	0	0	0	0	0	0	0	0	0	Absent	Right-Sided	28.7	Overweight	41.4091	25-50	No	Laparoscopic	Adenocarcinoma	Differentiated/Low_Grade	MSI	II	3	No Positive Nodes	0	24	≥ 12 nodes	No	0	0	0	6.17534	6.17534	Yes	Medium SES (22.3-52)	Others	Non-Open	Known
CD0705	Hispanic	64.5808	> 65	Female	No	3	Medicare	0	0	0	0	0	0	0	0	0	0	Absent	Right-Sided	42.7	Obese	72	50-75	No	Laparoscopic	Adenocarcinoma	Differentiated/Low_Grade	MSS	II	3	No Positive Nodes	0	20	≥ 12 nodes	No	0	0	0	2.59178	2.59178	Yes	Low SES (>52)	Others	Non-Open	Known
CD0706	NHW	86.7836	> 65	Female	No	3	Medicare	0	1	0	0	0	0	0	0	0	1	Present	Right-Sided	33.1	Obese	20	0-25	No	Laparoscopic	Adenocarcinoma	Differentiated/Low_Grade	MSS	II	4	No Positive Nodes	0	16	≥ 12 nodes	No	1	1	1	1.41096	1.80548	Yes	High SES (0-22.3)	Others	Non-Open	Known
CD0707	NHB	61.0329	50-64	Male	No	3	Commercial/Self-Pay	0	1	0	0	0	1	0	0	0	2	Present	Left-Sided	32.3	Obese	67.875	50-75	Yes	Open	Adenocarcinoma	Differentiated/Low_Grade	MSS	III	4	Positive Nodes	2	35	≥ 12 nodes	No	1	1	1	1.10959	2.95616	Yes	Low SES (>52)	NHB	Open	Known
CD0708	NHW	63.7397	50-64	Male	No	3	Commercial/Self-Pay	0	0	0	0	0	0	0	0	0	0	Absent	Left-Sided	32.1	Obese	21	0-25	No	Robotic	Adenocarcinoma	Differentiated/Low_Grade	Unknown	I	1	No Positive Nodes	0	11	< 12 nodes	No	0	0	0	11.811	11.811	No	High SES (0-22.3)	Others	Non-Open	Unknown
CD0709	NHW	80.7288	> 65	Female	No	3	Medicare	0	1	0	0	0	0	0	0	0	1	Present	Right-Sided	28.5	Overweight	1	0-25	No	Open	Adenocarcinoma	Differentiated/Low_Grade	Unknown	II	3	No Positive Nodes	0	22	≥ 12 nodes	No	1	1	1	5.48493	11.8959	Yes	High SES (0-22.3)	Others	Open	Unknown
CD0710	NHW	75.8658	> 65	Female	No	3	Medicare	0	0	0	0	0	0	0	0	0	0	Absent	Right-Sided	27	Overweight	1	0-25	No	Laparoscopic	Adenocarcinoma	Differentiated/Low_Grade	MSI	II	3	No Positive Nodes	0	38	≥ 12 nodes	No	0	0	0	12.0027	12.0027	Yes	High SES (0-22.3)	Others	Non-Open	Known
CD0711	NHW	64.9233	> 65	Male	No	3	Medicare	0	0	1	1	0	0	1	0	0	3	Present	Right-Sided	39.8	Obese	36	25-50	Yes	Laparoscopic	Adenocarcinoma	Undifferentiated/High_Grade	MSI	III	3	Positive Nodes	1	13	≥ 12 nodes	No	0	0	0	6.00548	6.00548	Yes	Medium SES (22.3-52)	Others	Non-Open	Known
CD0712	NHW	69.1945	> 65	Male	No	3	Commercial/Self-Pay	0	1	0	0	0	0	0	0	0	1	Present	Right-Sided	50.2	Obese	12.6	0-25	Yes	Laparoscopic	Adenocarcinoma	Undifferentiated/High_Grade	MSS	III	3	Positive Nodes	14	45	≥ 12 nodes	No	1	1	1	0.70411	2.72329	Yes	High SES (0-22.3)	Others	Non-Open	Known
CD0713	NHW	79.1973	> 65	Male	No	3	Medicare	0	0	0	1	0	0	0	0	0	1	Present	Right-Sided	24.7	Normal	61	50-75	No	Open	Adenocarcinoma	Undifferentiated/High_Grade	MSI	II	3	No Positive Nodes	0	18	≥ 12 nodes	No	1	0	1	8.39726	8.39726	Yes	Low SES (>52)	Others	Open	Known
CD0714	NHW	77.4712	> 65	Female	No	4	Medicare	0	1	1	0	1	0	0	0	0	3	Present	Right-Sided	23.9	Normal	41.25	25-50	No	Open	Adenocarcinoma	Differentiated/Low_Grade	MSI	II	3	No Positive Nodes	0	28	≥ 12 nodes	Yes	1	0	1	7.05205	7.05205	Yes	Medium SES (22.3-52)	Others	Open	Known
CD0715	NHW	60.8959	50-64	Male	No	3	Commercial/Self-Pay	1	0	0	0	0	0	0	0	0	1	Present	Left-Sided	37.7	Obese	2	0-25	No	Open	Adenocarcinoma	Differentiated/Low_Grade	MSS	I	1	No Positive Nodes	0	82	≥ 12 nodes	No	0	0	0	12.0356	12.0356	Yes	High SES (0-22.3)	Others	Open	Known
CD0716	NHW	80.4603	> 65	Male	No	3	Medicare	1	1	1	1	0	0	0	0	0	4	Present	Left-Sided	34.8	Obese	44	25-50	No	Laparoscopic	Adenocarcinoma	Differentiated/Low_Grade	Unknown	II	3	No Positive Nodes	0	17	≥ 12 nodes	No	1	0	1	10.2877	10.2877	Yes	Medium SES (22.3-52)	Others	Non-Open	Unknown
CD0717	NHW	61.789	50-64	Male	No	3	Commercial/Self-Pay	1	1	0	0	0	0	0	0	0	2	Present	Right-Sided	26.4	Overweight	6.45455	0-25	Yes	Laparoscopic	Adenocarcinoma	Differentiated/Low_Grade	Unknown	III	3	Positive Nodes	5	13	≥ 12 nodes	No	0	0	0	6.16438	6.16438	Yes	High SES (0-22.3)	Others	Non-Open	Unknown
CD0718	NHW	80.9096	> 65	Female	No	3	Medicare	1	1	0	0	0	0	0	0	0	2	Present	Right-Sided	27.3	Overweight	16	0-25	Yes	Open	Adenocarcinoma	Differentiated/Low_Grade	Unknown	III	4	Positive Nodes	5	26	≥ 12 nodes	No	1	0	1	8.32055	8.32055	Yes	High SES (0-22.3)	Others	Open	Unknown
CD0719	NHW	46.4603	< 50	Female	No	2	Commercial/Self-Pay	0	0	0	0	0	0	0	0	0	0	Absent	Left-Sided	22.5	Normal	19	0-25	Yes	Robotic	Adenocarcinoma	Differentiated/Low_Grade	MSS	III	3	Positive Nodes	1	18	≥ 12 nodes	No	0	0	0	4.69863	4.69863	Yes	High SES (0-22.3)	Others	Non-Open	Known
CD0720	NHW	60.2712	50-64	Female	No	3	Commercial/Self-Pay	0	0	0	0	0	0	0	0	0	0	Absent	Right-Sided	23.3	Normal	8	0-25	Yes	Laparoscopic	Adenocarcinoma	Differentiated/Low_Grade	MSS	II	4	No Positive Nodes	0	19	≥ 12 nodes	No	1	1	1	3.03288	4.53699	Yes	High SES (0-22.3)	Others	Non-Open	Known
CD0721	NHW	83.211	> 65	Male	No	3	Medicare	0	1	0	0	0	0	0	0	0	1	Present	Right-Sided	20.3	Normal	43.0833	25-50	No	Laparoscopic	Adenocarcinoma	Differentiated/Low_Grade	MSI	II	3	No Positive Nodes	0	45	≥ 12 nodes	No	1	0	1	7.7589	7.7589	Yes	Medium SES (22.3-52)	Others	Non-Open	Known
CD0722	NHW	63.6877	50-64	Female	No	3	Commercial/Self-Pay	1	1	1	1	0	0	0	0	0	4	Present	Right-Sided	25.9	Overweight	27.4	25-50	Yes	Laparoscopic	Adenocarcinoma	Undifferentiated/High_Grade	Unknown	III	4	Positive Nodes	7	27	≥ 12 nodes	No	1	1	1	1.32603	1.76986	Yes	Medium SES (22.3-52)	Others	Non-Open	Unknown
CD0723	NHW	47.9479	< 50	Male	No	2	Commercial/Self-Pay	0	0	0	0	0	0	0	0	0	0	Absent	Left-Sided	32.9	Obese	20	0-25	No	Open	Adenocarcinoma	Differentiated/Low_Grade	MSS	II	3	No Positive Nodes	0	50	≥ 12 nodes	Yes	0	0	0	6.0411	6.0411	Yes	High SES (0-22.3)	Others	Open	Known
CD0724	NHW	47.4521	< 50	Male	No	4	Commercial/Self-Pay	0	1	1	0	0	0	1	0	0	3	Present	Right-Sided	29.4	Overweight	61	50-75	No	Laparoscopic	Adenocarcinoma	Differentiated/Low_Grade	MSI	I	2	No Positive Nodes	0	23	≥ 12 nodes	No	0	0	0	12.0712	12.0712	Yes	Low SES (>52)	Others	Non-Open	Known
CD0725	Hispanic	51.4822	50-64	Female	No	3	Commercial/Self-Pay	0	0	0	0	0	0	0	0	0	0	Absent	Left-Sided	21.7	Normal	2	0-25	No	Laparoscopic	Adenocarcinoma	Differentiated/Low_Grade	MSS	II	3	No Positive Nodes	0	23	≥ 12 nodes	No	0	0	0	9.23014	9.23014	Yes	High SES (0-22.3)	Others	Non-Open	Known
CD0726	NHW	64.3041	50-64	Female	No	3	Commercial/Self-Pay	0	1	0	0	0	0	0	0	0	1	Present	Right-Sided	22.9	Normal	10	0-25	No	Laparoscopic	Adenocarcinoma	Differentiated/Low_Grade	MSI	II	3	No Positive Nodes	0	22	≥ 12 nodes	No	1	0	1	11.3288	11.3288	Yes	High SES (0-22.3)	Others	Non-Open	Known
CD0727	NHW	61.6603	50-64	Male	No	3	Commercial/Self-Pay	0	1	0	0	0	0	0	0	0	1	Present	Left-Sided	33.5	Obese	7	0-25	No	Laparoscopic	Adenocarcinoma	Differentiated/Low_Grade	Unknown	I	1	No Positive Nodes	0	9	< 12 nodes	No	1	0	1	5.50959	5.50959	No	High SES (0-22.3)	Others	Non-Open	Unknown
CD0728	NHW	78.9726	> 65	Female	No	3	Medicare	1	1	0	0	0	0	0	0	0	2	Present	Left-Sided	34.7	Obese	40	25-50	No	Robotic	Adenocarcinoma	Differentiated/Low_Grade	MSI	I	1	No Positive Nodes	0	14	≥ 12 nodes	No	0	0	0	5.03562	5.03562	Yes	Medium SES (22.3-52)	Others	Non-Open	Known
CD0729	NHW	79.9233	> 65	Male	No	3	Medicare	0	1	0	0	0	0	0	0	0	1	Present	Right-Sided	26.2	Overweight	12	0-25	No	Robotic	Adenocarcinoma	Differentiated/Low_Grade	MSI	II	3	No Positive Nodes	0	21	≥ 12 nodes	No	0	0	0	3.44384	3.44384	Yes	High SES (0-22.3)	Others	Non-Open	Known
CD0730	NHW	59.3918	50-64	Male	No	2	Commercial/Self-Pay	0	1	0	0	0	1	0	0	0	2	Present	Left-Sided	29	Overweight	27	25-50	No	Laparoscopic	Adenocarcinoma	Differentiated/Low_Grade	MSS	I	1	No Positive Nodes	0	10	< 12 nodes	No	0	0	0	5.50685	5.50685	No	Medium SES (22.3-52)	Others	Non-Open	Known
CD0731	NHW	76.8055	> 65	Male	No	4	Medicare	1	1	0	0	1	1	0	0	0	4	Present	Right-Sided	33.5	Obese	28.2692	25-50	No	Open	Adenocarcinoma	Undifferentiated/High_Grade	MSS	II	3	No Positive Nodes	0	26	≥ 12 nodes	No	0	0	0	5.82192	5.82192	Yes	Medium SES (22.3-52)	Others	Open	Known
CD0732	NHW	66.1945	> 65	Male	No	4	Medicare	0	1	0	0	0	0	0	0	0	1	Present	Left-Sided	31.1	Obese	13	0-25	Yes	Laparoscopic	Mucinous adenocarcinoma	Differentiated/Low_Grade	Unknown	III	2	Positive Nodes	1	13	≥ 12 nodes	No	0	0	0	8.04932	8.04932	Yes	High SES (0-22.3)	Others	Non-Open	Unknown
CD0733	NHW	63.3699	50-64	Male	No	3	Commercial/Self-Pay	1	1	1	0	0	0	1	0	0	4	Present	Right-Sided	37.4	Obese	73	50-75	No	Open	Adenocarcinoma	Differentiated/Low_Grade	Unknown	I	1	No Positive Nodes	0	24	≥ 12 nodes	No	0	0	0	1.28767	1.28767	Yes	Low SES (>52)	Others	Open	Unknown
CD0734	NHW	81.589	> 65	Male	No	3	Medicare	1	1	0	0	0	0	0	0	0	2	Present	Right-Sided	27.8	Overweight	42	25-50	No	Laparoscopic	Adenocarcinoma	Differentiated/Low_Grade	Unknown	I	1	No Positive Nodes	0	12	≥ 12 nodes	Yes	0	0	0	4.43288	4.43288	Yes	Medium SES (22.3-52)	Others	Non-Open	Unknown
CD0735	NHW	63.8466	50-64	Male	No	3	Commercial/Self-Pay	0	0	0	0	0	0	0	0	0	0	Absent	Right-Sided	24.3	Normal	21.3333	0-25	No	Laparoscopic	Adenocarcinoma	Differentiated/Low_Grade	MSI	I	2	No Positive Nodes	0	22	≥ 12 nodes	No	1	0	1	8.53151	8.53151	Yes	High SES (0-22.3)	Others	Non-Open	Known
CD0736	Hispanic	50.4658	50-64	Male	No	3	Medicaid	0	0	0	1	0	0	0	0	0	1	Present	Left-Sided	29.7	Overweight	70	50-75	No	Laparoscopic	Adenocarcinoma	Differentiated/Low_Grade	MSS	I	1	No Positive Nodes	0	63	≥ 12 nodes	No	0	0	0	10.526	10.526	Yes	Low SES (>52)	Others	Non-Open	Known
CD0737	NHW	46.9589	< 50	Female	No	2	Commercial/Self-Pay	0	1	0	0	0	0	0	0	0	1	Present	Right-Sided	36.1	Obese	7	0-25	Yes	Laparoscopic	Mucinous adenocarcinoma	Differentiated/Low_Grade	MSS	III	3	Positive Nodes	11	25	≥ 12 nodes	No	1	1	1	3.38904	5.27397	Yes	High SES (0-22.3)	Others	Non-Open	Known
CD0738	NHW	50.8082	50-64	Female	No	2	Commercial/Self-Pay	0	0	0	0	0	0	0	0	0	0	Absent	Left-Sided	23.6	Normal	6	0-25	No	Laparoscopic	Adenocarcinoma	Differentiated/Low_Grade	MSS	I	2	No Positive Nodes	0	21	≥ 12 nodes	No	0	0	0	2.76712	2.76712	Yes	High SES (0-22.3)	Others	Non-Open	Known
CD0739	NHW	51.5836	50-64	Female	No	3	Commercial/Self-Pay	0	0	0	0	0	0	0	0	0	0	Absent	Right-Sided	22.1	Normal	13	0-25	No	Laparoscopic	Adenocarcinoma	Differentiated/Low_Grade	MSS	I	2	No Positive Nodes	0	47	≥ 12 nodes	No	0	0	0	11.4411	11.4411	Yes	High SES (0-22.3)	Others	Non-Open	Known
CD0740	NHW	70.3014	> 65	Male	No	2	Medicare	0	1	0	0	0	0	0	0	0	1	Present	Right-Sided	30.7	Obese	30	25-50	No	Robotic	Adenocarcinoma	Differentiated/Low_Grade	MSS	II	3	No Positive Nodes	0	14	≥ 12 nodes	No	1	1	0	2.39452	10.3014	Yes	Medium SES (22.3-52)	Others	Non-Open	Known
CD0741	NHW	66.8959	> 65	Male	No	3	Commercial/Self-Pay	0	1	0	1	0	1	0	0	0	3	Present	Left-Sided	28.6	Overweight	18.7778	0-25	No	Laparoscopic	Adenocarcinoma	Differentiated/Low_Grade	Unknown	I	1	No Positive Nodes	0	13	≥ 12 nodes	No	0	0	0	1.56164	1.56164	Yes	High SES (0-22.3)	Others	Non-Open	Unknown
CD0742	NHW	45.8932	< 50	Male	No	2	Commercial/Self-Pay	0	1	0	0	0	0	0	0	0	1	Present	Right-Sided	30.6	Obese	15	0-25	No	Laparoscopic	Mucinous adenocarcinoma	Differentiated/Low_Grade	MSI	II	3	No Positive Nodes	0	15	≥ 12 nodes	No	0	0	0	11.811	11.811	Yes	High SES (0-22.3)	Others	Non-Open	Known
CD0743	NHB	93.1342	> 65	Male	No	3	Medicare	0	0	0	0	0	0	0	0	0	0	Absent	Left-Sided	19.1	Normal	60.5385	50-75	No	Open	Adenocarcinoma	Differentiated/Low_Grade	Unknown	II	3	No Positive Nodes	0	13	≥ 12 nodes	No	1	1	1	2.12603	3.73425	Yes	Low SES (>52)	NHB	Open	Unknown
CD0744	NHW	41.9123	< 50	Male	No	2	Commercial/Self-Pay	0	0	0	0	0	0	0	0	0	0	Absent	Left-Sided	28.1	Overweight	8	0-25	No	Robotic	Adenocarcinoma	Differentiated/Low_Grade	MSS	I	1	No Positive Nodes	0	23	≥ 12 nodes	No	0	0	0	4.84932	4.84932	Yes	High SES (0-22.3)	Others	Non-Open	Known
CD0745	Hispanic	87.7151	> 65	Female	No	3	Medicare	1	1	0	0	0	0	0	0	0	2	Present	Right-Sided	24.7	Normal	47	25-50	No	Open	Adenocarcinoma	Undifferentiated/High_Grade	MSI	II	3	No Positive Nodes	0	26	≥ 12 nodes	No	0	0	0	3.58082	3.58082	Yes	Medium SES (22.3-52)	Others	Open	Known
CD0746	NHW	81.2521	> 65	Female	No	3	Medicare	0	1	0	0	0	0	0	0	0	1	Present	Right-Sided	32.3	Obese	51	50-75	No	Robotic	Adenocarcinoma	Differentiated/Low_Grade	MSS	II	3	No Positive Nodes	0	20	≥ 12 nodes	No	0	0	0	2.22466	2.10685	Yes	Medium SES (22.3-52)	Others	Non-Open	Known
CD0747	NHW	72.4548	> 65	Male	No	3	Medicare	0	1	0	1	0	0	0	0	1	3	Present	Right-Sided	27	Overweight	15.5	0-25	No	Laparoscopic	Adenocarcinoma	Undifferentiated/High_Grade	MSS	II	3	No Positive Nodes	0	17	≥ 12 nodes	No	1	1	1	1.92877	4.84384	Yes	High SES (0-22.3)	Others	Non-Open	Known
CD0748	Hispanic	63.5534	50-64	Male	No	3	Commercial/Self-Pay	1	0	0	0	0	0	0	0	0	1	Present	Left-Sided	36.7	Obese	5.6	0-25	No	Laparoscopic	Adenocarcinoma	Differentiated/Low_Grade	Unknown	I	2	No Positive Nodes	0	8	< 12 nodes	No	0	0	0	5.80548	4.9726	No	High SES (0-22.3)	Others	Non-Open	Unknown
CD0749	NHW	40.3041	< 50	Female	No	2	Commercial/Self-Pay	0	0	0	0	0	0	0	0	0	0	Absent	Right-Sided	25.5	Overweight	8	0-25	Yes	Laparoscopic	Adenocarcinoma	Differentiated/Low_Grade	MSS	III	3	Positive Nodes	1	49	≥ 12 nodes	No	0	0	0	3.44658	3.44658	Yes	High SES (0-22.3)	Others	Non-Open	Known
CD0750	NHW	42.6493	< 50	Male	No	2	Commercial/Self-Pay	0	0	0	0	0	0	0	0	0	0	Absent	Right-Sided	22.6	Normal	1	0-25	No	Robotic	Adenocarcinoma	Differentiated/Low_Grade	MSI	I	1	No Positive Nodes	0	17	≥ 12 nodes	No	0	0	0	11.4192	11.4192	Yes	High SES (0-22.3)	Others	Non-Open	Known
CD0751	NHW	50.7205	50-64	Male	No	3	Commercial/Self-Pay	0	0	0	0	0	0	0	0	0	0	Absent	Left-Sided	38	Obese	57	50-75	No	Robotic	Adenocarcinoma	Undifferentiated/High_Grade	MSS	I	2	No Positive Nodes	0	9	< 12 nodes	No	1	1	0	8.34521	8.5589	No	Low SES (>52)	Others	Non-Open	Known
CD0752	NHW	53.6356	50-64	Female	No	2	Commercial/Self-Pay	0	0	0	0	0	0	0	0	0	0	Absent	Left-Sided	24.3	Normal	3	0-25	No	Robotic	Adenocarcinoma	Differentiated/Low_Grade	MSS	I	1	No Positive Nodes	0	34	≥ 12 nodes	No	0	0	0	4.08767	4.08767	Yes	High SES (0-22.3)	Others	Non-Open	Known
CD0753	NHW	75.7041	> 65	Male	No	2	Medicare	0	0	0	0	0	0	0	0	0	0	Absent	Left-Sided	24	Normal	4	0-25	Yes	Robotic	Adenocarcinoma	Differentiated/Low_Grade	MSS	III	3	Positive Nodes	2	31	≥ 12 nodes	Yes	1	1	1	2.72877	5.75068	Yes	High SES (0-22.3)	Others	Non-Open	Known
CD0754	NHW	59.0493	50-64	Male	No	3	Commercial/Self-Pay	0	1	1	0	0	0	1	0	0	3	Present	Left-Sided	30.9	Obese	5	0-25	Yes	Robotic	Adenocarcinoma	Differentiated/Low_Grade	MSS	III	3	Positive Nodes	3	28	≥ 12 nodes	No	0	0	0	11.9123	11.9123	Yes	High SES (0-22.3)	Others	Non-Open	Known
CD0755	NHW	81.5781	> 65	Female	No	4	Medicare	0	1	1	0	0	0	1	0	0	3	Present	Right-Sided	21.81	Normal	78	76-100	No	Laparoscopic	Adenocarcinoma	Undifferentiated/High_Grade	MSI	II	4	No Positive Nodes	0	12	≥ 12 nodes	Yes	0	0	0	9.09041	9.09041	Yes	Low SES (>52)	Others	Non-Open	Known
CD0756	NHW	54.2932	50-64	Male	No	3	Commercial/Self-Pay	1	1	0	0	0	0	0	0	0	2	Present	Left-Sided	32.7	Obese	48.6667	25-50	No	Open	Adenocarcinoma	Differentiated/Low_Grade	MSS	II	3	No Positive Nodes	0	20	≥ 12 nodes	No	0	0	0	4.94795	4.94795	Yes	Medium SES (22.3-52)	Others	Open	Known
CD0757	NHW	58.3507	50-64	Male	No	2	Commercial/Self-Pay	0	1	0	0	0	0	0	0	0	1	Present	Right-Sided	27.2	Overweight	4	0-25	No	Laparoscopic	Adenocarcinoma	Differentiated/Low_Grade	MSS	II	3	No Positive Nodes	0	51	≥ 12 nodes	No	0	0	0	11.2904	11.2904	Yes	High SES (0-22.3)	Others	Non-Open	Known
CD0758	NHB	68.2986	> 65	Female	No	3	Medicare	1	1	0	0	0	0	0	0	0	2	Present	Right-Sided	39	Obese	47	25-50	No	Open	Adenocarcinoma	Undifferentiated/High_Grade	MSS	II	4	No Positive Nodes	0	43	≥ 12 nodes	No	0	0	0	9.68219	9.68219	Yes	Medium SES (22.3-52)	NHB	Open	Known
CD0759	NHW	45.2438	< 50	Male	No	3	Commercial/Self-Pay	0	0	0	0	0	0	0	0	0	0	Absent	Left-Sided	48.4	Obese	6	0-25	No	Laparoscopic	Adenocarcinoma	Differentiated/Low_Grade	MSI	II	3	No Positive Nodes	0	14	≥ 12 nodes	No	0	0	0	5.36438	5.36438	Yes	High SES (0-22.3)	Others	Non-Open	Known
CD0760	NHW	75.9973	> 65	Female	No	3	Medicare	0	0	0	0	0	0	0	0	0	0	Absent	Right-Sided	24.1	Normal	43	25-50	No	Robotic	Adenocarcinoma	Undifferentiated/High_Grade	MSI	II	3	No Positive Nodes	0	40	≥ 12 nodes	Yes	0	0	0	1.3863	1.3863	Yes	Medium SES (22.3-52)	Others	Non-Open	Known
CD0761	NHW	67.7671	> 65	Male	No	4	Medicare	1	1	1	0	0	1	0	1	0	5	Present	Right-Sided	48.7	Obese	32	25-50	No	Laparoscopic	Adenocarcinoma	Differentiated/Low_Grade	MSS	I	1	No Positive Nodes	0	29	≥ 12 nodes	No	0	0	0	5.18082	5.18082	Yes	Medium SES (22.3-52)	Others	Non-Open	Known
CD0762	NHW	46.411	< 50	Female	No	2	Commercial/Self-Pay	0	0	0	0	0	0	0	0	0	0	Absent	Right-Sided	32.6	Obese	31.7857	25-50	No	Robotic	Adenocarcinoma	Differentiated/Low_Grade	MSI	II	3	No Positive Nodes	0	49	≥ 12 nodes	No	0	0	0	8.97808	8.97808	Yes	Medium SES (22.3-52)	Others	Non-Open	Known
CD0763	NHW	51.5425	50-64	Female	No	3	Commercial/Self-Pay	1	1	0	0	0	0	0	0	0	2	Present	Right-Sided	37.1	Obese	67	50-75	No	Robotic	Adenocarcinoma	Differentiated/Low_Grade	MSS	I	1	No Positive Nodes	0	32	≥ 12 nodes	Yes	0	0	0	2.98904	2.98904	Yes	Low SES (>52)	Others	Non-Open	Known
CD0764	NHW	41.4384	< 50	Female	No	3	Commercial/Self-Pay	0	0	0	0	0	0	0	0	0	0	Absent	Left-Sided	20.7	Normal	4	0-25	No	Robotic	Adenocarcinoma	Differentiated/Low_Grade	MSS	I	2	No Positive Nodes	0	44	≥ 12 nodes	No	0	0	0	5.42466	5.42466	Yes	High SES (0-22.3)	Others	Non-Open	Known
CD0765	NHW	68.3397	> 65	Female	No	3	Medicare	0	0	0	0	0	0	0	0	0	0	Absent	Right-Sided	39.9	Obese	46	25-50	No	Laparoscopic	Adenocarcinoma	Differentiated/Low_Grade	Unknown	II	3	No Positive Nodes	0	17	≥ 12 nodes	Yes	0	0	0	5.44384	5.44384	Yes	Medium SES (22.3-52)	Others	Non-Open	Unknown
CD0766	NHW	59.7863	50-64	Female	No	2	Commercial/Self-Pay	0	0	0	0	0	0	0	0	0	0	Absent	Right-Sided	29.2	Overweight	26	25-50	Yes	Robotic	Adenocarcinoma	Undifferentiated/High_Grade	MSI	III	4	Positive Nodes	4	16	≥ 12 nodes	No	1	1	0	2.87671	11.4493	Yes	Medium SES (22.3-52)	Others	Non-Open	Known
CD0767	NHW	76.3562	> 65	Male	No	3	Medicare	0	1	0	0	0	0	0	0	0	1	Present	Right-Sided	30	Obese	27	25-50	No	Laparoscopic	Adenocarcinoma	Differentiated/Low_Grade	Unknown	II	3	No Positive Nodes	0	54	≥ 12 nodes	No	0	0	0	5.69041	5.69041	Yes	Medium SES (22.3-52)	Others	Non-Open	Unknown
CD0768	NHW	78.8986	> 65	Female	No	3	Medicare	0	1	0	0	0	0	0	0	0	1	Present	Left-Sided	49.7	Obese	33	25-50	Yes	Laparoscopic	Adenocarcinoma	Differentiated/Low_Grade	MSS	III	3	Positive Nodes	4	16	≥ 12 nodes	Yes	0	0	0	5.12603	5.12603	Yes	Medium SES (22.3-52)	Others	Non-Open	Known
CD0769	NHW	82.7233	> 65	Female	No	3	Medicare	0	0	0	0	1	0	0	0	0	1	Present	Left-Sided	25	Overweight	24.2955	0-25	No	Robotic	Adenocarcinoma	Differentiated/Low_Grade	Unknown	I	2	No Positive Nodes	0	20	≥ 12 nodes	No	1	0	1	6.19452	6.19452	Yes	Medium SES (22.3-52)	Others	Non-Open	Unknown
CD0770	NHB	58.7288	50-64	Male	No	3	Commercial/Self-Pay	0	1	0	0	0	0	0	0	0	1	Present	Right-Sided	26.1	Overweight	36	25-50	Yes	Robotic	Adenocarcinoma	Differentiated/Low_Grade	MSS	III	3	Positive Nodes	8	37	≥ 12 nodes	No	0	0	0	2.24384	2.24384	Yes	Medium SES (22.3-52)	NHB	Non-Open	Known
CD0771	NHW	44.9507	< 50	Female	No	2	Commercial/Self-Pay	0	0	0	0	0	0	0	0	0	0	Absent	Right-Sided	22.8	Normal	19	0-25	Yes	Open	Adenocarcinoma	Differentiated/Low_Grade	MSS	III	3	Positive Nodes	4	31	≥ 12 nodes	No	0	0	0	5.28767	5.28767	Yes	High SES (0-22.3)	Others	Open	Known
CD0772	NHW	64.4329	50-64	Male	No	4	Commercial/Self-Pay	0	1	1	1	0	0	0	0	0	3	Present	Right-Sided	30.1	Obese	8	0-25	No	Robotic	Adenocarcinoma	Undifferentiated/High_Grade	MSI	II	3	No Positive Nodes	0	65	≥ 12 nodes	No	0	0	0	11.4877	11.4877	Yes	High SES (0-22.3)	Others	Non-Open	Known
CD0773	NHW	50.2329	50-64	Female	No	3	Commercial/Self-Pay	0	1	0	0	0	0	0	0	0	1	Present	Left-Sided	24.4	Normal	8	0-25	Yes	Robotic	Adenocarcinoma	Undifferentiated/High_Grade	MSS	II	3	No Positive Nodes	0	19	≥ 12 nodes	No	0	0	0	10.7918	10.7918	Yes	High SES (0-22.3)	Others	Non-Open	Known
CD0774	NHW	77.2658	> 65	Female	No	3	Medicare	0	1	0	0	0	0	0	0	0	1	Present	Right-Sided	29	Overweight	9	0-25	Yes	Robotic	Adenocarcinoma	Differentiated/Low_Grade	Unknown	III	3	Positive Nodes	1	22	≥ 12 nodes	No	0	0	0	2.9726	2.9726	Yes	High SES (0-22.3)	Others	Non-Open	Unknown
CD0775	NHW	69.0877	> 65	Male	No	2	Commercial/Self-Pay	0	1	0	0	0	0	0	0	0	1	Present	Left-Sided	31.3	Obese	4	0-25	Yes	Laparoscopic	Adenocarcinoma	Undifferentiated/High_Grade	MSS	II	4	No Positive Nodes	0	45	≥ 12 nodes	No	1	1	1	0.980822	5.0137	Yes	High SES (0-22.3)	Others	Non-Open	Known
CD0776	NHW	79.6877	> 65	Female	No	4	Medicare	0	0	0	1	0	0	0	0	0	1	Present	Right-Sided	25.8	Overweight	3.85714	0-25	Yes	Open	Mucinous adenocarcinoma	Undifferentiated/High_Grade	Unknown	III	4	Positive Nodes	3	27	≥ 12 nodes	No	0	0	0	5.84932	5.84932	Yes	High SES (0-22.3)	Others	Open	Unknown
CD0777	NHW	34.6055	< 50	Female	No	2	Commercial/Self-Pay	0	0	0	0	0	0	0	0	0	0	Absent	Left-Sided	26.3	Overweight	28	25-50	Yes	Open	Adenocarcinoma	Undifferentiated/High_Grade	MSI	II	3	No Positive Nodes	0	105	≥ 12 nodes	No	0	0	0	6.57808	6.57808	Yes	Medium SES (22.3-52)	Others	Open	Known
CD0778	NHW	77.8822	> 65	Female	No	2	Medicare	0	0	0	0	0	0	0	0	0	0	Absent	Right-Sided	20	Normal	10	0-25	Yes	Laparoscopic	Adenocarcinoma	Differentiated/Low_Grade	Unknown	III	4	Positive Nodes	2	58	≥ 12 nodes	No	0	0	0	9.70685	9.70685	Yes	High SES (0-22.3)	Others	Non-Open	Unknown
CD0779	NHW	53.6603	50-64	Female	No	3	Commercial/Self-Pay	0	1	0	0	0	0	0	0	0	1	Present	Left-Sided	29.2	Overweight	35.6429	25-50	Yes	Robotic	Adenocarcinoma	Differentiated/Low_Grade	MSS	III	3	Positive Nodes	1	27	≥ 12 nodes	No	0	0	0	11.0384	11.0384	Yes	Medium SES (22.3-52)	Others	Non-Open	Known
CD0780	NHW	41.7178	< 50	Male	No	2	Commercial/Self-Pay	1	0	0	0	0	0	0	0	0	1	Present	Right-Sided	26.2	Overweight	3	0-25	Yes	Robotic	Adenocarcinoma	Differentiated/Low_Grade	MSI	III	3	Positive Nodes	2	45	≥ 12 nodes	No	0	0	0	11.1205	11.1205	Yes	High SES (0-22.3)	Others	Non-Open	Known
CD0781	NHW	68.5562	> 65	Female	No	3	Medicare	0	1	0	0	0	0	0	0	0	1	Present	Left-Sided	30.2	Obese	55.8462	50-75	No	Laparoscopic	Adenocarcinoma	Undifferentiated/High_Grade	MSI	II	3	No Positive Nodes	0	60	≥ 12 nodes	No	0	0	0	4.37534	4.37534	Yes	Low SES (>52)	Others	Non-Open	Known
CD0782	NHW	68.126	> 65	Male	No	2	Medicare	0	0	0	0	0	0	0	0	0	0	Absent	Right-Sided	25.8	Overweight	9	0-25	Yes	Laparoscopic	Adenocarcinoma	Undifferentiated/High_Grade	MSS	III	4	Positive Nodes	12	32	≥ 12 nodes	Yes	0	0	0	5.09315	5.09315	Yes	High SES (0-22.3)	Others	Non-Open	Known
CD0783	NHW	77.5808	> 65	Male	No	3	Medicare	1	1	1	1	0	0	0	1	0	5	Present	Right-Sided	41	Obese	54	50-75	No	Robotic	Adenocarcinoma	Differentiated/Low_Grade	MSS	I	2	No Positive Nodes	0	22	≥ 12 nodes	Yes	1	0	1	6.89041	6.89041	Yes	Low SES (>52)	Others	Non-Open	Known
CD0784	NHW	67.2603	> 65	Female	No	2	Commercial/Self-Pay	0	1	0	0	0	0	0	0	0	1	Present	Right-Sided	31.5	Obese	44.7429	25-50	Yes	Laparoscopic	Adenocarcinoma	Undifferentiated/High_Grade	MSS	III	4	Positive Nodes	10	61	≥ 12 nodes	Yes	0	0	0	5.79178	5.79178	Yes	Medium SES (22.3-52)	Others	Non-Open	Known
CD0785	NHW	75.3096	> 65	Female	No	2	Medicare	0	1	0	0	0	0	0	0	0	1	Present	Right-Sided	23	Normal	6	0-25	Yes	Laparoscopic	Adenocarcinoma	Differentiated/Low_Grade	MSS	III	2	Positive Nodes	2	20	≥ 12 nodes	Yes	0	0	0	10.8795	10.8795	Yes	High SES (0-22.3)	Others	Non-Open	Known
CD0786	NHW	62.4877	50-64	Male	No	3	Commercial/Self-Pay	0	0	1	0	0	0	0	0	0	1	Present	Left-Sided	27.6	Overweight	12	0-25	No	Robotic	Adenocarcinoma	Differentiated/Low_Grade	Unknown	I	1	No Positive Nodes	0	12	≥ 12 nodes	No	0	0	0	10.3123	10.3123	Yes	High SES (0-22.3)	Others	Non-Open	Unknown
CD0787	NHW	64.3808	50-64	Female	No	3	Commercial/Self-Pay	0	0	0	0	0	0	0	0	0	0	Absent	Right-Sided	21.5	Normal	1	0-25	Yes	Laparoscopic	Mucinous adenocarcinoma	Differentiated/Low_Grade	Unknown	III	4	Positive Nodes	8	37	≥ 12 nodes	No	1	1	1	0.882192	1.16986	Yes	High SES (0-22.3)	Others	Non-Open	Unknown
CD0788	Hispanic	83.1315	> 65	Female	No	3	Medicare	0	1	0	1	0	0	0	0	0	2	Present	Right-Sided	25.3	Overweight	17	0-25	No	Laparoscopic	Adenocarcinoma	Differentiated/Low_Grade	Unknown	I	1	No Positive Nodes	0	20	≥ 12 nodes	Yes	0	0	0	4.76712	4.76712	Yes	High SES (0-22.3)	Others	Non-Open	Unknown
CD0789	NHW	78.3699	> 65	Female	No	3	Medicare	0	1	0	0	0	0	0	0	0	1	Present	Right-Sided	24.9	Normal	20	0-25	No	Open	Adenocarcinoma	Differentiated/Low_Grade	MSI	II	3	No Positive Nodes	0	59	≥ 12 nodes	No	0	0	0	4.83562	4.83562	Yes	High SES (0-22.3)	Others	Open	Known
CD0790	NHW	55.7452	50-64	Female	No	2	Commercial/Self-Pay	0	0	0	0	0	0	0	0	0	0	Absent	Left-Sided	26	Overweight	24.2955	0-25	Yes	Robotic	Adenocarcinoma	Differentiated/Low_Grade	MSS	III	3	Positive Nodes	2	44	≥ 12 nodes	No	0	0	0	5.13151	5.13151	Yes	Medium SES (22.3-52)	Others	Non-Open	Known
CD0791	NHW	59.5534	50-64	Female	No	3	Commercial/Self-Pay	1	1	0	1	0	0	0	0	0	3	Present	Left-Sided	35.8	Obese	24	0-25	No	Robotic	Adenocarcinoma	Differentiated/Low_Grade	MSS	II	3	No Positive Nodes	0	17	≥ 12 nodes	No	0	0	0	11.3315	11.3315	Yes	Medium SES (22.3-52)	Others	Non-Open	Known
CD0792	Hispanic	57.2137	50-64	Female	No	3	Commercial/Self-Pay	0	0	0	1	0	0	0	0	0	1	Present	Right-Sided	25.2	Overweight	41	25-50	Yes	Open	Adenocarcinoma	Differentiated/Low_Grade	MSS	II	4	No Positive Nodes	0	23	≥ 12 nodes	No	0	0	0	4.22466	4.22466	Yes	Medium SES (22.3-52)	Others	Open	Known
CD0793	NHW	74.6055	> 65	Female	No	2	Medicare	0	0	0	1	0	0	0	0	0	1	Present	Right-Sided	21.7	Normal	7	0-25	Yes	Open	Mucinous adenocarcinoma	Differentiated/Low_Grade	MSS	II	4	No Positive Nodes	0	43	≥ 12 nodes	No	0	0	0	11.3863	11.3863	Yes	High SES (0-22.3)	Others	Open	Known
CD0794	NHW	80.6767	> 65	Male	No	3	Medicare	0	1	1	0	0	0	0	0	0	2	Present	Right-Sided	29.4	Overweight	71	50-75	No	Laparoscopic	Adenocarcinoma	Differentiated/Low_Grade	Unknown	I	2	No Positive Nodes	0	35	≥ 12 nodes	No	1	1	1	0.487671	2.71781	Yes	Low SES (>52)	Others	Non-Open	Unknown
CD0795	NHW	38.5123	< 50	Female	No	3	Medicare	0	0	0	0	0	0	0	0	0	0	Absent	Left-Sided	24	Normal	25.125	25-50	Yes	Robotic	Adenocarcinoma	Differentiated/Low_Grade	MSS	III	3	Positive Nodes	11	41	≥ 12 nodes	No	0	0	0	7.3726	7.3726	Yes	Medium SES (22.3-52)	Others	Non-Open	Known
CD0796	NHW	40.9836	< 50	Male	No	2	Commercial/Self-Pay	0	0	0	0	0	0	0	0	0	0	Absent	Left-Sided	27.2	Overweight	8	0-25	Yes	Laparoscopic	Adenocarcinoma	Differentiated/Low_Grade	MSS	III	3	Positive Nodes	2	35	≥ 12 nodes	No	0	0	0	9.98904	9.98904	Yes	High SES (0-22.3)	Others	Non-Open	Known
CD0797	NHW	44.2082	< 50	Female	No	2	Commercial/Self-Pay	0	0	0	0	0	0	0	0	0	0	Absent	Right-Sided	32.7	Obese	58	50-75	Yes	Robotic	Adenocarcinoma	Differentiated/Low_Grade	MSS	II	4	No Positive Nodes	0	121	≥ 12 nodes	No	0	0	0	10.9479	10.9479	Yes	Low SES (>52)	Others	Non-Open	Known
CD0798	NHW	70.737	> 65	Female	No	3	Medicare	1	1	0	0	0	0	0	0	0	2	Present	Left-Sided	31	Obese	15.375	0-25	Yes	Laparoscopic	Adenocarcinoma	Differentiated/Low_Grade	Unknown	III	3	Positive Nodes	4	35	≥ 12 nodes	No	1	1	1	2.39178	7.59178	Yes	High SES (0-22.3)	Others	Non-Open	Unknown
CD0799	NHW	83.2274	> 65	Female	No	3	Medicare	0	1	0	0	0	0	0	0	0	1	Present	Right-Sided	22.1	Normal	30	25-50	No	Robotic	Adenocarcinoma	Undifferentiated/High_Grade	MSS	II	3	No Positive Nodes	0	30	≥ 12 nodes	No	0	0	0	7.5726	7.5726	Yes	Medium SES (22.3-52)	Others	Non-Open	Known
CD0800	NHW	44.9534	< 50	Male	No	3	Commercial/Self-Pay	1	1	0	0	0	0	0	0	0	2	Present	Right-Sided	30.3	Obese	38	25-50	Yes	Laparoscopic	Adenocarcinoma	Differentiated/Low_Grade	MSS	III	3	Positive Nodes	4	51	≥ 12 nodes	No	1	1	1	1.20548	3.25479	Yes	Medium SES (22.3-52)	Others	Non-Open	Known
CD0801	NHW	50.737	50-64	Female	No	2	Commercial/Self-Pay	0	0	0	0	0	0	0	0	0	0	Absent	Left-Sided	18.9	Normal	73	50-75	Yes	Open	Adenocarcinoma	Undifferentiated/High_Grade	MSS	II	3	No Positive Nodes	0	39	≥ 12 nodes	No	0	0	0	5.06575	5.06575	Yes	Low SES (>52)	Others	Open	Known
CD0802	NHW	60.611	50-64	Male	No	2	Commercial/Self-Pay	0	0	0	0	0	0	0	0	0	0	Absent	Left-Sided	27.8	Overweight	24	0-25	Yes	Robotic	Adenocarcinoma	Differentiated/Low_Grade	MSS	II	3	No Positive Nodes	0	20	≥ 12 nodes	No	1	0	1	6.10137	11.3671	Yes	Medium SES (22.3-52)	Others	Non-Open	Known
CD0803	NHW	59.063	50-64	Male	No	3	Commercial/Self-Pay	0	0	0	1	0	0	0	0	0	1	Present	Right-Sided	35.8	Obese	13	0-25	Yes	Laparoscopic	Adenocarcinoma	Undifferentiated/High_Grade	Unknown	III	2	Positive Nodes	1	27	≥ 12 nodes	No	0	0	0	11.2164	11.2164	Yes	High SES (0-22.3)	Others	Non-Open	Unknown
CD0804	NHW	49.9068	50-64	Male	No	3	Commercial/Self-Pay	0	0	0	0	0	0	0	0	0	0	Absent	Left-Sided	27.5	Overweight	9	0-25	No	Laparoscopic	Adenocarcinoma	Differentiated/Low_Grade	MSS	II	3	No Positive Nodes	0	61	≥ 12 nodes	No	0	0	0	5.80548	5.80548	Yes	High SES (0-22.3)	Others	Non-Open	Known
CD0805	NHW	65.8767	> 65	Female	No	3	Medicare	0	0	0	0	0	0	0	0	0	0	Absent	Right-Sided	21.8	Normal	20	0-25	No	Laparoscopic	Adenocarcinoma	Differentiated/Low_Grade	MSS	II	3	No Positive Nodes	0	12	≥ 12 nodes	No	0	0	0	5.18904	5.16164	Yes	High SES (0-22.3)	Others	Non-Open	Known
CD0806	NHW	50.0658	50-64	Female	No	3	Commercial/Self-Pay	0	0	0	0	0	0	0	0	0	0	Absent	Right-Sided	19.5	Normal	22	0-25	No	Open	Adenocarcinoma	Differentiated/Low_Grade	MSI	II	3	No Positive Nodes	0	60	≥ 12 nodes	No	0	0	0	11.3616	11.3616	Yes	High SES (0-22.3)	Others	Open	Known
CD0807	NHW	86.9452	> 65	Male	No	4	Medicare	0	1	1	0	0	0	0	0	0	2	Present	Left-Sided	35.5	Obese	67	50-75	No	Laparoscopic	Adenocarcinoma	Undifferentiated/High_Grade	Unknown	III	3	Positive Nodes	1	12	≥ 12 nodes	No	1	0	1	3.58082	3.58082	No	Low SES (>52)	Others	Non-Open	Unknown
CD0808	NHW	66.8301	> 65	Male	No	2	Medicare	0	1	0	0	0	0	0	0	0	1	Present	Left-Sided	37.6	Obese	88	76-100	Yes	Robotic	Adenocarcinoma	Differentiated/Low_Grade	MSS	III	2	Positive Nodes	1	37	≥ 12 nodes	No	0	0	0	11.0055	11.0055	Yes	Low SES (>52)	Others	Non-Open	Known
CD0809	NHW	77.5945	> 65	Female	No	3	Medicare	0	0	0	0	0	0	0	0	0	0	Absent	Left-Sided	22.7	Normal	49.5294	25-50	Yes	Robotic	Adenocarcinoma	Differentiated/Low_Grade	Unknown	III	3	Positive Nodes	3	41	≥ 12 nodes	No	1	1	0	1.27397	6.80822	Yes	Medium SES (22.3-52)	Others	Non-Open	Unknown
CD0810	NHW	49.7068	50-64	Female	No	3	Commercial/Self-Pay	0	0	0	0	0	0	0	0	0	0	Absent	Left-Sided	28.9	Overweight	6	0-25	Yes	Robotic	Adenocarcinoma	Differentiated/Low_Grade	MSS	III	3	Positive Nodes	1	14	≥ 12 nodes	Yes	1	1	1	2.01096	6.88767	Yes	High SES (0-22.3)	Others	Non-Open	Known
CD0811	NHW	59.5041	50-64	Male	No	2	Commercial/Self-Pay	0	1	0	0	0	0	0	0	0	1	Present	Right-Sided	28.6	Overweight	27	25-50	No	Laparoscopic	Adenocarcinoma	Differentiated/Low_Grade	Unknown	I	2	No Positive Nodes	0	46	≥ 12 nodes	No	0	0	0	3.78082	3.78082	Yes	Medium SES (22.3-52)	Others	Non-Open	Unknown
CD0812	NHW	51.3507	50-64	Male	No	2	Commercial/Self-Pay	0	0	0	0	0	0	0	0	0	0	Absent	Right-Sided	29.1	Overweight	61	50-75	No	Robotic	Adenocarcinoma	Undifferentiated/High_Grade	MSS	II	3	No Positive Nodes	0	32	≥ 12 nodes	No	0	0	0	5.11507	5.11507	Yes	Low SES (>52)	Others	Non-Open	Known
CD0813	NHW	81.3205	> 65	Female	No	3	Medicare	0	1	0	0	0	0	0	0	0	1	Present	Right-Sided	30	Obese	26	25-50	No	Robotic	Adenocarcinoma	Differentiated/Low_Grade	Unknown	II	3	No Positive Nodes	0	28	≥ 12 nodes	No	0	0	0	1.6274	1.6274	Yes	Medium SES (22.3-52)	Others	Non-Open	Unknown
CD0814	NHW	81.5644	> 65	Male	No	3	Medicare	1	1	1	0	1	0	0	1	0	5	Present	Left-Sided	29	Overweight	29.9286	25-50	No	Laparoscopic	Adenocarcinoma	Differentiated/Low_Grade	Unknown	II	3	No Positive Nodes	0	24	≥ 12 nodes	No	1	0	1	5.72877	5.72877	Yes	Medium SES (22.3-52)	Others	Non-Open	Unknown
CD0815	NHB	39.1507	< 50	Female	No	2	Commercial/Self-Pay	0	0	0	0	0	0	0	0	0	0	Absent	Right-Sided	27.5	Overweight	9	0-25	No	Laparoscopic	Adenocarcinoma	Differentiated/Low_Grade	MSI	I	1	No Positive Nodes	0	49	≥ 12 nodes	No	0	0	0	9.33425	9.33425	Yes	High SES (0-22.3)	NHB	Non-Open	Known
CD0816	NHW	78.263	> 65	Female	No	3	Medicare	0	0	0	1	0	0	0	0	0	1	Present	Right-Sided	30.4	Obese	29	25-50	No	Open	Adenocarcinoma	Differentiated/Low_Grade	MSI	II	3	No Positive Nodes	0	46	≥ 12 nodes	No	1	0	1	10.3041	10.3041	Yes	Medium SES (22.3-52)	Others	Open	Known
CD0817	NHW	47.3397	< 50	Female	No	3	Commercial/Self-Pay	0	0	0	0	0	0	0	0	0	0	Absent	Left-Sided	32	Obese	6	0-25	Yes	Open	Adenocarcinoma	Differentiated/Low_Grade	MSS	III	4	Positive Nodes	1	56	≥ 12 nodes	No	0	0	0	10.4548	10.4548	Yes	High SES (0-22.3)	Others	Open	Known
CD0818	NHW	58.011	50-64	Female	No	3	Commercial/Self-Pay	0	1	0	1	0	0	0	0	0	2	Present	Left-Sided	51.2	Obese	17	0-25	No	Open	Adenocarcinoma	Differentiated/Low_Grade	Unknown	I	1	No Positive Nodes	0	12	≥ 12 nodes	No	0	0	0	4.90959	4.90959	Yes	High SES (0-22.3)	Others	Open	Unknown
CD0819	NHW	55.5589	50-64	Female	No	2	Commercial/Self-Pay	0	0	0	0	0	0	0	0	0	0	Absent	Right-Sided	26.6	Overweight	29.9286	25-50	No	Laparoscopic	Adenocarcinoma	Differentiated/Low_Grade	MSS	I	2	No Positive Nodes	0	35	≥ 12 nodes	No	0	0	0	4.7589	4.7589	Yes	Medium SES (22.3-52)	Others	Non-Open	Known
CD0820	NHW	54.1068	50-64	Male	No	3	Commercial/Self-Pay	0	0	0	0	0	0	0	0	0	0	Absent	Right-Sided	34.3	Obese	4.66667	0-25	No	Laparoscopic	Adenocarcinoma	Differentiated/Low_Grade	MSS	II	3	No Positive Nodes	0	40	≥ 12 nodes	No	0	0	0	5.0411	5.0411	Yes	High SES (0-22.3)	Others	Non-Open	Known
CD0821	NHW	63.0712	50-64	Female	No	2	Medicare	0	0	0	0	0	0	0	0	0	0	Absent	Right-Sided	31.9	Obese	60	50-75	No	Robotic	Adenocarcinoma	Undifferentiated/High_Grade	MSI	II	3	No Positive Nodes	0	19	≥ 12 nodes	No	0	0	0	7.95068	7.95068	Yes	Low SES (>52)	Others	Non-Open	Known
CD0822	NHW	35.7288	< 50	Female	No	2	Commercial/Self-Pay	0	1	0	0	0	0	0	0	0	1	Present	Right-Sided	29.4	Overweight	4	0-25	Yes	Laparoscopic	Mucinous adenocarcinoma	Undifferentiated/High_Grade	MSI	III	4	Positive Nodes	7	34	≥ 12 nodes	No	0	0	0	10.411	10.411	Yes	High SES (0-22.3)	Others	Non-Open	Known
CD0823	NHW	27.9342	< 50	Male	No	2	Commercial/Self-Pay	0	0	0	1	0	0	0	0	0	1	Present	Right-Sided	29.5	Overweight	17	0-25	Yes	Laparoscopic	Adenocarcinoma	Undifferentiated/High_Grade	MSS	III	3	Positive Nodes	2	41	≥ 12 nodes	No	0	0	0	4.93151	4.93151	Yes	High SES (0-22.3)	Others	Non-Open	Known
CD0824	NHW	76.8521	> 65	Male	No	3	Medicare	0	1	0	0	0	0	0	0	0	1	Present	Left-Sided	32.3	Obese	29	25-50	Yes	Robotic	Adenocarcinoma	Differentiated/Low_Grade	Unknown	III	3	Positive Nodes	1	24	≥ 12 nodes	No	0	0	0	10.3205	10.3205	Yes	Medium SES (22.3-52)	Others	Non-Open	Unknown
CD0825	NHW	86.7973	> 65	Male	No	3	Medicare	0	0	1	0	0	0	0	0	0	1	Present	Right-Sided	39.6	Obese	12	0-25	Yes	Laparoscopic	Adenocarcinoma	Differentiated/Low_Grade	Unknown	III	3	Positive Nodes	2	11	< 12 nodes	No	1	0	1	0.0575342	6.4	No	High SES (0-22.3)	Others	Non-Open	Unknown
CD0826	NHB	49.9068	50-64	Female	No	2	Commercial/Self-Pay	0	0	0	0	0	0	0	0	0	0	Absent	Left-Sided	38.7	Obese	32	25-50	No	Robotic	Adenocarcinoma	Differentiated/Low_Grade	MSS	II	3	No Positive Nodes	0	28	≥ 12 nodes	No	0	0	0	1.82192	1.82192	Yes	Medium SES (22.3-52)	NHB	Non-Open	Known
CD0827	NHB	51.1562	50-64	Male	No	2	Medicaid	1	1	0	0	0	0	0	0	0	2	Present	Right-Sided	36.1	Obese	13	0-25	No	Robotic	Adenocarcinoma	Differentiated/Low_Grade	MSS	I	1	No Positive Nodes	0	27	≥ 12 nodes	No	1	1	1	4.81096	6.72877	Yes	High SES (0-22.3)	NHB	Non-Open	Known
CD0828	NHW	59.474	50-64	Male	No	3	Commercial/Self-Pay	0	0	0	0	0	0	0	0	0	0	Absent	Right-Sided	27.7	Overweight	44.5	25-50	No	Robotic	Adenocarcinoma	Undifferentiated/High_Grade	MSI	II	3	No Positive Nodes	0	35	≥ 12 nodes	No	0	0	0	2.43562	2.43562	Yes	Medium SES (22.3-52)	Others	Non-Open	Known
CD0829	NHW	48.1014	< 50	Male	No	2	Commercial/Self-Pay	0	0	0	0	0	0	0	0	0	0	Absent	Left-Sided	25.6	Overweight	7	0-25	Yes	Robotic	Adenocarcinoma	Differentiated/Low_Grade	MSS	II	3	No Positive Nodes	0	30	≥ 12 nodes	No	0	0	0	7.74795	7.74795	Yes	High SES (0-22.3)	Others	Non-Open	Known
CD0830	NHW	79.0027	> 65	Female	No	3	Medicare	0	1	0	0	0	1	0	0	0	2	Present	Left-Sided	23.4	Normal	16	0-25	No	Robotic	Adenocarcinoma	Differentiated/Low_Grade	MSS	II	3	No Positive Nodes	0	29	≥ 12 nodes	Yes	0	0	0	3.12329	3.12329	Yes	High SES (0-22.3)	Others	Non-Open	Known
CD0831	NHW	75.8	> 65	Male	No	3	Medicare	1	1	0	0	0	0	0	0	0	2	Present	Right-Sided	24.4	Normal	61	50-75	Yes	Robotic	Adenocarcinoma	Differentiated/Low_Grade	Unknown	III	3	Positive Nodes	3	48	≥ 12 nodes	No	1	0	1	8.91781	8.91781	Yes	Low SES (>52)	Others	Non-Open	Unknown
CD0832	NHW	84.1288	> 65	Male	No	3	Medicare	1	1	1	0	0	0	1	0	0	4	Present	Left-Sided	24.9	Normal	29	25-50	Yes	Open	Mucinous adenocarcinoma	Differentiated/Low_Grade	Unknown	III	4	No Positive Nodes	0	19	≥ 12 nodes	No	0	0	0	5.29041	5.29041	Yes	Medium SES (22.3-52)	Others	Open	Unknown
CD0833	NHW	53.5562	50-64	Male	No	3	Commercial/Self-Pay	0	1	0	0	0	0	0	0	0	1	Present	Right-Sided	28.9	Overweight	36	25-50	No	Laparoscopic	Adenocarcinoma	Undifferentiated/High_Grade	MSI	II	3	No Positive Nodes	0	24	≥ 12 nodes	No	0	0	0	10.8329	10.8329	Yes	Medium SES (22.3-52)	Others	Non-Open	Known
CD0834	Hispanic	56.6192	50-64	Male	No	2	Commercial/Self-Pay	0	0	0	0	0	0	0	0	0	0	Absent	Right-Sided	26.3	Overweight	63	50-75	No	Robotic	Adenocarcinoma	Differentiated/Low_Grade	MSI	I	2	No Positive Nodes	0	19	≥ 12 nodes	No	0	0	0	10.4959	10.4959	Yes	Low SES (>52)	Others	Non-Open	Known
CD0835	NHW	75.8548	> 65	Male	No	3	Medicare	0	1	0	0	0	0	0	0	0	1	Present	Right-Sided	32.8	Obese	15	0-25	No	Robotic	Adenocarcinoma	Differentiated/Low_Grade	MSS	II	3	No Positive Nodes	0	24	≥ 12 nodes	No	1	1	1	3.1589	6.32055	Yes	High SES (0-22.3)	Others	Non-Open	Known
CD0836	NHW	87.1808	> 65	Female	No	3	Medicare	0	1	0	0	0	0	0	0	0	1	Present	Right-Sided	26.4	Overweight	18	0-25	No	Open	Adenocarcinoma	Undifferentiated/High_Grade	Unknown	I	2	No Positive Nodes	0	19	≥ 12 nodes	No	0	0	0	2.52877	2.49589	Yes	High SES (0-22.3)	Others	Open	Unknown
CD0837	NHB	46.6438	< 50	Female	No	3	Commercial/Self-Pay	0	0	0	0	0	0	0	0	0	0	Absent	Left-Sided	38.8	Obese	63.4348	50-75	Yes	Open	Adenocarcinoma	Differentiated/Low_Grade	MSS	III	3	Positive Nodes	1	19	≥ 12 nodes	No	0	0	0	11.0877	11.0877	Yes	Low SES (>52)	NHB	Open	Known
CD0838	NHW	60.1781	50-64	Male	No	3	Commercial/Self-Pay	0	0	0	0	0	0	0	0	0	0	Absent	Right-Sided	31.5	Obese	12	0-25	Yes	Robotic	Adenocarcinoma	Differentiated/Low_Grade	MSS	III	3	Positive Nodes	10	27	≥ 12 nodes	No	0	0	0	5.17808	5.17808	Yes	High SES (0-22.3)	Others	Non-Open	Known
CD0839	NHW	45.6959	< 50	Female	No	3	Commercial/Self-Pay	0	0	0	0	0	0	0	0	0	0	Absent	Left-Sided	33.8	Obese	18	0-25	Yes	Open	Adenocarcinoma	Differentiated/Low_Grade	MSS	III	3	Positive Nodes	1	28	≥ 12 nodes	No	0	0	0	5.79726	5.79726	Yes	High SES (0-22.3)	Others	Open	Known
CD0840	Hispanic	80.8137	> 65	Male	No	2	Medicare	0	1	0	0	0	0	0	0	0	1	Present	Right-Sided	28	Overweight	22.2667	0-25	Yes	Robotic	Adenocarcinoma	Differentiated/Low_Grade	Unknown	III	3	Positive Nodes	2	50	≥ 12 nodes	No	0	0	0	10.0055	10.0055	Yes	High SES (0-22.3)	Others	Non-Open	Unknown
CD0841	NHW	54.5507	50-64	Female	No	2	Commercial/Self-Pay	0	0	0	0	0	0	0	0	0	0	Absent	Left-Sided	34.1	Obese	22	0-25	Yes	Robotic	Adenocarcinoma	Undifferentiated/High_Grade	MSS	III	3	Positive Nodes	1	21	≥ 12 nodes	No	0	0	0	4.85753	4.85753	Yes	High SES (0-22.3)	Others	Non-Open	Known
CD0842	NHW	76.3205	> 65	Male	No	3	Medicare	1	1	0	0	0	0	0	0	0	2	Present	Left-Sided	25.9	Overweight	24	0-25	No	Laparoscopic	Adenocarcinoma	Differentiated/Low_Grade	MSS	II	3	No Positive Nodes	0	21	≥ 12 nodes	No	1	0	1	4.47123	4.47123	Yes	Medium SES (22.3-52)	Others	Non-Open	Known
CD0843	NHW	79.0493	> 65	Male	No	3	Medicare	0	1	0	1	0	0	0	0	0	2	Present	Right-Sided	31.3	Obese	21	0-25	No	Open	Adenocarcinoma	Differentiated/Low_Grade	Unknown	I	1	No Positive Nodes	0	149	≥ 12 nodes	No	0	0	0	1.37808	1.37808	Yes	High SES (0-22.3)	Others	Open	Unknown
CD0844	NHW	63.4027	50-64	Female	No	3	Commercial/Self-Pay	1	1	0	0	0	0	0	0	0	2	Present	Left-Sided	52.8	Obese	73	50-75	No	Laparoscopic	Adenocarcinoma	Differentiated/Low_Grade	Unknown	I	2	No Positive Nodes	0	32	≥ 12 nodes	No	0	0	0	1.4274	1.4274	Yes	Low SES (>52)	Others	Non-Open	Unknown
CD0845	NHB	66.2986	> 65	Female	No	3	Medicare	0	1	0	0	0	0	0	0	0	1	Present	Right-Sided	25.6	Overweight	88	76-100	No	Robotic	Adenocarcinoma	Differentiated/Low_Grade	MSI	I	1	No Positive Nodes	0	12	≥ 12 nodes	No	1	0	1	7.07945	7.07945	Yes	Low SES (>52)	NHB	Non-Open	Known
CD0846	NHW	78.3288	> 65	Male	No	3	Medicare	0	1	1	1	1	0	0	0	0	4	Present	Left-Sided	30.3	Obese	23	0-25	Yes	Robotic	Adenocarcinoma	Differentiated/Low_Grade	Unknown	III	3	Positive Nodes	1	24	≥ 12 nodes	No	1	0	1	4.7863	4.7863	Yes	Medium SES (22.3-52)	Others	Non-Open	Unknown
CD0847	NHW	75.3397	> 65	Male	No	3	Medicare	0	1	0	0	0	0	0	0	0	1	Present	Right-Sided	26.5	Overweight	3.2	0-25	Yes	Open	Adenocarcinoma	Differentiated/Low_Grade	Unknown	III	2	Positive Nodes	5	35	≥ 12 nodes	No	0	0	0	6.48493	6.48493	Yes	High SES (0-22.3)	Others	Open	Unknown
CD0848	NHW	55.9014	50-64	Female	No	3	Commercial/Self-Pay	1	1	0	0	0	0	0	0	0	2	Present	Right-Sided	40.4	Obese	11	0-25	No	Robotic	Adenocarcinoma	Differentiated/Low_Grade	MSS	II	3	No Positive Nodes	0	54	≥ 12 nodes	No	0	0	0	10.9945	10.9945	Yes	High SES (0-22.3)	Others	Non-Open	Known
CD0849	NHW	79.6904	> 65	Female	No	3	Medicare	0	1	1	0	0	0	0	0	0	2	Present	Right-Sided	22.9	Normal	54	50-75	No	Robotic	Adenocarcinoma	Differentiated/Low_Grade	MSI	II	3	No Positive Nodes	0	39	≥ 12 nodes	No	0	0	0	5.82466	5.82466	Yes	Low SES (>52)	Others	Non-Open	Known
CD0850	NHW	47.2548	< 50	Female	No	3	Commercial/Self-Pay	0	0	0	1	0	0	0	0	0	1	Present	Left-Sided	24.9	Normal	57	50-75	No	Robotic	Adenocarcinoma	Undifferentiated/High_Grade	MSS	II	3	No Positive Nodes	0	33	≥ 12 nodes	No	0	0	0	5.13699	5.13699	Yes	Low SES (>52)	Others	Non-Open	Known
CD0851	NHW	82.389	> 65	Male	No	3	Medicare	0	1	0	0	0	0	0	0	0	1	Present	Left-Sided	35.3	Obese	7	0-25	No	Laparoscopic	Adenocarcinoma	Differentiated/Low_Grade	MSS	II	3	No Positive Nodes	0	44	≥ 12 nodes	No	0	0	0	10.5452	10.5452	Yes	High SES (0-22.3)	Others	Non-Open	Known
CD0852	NHW	30.3205	< 50	Male	No	2	Commercial/Self-Pay	0	0	0	0	0	0	0	0	0	0	Absent	Left-Sided	26.7	Overweight	14.6154	0-25	Yes	Open	Adenocarcinoma	Differentiated/Low_Grade	MSS	III	3	Positive Nodes	1	136	≥ 12 nodes	No	0	0	0	1.01644	1.01644	Yes	High SES (0-22.3)	Others	Open	Known
CD0853	NHW	66.1151	> 65	Male	No	3	Commercial/Self-Pay	0	0	1	0	0	0	0	0	0	1	Present	Left-Sided	29	Overweight	13.7143	0-25	No	Laparoscopic	Adenocarcinoma	Differentiated/Low_Grade	Unknown	II	3	No Positive Nodes	0	17	≥ 12 nodes	No	0	0	0	10.0055	10.0055	Yes	High SES (0-22.3)	Others	Non-Open	Unknown
CD0854	NHW	42.1616	< 50	Male	No	3	Commercial/Self-Pay	0	1	1	1	0	0	0	0	0	3	Present	Right-Sided	30.7	Obese	92	76-100	No	Laparoscopic	Adenocarcinoma	Differentiated/Low_Grade	MSI	II	3	No Positive Nodes	0	23	≥ 12 nodes	No	0	0	0	11.0055	11.0055	Yes	Low SES (>52)	Others	Non-Open	Known
CD0855	NHW	61.8	50-64	Female	No	3	Commercial/Self-Pay	0	1	0	0	0	0	0	0	0	1	Present	Right-Sided	24.2	Normal	24	0-25	Yes	Open	Mucinous adenocarcinoma	Differentiated/Low_Grade	MSS	II	4	No Positive Nodes	0	13	≥ 12 nodes	No	1	1	0	0.871233	9.15068	Yes	Medium SES (22.3-52)	Others	Open	Known
CD0856	NHW	44.5068	< 50	Male	No	2	Commercial/Self-Pay	0	0	0	0	0	0	0	0	0	0	Absent	Right-Sided	34.7	Obese	43.6667	25-50	No	Laparoscopic	Adenocarcinoma	Differentiated/Low_Grade	MSI	II	3	No Positive Nodes	0	62	≥ 12 nodes	No	0	0	0	3.12329	3.12329	Yes	Medium SES (22.3-52)	Others	Non-Open	Known
CD0857	Hispanic	86.6712	> 65	Female	No	4	Medicare	0	1	1	1	0	0	0	0	0	3	Present	Right-Sided	28.4	Overweight	41.2727	25-50	No	Open	Adenocarcinoma	Differentiated/Low_Grade	Unknown	II	3	No Positive Nodes	0	17	≥ 12 nodes	Yes	0	0	0	1.13151	1.05753	Yes	Medium SES (22.3-52)	Others	Open	Unknown
CD0858	Hispanic	79.7425	> 65	Male	No	2	Medicare	0	1	0	0	0	0	0	0	0	1	Present	Left-Sided	28.2	Overweight	30	25-50	No	Robotic	Adenocarcinoma	Differentiated/Low_Grade	MSS	II	3	No Positive Nodes	0	11	< 12 nodes	No	0	0	0	1.0137	1.0137	No	Medium SES (22.3-52)	Others	Non-Open	Known
CD0859	NHW	38.7945	< 50	Male	No	2	Commercial/Self-Pay	0	0	0	0	0	0	0	0	0	0	Absent	Right-Sided	30.6	Obese	10.8333	0-25	Yes	Robotic	Adenocarcinoma	Differentiated/Low_Grade	MSS	III	3	Positive Nodes	2	46	≥ 12 nodes	No	0	0	0	10.7781	10.7781	Yes	High SES (0-22.3)	Others	Non-Open	Known
CD0860	NHW	40.6658	< 50	Male	No	2	Commercial/Self-Pay	0	0	0	0	0	0	0	0	0	0	Absent	Left-Sided	24.3	Normal	19	0-25	Yes	Robotic	Adenocarcinoma	Differentiated/Low_Grade	MSS	II	3	No Positive Nodes	0	59	≥ 12 nodes	No	0	0	0	10.9836	10.9836	Yes	High SES (0-22.3)	Others	Non-Open	Known
CD0861	NHW	66.7562	> 65	Female	No	3	Medicare	1	1	1	0	0	0	0	0	0	3	Present	Left-Sided	34	Obese	87	76-100	No	Open	Adenocarcinoma	Differentiated/Low_Grade	MSS	II	3	No Positive Nodes	0	22	≥ 12 nodes	No	0	0	0	2.73973	2.73973	Yes	Low SES (>52)	Others	Open	Known
CD0862	NHW	69.7178	> 65	Male	No	3	Medicare	1	1	0	0	0	0	0	0	0	2	Present	Right-Sided	34.3	Obese	30	25-50	Yes	Open	Adenocarcinoma	Differentiated/Low_Grade	Unknown	II	3	No Positive Nodes	0	24	≥ 12 nodes	Yes	1	0	1	5.69863	7.86575	Yes	Medium SES (22.3-52)	Others	Open	Unknown
CD0863	Hispanic	74.2027	> 65	Male	No	3	Medicare	0	0	0	0	0	0	0	0	0	0	Absent	Left-Sided	33.8	Obese	14	0-25	No	Open	Adenocarcinoma	Differentiated/Low_Grade	MSS	III	3	No Positive Nodes	0	22	≥ 12 nodes	No	1	1	1	1.06849	2.56438	Yes	High SES (0-22.3)	Others	Open	Known
CD0864	NHW	44.0493	< 50	Female	No	4	Commercial/Self-Pay	0	0	0	0	0	0	0	0	0	0	Absent	Left-Sided	19.5	Normal	6	0-25	Yes	Open	Adenocarcinoma	Differentiated/Low_Grade	MSS	III	3	Positive Nodes	5	18	≥ 12 nodes	No	0	0	0	5.17808	5.17808	Yes	High SES (0-22.3)	Others	Open	Known
CD0865	NHW	62.7671	50-64	Male	No	3	Commercial/Self-Pay	1	1	0	0	0	0	0	0	0	2	Present	Right-Sided	34.7	Obese	7	0-25	Yes	Robotic	Adenocarcinoma	Differentiated/Low_Grade	MSS	III	3	Positive Nodes	2	18	≥ 12 nodes	No	0	0	0	10.6027	10.6027	Yes	High SES (0-22.3)	Others	Non-Open	Known
CD0866	NHW	56.6712	50-64	Male	No	4	Commercial/Self-Pay	0	1	0	0	0	0	0	0	0	1	Present	Left-Sided	25.1	Overweight	75	50-75	Yes	Laparoscopic	Adenocarcinoma	Differentiated/Low_Grade	MSS	II	3	No Positive Nodes	0	45	≥ 12 nodes	No	0	0	0	1.74795	1.22466	Yes	Low SES (>52)	Others	Non-Open	Known
CD0867	NHW	61.4712	50-64	Female	No	3	Commercial/Self-Pay	0	0	0	0	0	0	0	0	0	0	Absent	Right-Sided	33.2	Obese	1	0-25	No	Open	Adenocarcinoma	Differentiated/Low_Grade	Unknown	I	2	No Positive Nodes	0	38	≥ 12 nodes	No	0	0	0	4.90685	4.90685	Yes	High SES (0-22.3)	Others	Open	Unknown
CD0868	NHW	55.674	50-64	Female	No	3	Commercial/Self-Pay	0	0	0	0	0	0	0	0	0	0	Absent	Left-Sided	32.8	Obese	16	0-25	Yes	Laparoscopic	Adenocarcinoma	Differentiated/Low_Grade	Unknown	III	2	Positive Nodes	5	23	≥ 12 nodes	No	0	0	0	10.9507	10.9507	Yes	High SES (0-22.3)	Others	Non-Open	Unknown
CD0869	NHB	80.5699	> 65	Male	No	4	Medicare	0	1	0	0	0	0	0	0	1	2	Present	Right-Sided	30.2	Obese	17	0-25	No	Robotic	Adenocarcinoma	Differentiated/Low_Grade	MSS	II	3	No Positive Nodes	0	53	≥ 12 nodes	No	0	0	0	6.90137	6.90137	Yes	High SES (0-22.3)	NHB	Non-Open	Known
CD0870	NHW	70.1644	> 65	Male	No	3	Medicare	0	0	0	0	0	0	0	0	0	0	Absent	Right-Sided	25.5	Overweight	17.2857	0-25	No	Laparoscopic	Adenocarcinoma	Undifferentiated/High_Grade	MSS	II	3	No Positive Nodes	0	18	≥ 12 nodes	Yes	1	0	1	7.4411	7.4411	Yes	High SES (0-22.3)	Others	Non-Open	Known
CD0871	NHW	75.9096	> 65	Female	No	3	Medicare	0	0	0	0	0	0	0	0	0	0	Absent	Right-Sided	28.2	Overweight	16.3333	0-25	No	Laparoscopic	Adenocarcinoma	Differentiated/Low_Grade	MSS	II	3	No Positive Nodes	0	47	≥ 12 nodes	No	1	1	1	0.339726	2.55068	Yes	High SES (0-22.3)	Others	Non-Open	Known
CD0872	Hispanic	88.6932	> 65	Female	No	3	Medicare	0	1	0	0	0	0	0	0	0	1	Present	Right-Sided	16.3	Underweight	2	0-25	No	Laparoscopic	Adenocarcinoma	Differentiated/Low_Grade	MSI	II	3	No Positive Nodes	0	28	≥ 12 nodes	No	0	0	0	1.11781	1.11781	Yes	High SES (0-22.3)	Others	Non-Open	Known
CD0873	NHW	57.0055	50-64	Female	No	2	Commercial/Self-Pay	0	0	0	0	0	0	0	0	0	0	Absent	Left-Sided	19.2	Normal	23	0-25	No	Robotic	Adenocarcinoma	Differentiated/Low_Grade	MSS	III	3	Positive Nodes	2	33	≥ 12 nodes	No	0	0	0	2.39178	2.39178	No	Medium SES (22.3-52)	Others	Non-Open	Known
CD0874	NHW	25.6685	< 50	Female	No	3	Commercial/Self-Pay	0	0	0	0	0	0	0	0	0	0	Absent	Right-Sided	34	Obese	91	76-100	Yes	Open	Adenocarcinoma	Differentiated/Low_Grade	MSS	III	3	Positive Nodes	2	46	≥ 12 nodes	No	0	0	0	7.56986	7.56986	Yes	Low SES (>52)	Others	Open	Known
CD0875	NHW	83.6	> 65	Female	No	3	Medicare	0	0	0	0	0	0	0	0	0	0	Absent	Left-Sided	25.5	Overweight	9	0-25	No	Open	Adenocarcinoma	Undifferentiated/High_Grade	Unknown	II	3	No Positive Nodes	0	54	≥ 12 nodes	No	1	1	1	4.27123	5.04384	Yes	High SES (0-22.3)	Others	Open	Unknown
CD0876	NHW	66.9589	> 65	Male	No	3	Medicare	0	0	1	0	0	0	1	0	0	2	Present	Left-Sided	33.5	Obese	14	0-25	Yes	Open	Adenocarcinoma	Differentiated/Low_Grade	MSS	III	3	Positive Nodes	3	22	≥ 12 nodes	Yes	0	0	0	8.55068	8.55068	Yes	High SES (0-22.3)	Others	Open	Known
CD0877	NHW	74.7397	> 65	Male	No	3	Medicare	0	1	1	0	0	1	1	0	0	4	Present	Right-Sided	32.6	Obese	3	0-25	No	Open	Adenocarcinoma	Differentiated/Low_Grade	MSI	I	2	No Positive Nodes	0	15	≥ 12 nodes	No	0	0	0	10.6548	10.6548	Yes	High SES (0-22.3)	Others	Open	Known
CD0878	NHW	53.6822	50-64	Male	No	2	Commercial/Self-Pay	0	1	0	0	0	0	0	0	0	1	Present	Left-Sided	26.1	Overweight	18	0-25	Yes	Robotic	Adenocarcinoma	Differentiated/Low_Grade	Unknown	III	1	Positive Nodes	1	14	≥ 12 nodes	No	0	0	0	9.68493	9.68493	Yes	High SES (0-22.3)	Others	Non-Open	Unknown
CD0879	NHW	66.0603	> 65	Female	No	3	Medicare	0	1	0	0	0	1	0	0	0	2	Present	Right-Sided	28.6	Overweight	73	50-75	Yes	Laparoscopic	Adenocarcinoma	Undifferentiated/High_Grade	MSS	III	3	Positive Nodes	7	46	≥ 12 nodes	No	0	0	0	10.1233	10.1233	Yes	Low SES (>52)	Others	Non-Open	Known
CD0880	NHB	52.5781	50-64	Female	No	3	Commercial/Self-Pay	1	1	0	0	0	0	0	0	0	2	Present	Right-Sided	41.8	Obese	59	50-75	Yes	Open	Adenocarcinoma	Differentiated/Low_Grade	MSS	III	4	Positive Nodes	8	17	≥ 12 nodes	No	1	1	0	0.235616	10.663	Yes	Low SES (>52)	NHB	Open	Known
CD0881	NHW	53.737	50-64	Female	No	2	Commercial/Self-Pay	0	1	0	0	0	0	0	0	0	1	Present	Right-Sided	30.9	Obese	10	0-25	No	Laparoscopic	Adenocarcinoma	Differentiated/Low_Grade	MSS	I	2	No Positive Nodes	0	20	≥ 12 nodes	No	0	0	0	10.3699	10.3699	Yes	High SES (0-22.3)	Others	Non-Open	Known
CD0882	NHW	61.2438	50-64	Female	No	3	Commercial/Self-Pay	0	0	0	0	0	0	0	0	0	0	Absent	Left-Sided	31.9	Obese	25	0-25	No	Laparoscopic	Adenocarcinoma	Differentiated/Low_Grade	MSS	II	3	No Positive Nodes	0	13	≥ 12 nodes	No	0	0	0	10.1507	10.1507	Yes	Medium SES (22.3-52)	Others	Non-Open	Known
CD0883	NHW	84	> 65	Female	No	3	Commercial/Self-Pay	0	0	0	0	0	0	0	0	0	0	Absent	Right-Sided	19.1	Normal	86	76-100	No	Laparoscopic	Adenocarcinoma	Differentiated/Low_Grade	MSI	II	3	No Positive Nodes	0	23	≥ 12 nodes	Yes	1	0	1	5.09589	8.00274	Yes	Low SES (>52)	Others	Non-Open	Known
CD0884	NHW	41.811	< 50	Male	No	3	Commercial/Self-Pay	0	0	0	0	0	0	0	0	0	0	Absent	Right-Sided	34.8	Obese	12	0-25	Yes	Laparoscopic	Adenocarcinoma	Undifferentiated/High_Grade	MSI	III	3	Positive Nodes	2	72	≥ 12 nodes	No	0	0	0	10.0274	10.0274	Yes	High SES (0-22.3)	Others	Non-Open	Known
CD0885	Hispanic	73.5315	> 65	Male	No	4	Medicare	1	1	1	1	0	0	0	0	0	4	Present	Right-Sided	41.6	Obese	25.5	25-50	No	Robotic	Adenocarcinoma	Differentiated/Low_Grade	Unknown	I	2	No Positive Nodes	0	38	≥ 12 nodes	No	0	0	0	6.71781	6.71781	Yes	Medium SES (22.3-52)	Others	Non-Open	Unknown
CD0886	NHW	82.9014	> 65	Male	No	3	Medicare	0	1	0	0	0	0	0	0	0	1	Present	Right-Sided	24.2	Normal	1	0-25	No	Robotic	Adenocarcinoma	Differentiated/Low_Grade	MSS	I	1	No Positive Nodes	0	24	≥ 12 nodes	No	1	0	1	1.23562	1.23562	Yes	High SES (0-22.3)	Others	Non-Open	Known
CD0887	NHB	53.8658	50-64	Male	No	3	Commercial/Self-Pay	0	1	0	0	0	0	0	0	0	1	Present	Right-Sided	34.4	Obese	27	25-50	No	Laparoscopic	Adenocarcinoma	Differentiated/Low_Grade	MSS	II	3	No Positive Nodes	0	45	≥ 12 nodes	No	0	0	0	8.78082	8.78082	Yes	Medium SES (22.3-52)	NHB	Non-Open	Known
CD0888	Hispanic	66.611	> 65	Female	No	3	Medicare	0	1	0	0	0	0	0	0	0	1	Present	Right-Sided	32.4	Obese	67	50-75	No	Laparoscopic	Adenocarcinoma	Undifferentiated/High_Grade	MSI	I	2	No Positive Nodes	0	47	≥ 12 nodes	No	0	0	0	1.83836	1.83836	Yes	Low SES (>52)	Others	Non-Open	Known
CD0889	NHW	70.4027	> 65	Female	No	3	Commercial/Self-Pay	0	1	0	0	0	0	0	0	0	1	Present	Right-Sided	27.4	Overweight	7	0-25	Yes	Robotic	Adenocarcinoma	Differentiated/Low_Grade	MSS	III	4	Positive Nodes	6	41	≥ 12 nodes	No	0	0	0	9.65753	9.65753	Yes	High SES (0-22.3)	Others	Non-Open	Known
CD0890	NHW	61.9562	50-64	Female	No	3	Commercial/Self-Pay	1	1	0	0	0	0	0	0	0	2	Present	Right-Sided	38	Obese	31	25-50	No	Laparoscopic	Adenocarcinoma	Differentiated/Low_Grade	MSS	I	2	No Positive Nodes	0	32	≥ 12 nodes	No	0	0	0	10.1479	10.1479	Yes	Medium SES (22.3-52)	Others	Non-Open	Known
CD0891	NHW	64.3534	50-64	Female	No	2	Commercial/Self-Pay	0	0	0	0	0	0	0	0	0	0	Absent	Left-Sided	26	Overweight	15.375	0-25	Yes	Robotic	Adenocarcinoma	Differentiated/Low_Grade	MSS	III	3	Positive Nodes	3	40	≥ 12 nodes	No	0	0	0	7.61096	7.61096	Yes	High SES (0-22.3)	Others	Non-Open	Known
CD0892	NHW	51.3096	50-64	Male	No	3	Commercial/Self-Pay	0	0	0	0	0	0	0	0	0	0	Absent	Right-Sided	23.2	Normal	9	0-25	Yes	Robotic	Adenocarcinoma	Differentiated/Low_Grade	MSI	III	3	Positive Nodes	5	47	≥ 12 nodes	Yes	0	0	0	5.74795	5.74795	Yes	High SES (0-22.3)	Others	Non-Open	Known
CD0893	NHW	75	> 65	Male	No	3	Medicare	0	1	0	0	0	0	0	0	0	1	Present	Right-Sided	37.5	Obese	44.5	25-50	Yes	Laparoscopic	Adenocarcinoma	Undifferentiated/High_Grade	Unknown	III	3	Positive Nodes	1	22	≥ 12 nodes	Yes	0	0	0	3.99452	3.99452	Yes	Medium SES (22.3-52)	Others	Non-Open	Unknown
CD0894	NHB	58.8575	50-64	Female	No	3	Medicaid	0	1	0	0	0	0	0	0	0	1	Present	Right-Sided	25.2	Overweight	33	25-50	Yes	Laparoscopic	Adenocarcinoma	Undifferentiated/High_Grade	MSI	III	3	Positive Nodes	7	30	≥ 12 nodes	No	0	0	0	5.07397	5.07397	Yes	Medium SES (22.3-52)	NHB	Non-Open	Known
CD0895	NHW	52.8411	50-64	Female	No	3	Commercial/Self-Pay	0	1	0	0	0	0	0	0	0	1	Present	Left-Sided	37.6	Obese	22.3333	0-25	No	Open	Adenocarcinoma	Differentiated/Low_Grade	MSS	I	1	No Positive Nodes	0	13	≥ 12 nodes	No	0	0	0	4.07671	4.07671	Yes	High SES (0-22.3)	Others	Open	Known
CD0896	NHW	74.0877	> 65	Female	No	3	Commercial/Self-Pay	0	1	0	0	0	1	0	0	0	2	Present	Right-Sided	24.2	Normal	7	0-25	Yes	Robotic	Adenocarcinoma	Undifferentiated/High_Grade	MSI	III	3	Positive Nodes	9	56	≥ 12 nodes	No	0	0	0	4.75342	4.75342	Yes	High SES (0-22.3)	Others	Non-Open	Known
CD0897	NHW	44.6849	< 50	Female	No	2	Commercial/Self-Pay	0	0	0	0	0	0	0	0	0	0	Absent	Left-Sided	27.5	Overweight	7	0-25	Yes	Robotic	Adenocarcinoma	Differentiated/Low_Grade	MSS	III	3	Positive Nodes	5	44	≥ 12 nodes	No	0	0	0	10.1616	10.1616	Yes	High SES (0-22.3)	Others	Non-Open	Known
CD0898	NHB	29.8219	< 50	Male	No	3	Medicaid	0	0	0	0	0	0	0	0	0	0	Absent	Left-Sided	36.6	Obese	71	50-75	Yes	Open	Adenocarcinoma	Differentiated/Low_Grade	MSS	III	4	Positive Nodes	1	33	≥ 12 nodes	No	1	1	1	5.05753	6.12877	Yes	Low SES (>52)	NHB	Open	Known
CD0899	NHW	43.0219	< 50	Male	No	2	Commercial/Self-Pay	0	0	0	0	0	0	0	0	0	0	Absent	Right-Sided	27.4	Overweight	33	25-50	No	Robotic	Adenocarcinoma	Differentiated/Low_Grade	MSS	II	3	No Positive Nodes	0	89	≥ 12 nodes	No	0	0	0	2.00548	1.32877	Yes	Medium SES (22.3-52)	Others	Non-Open	Known
CD0900	NHW	48.2822	< 50	Female	No	3	Commercial/Self-Pay	1	1	0	0	0	0	0	0	0	2	Present	Left-Sided	43.4	Obese	2	0-25	No	Open	Adenocarcinoma	Differentiated/Low_Grade	MSS	I	2	No Positive Nodes	0	17	≥ 12 nodes	Yes	0	0	0	9.9726	9.9726	Yes	High SES (0-22.3)	Others	Open	Known
CD0901	NHW	60.7836	50-64	Male	No	2	Commercial/Self-Pay	0	0	0	0	0	0	0	0	0	0	Absent	Left-Sided	30	Obese	33	25-50	No	Robotic	Adenocarcinoma	Undifferentiated/High_Grade	MSI	II	3	No Positive Nodes	0	28	≥ 12 nodes	No	0	0	0	6.2137	6.2137	Yes	Medium SES (22.3-52)	Others	Non-Open	Known
CD0902	NHW	80.3945	> 65	Female	No	3	Medicare	0	1	0	0	0	0	0	0	0	1	Present	Right-Sided	21.7	Normal	34	25-50	No	Robotic	Adenocarcinoma	Differentiated/Low_Grade	Unknown	I	2	No Positive Nodes	0	12	≥ 12 nodes	No	0	0	0	2.79726	2.79726	Yes	Medium SES (22.3-52)	Others	Non-Open	Unknown
CD0903	NHW	60.3781	50-64	Male	No	3	Commercial/Self-Pay	1	1	0	0	0	0	0	0	0	2	Present	Right-Sided	30.2	Obese	86	76-100	Yes	Laparoscopic	Adenocarcinoma	Differentiated/Low_Grade	MSS	III	3	Positive Nodes	1	32	≥ 12 nodes	No	1	1	0	1.90137	7.30959	Yes	Low SES (>52)	Others	Non-Open	Known
CD0904	NHW	67.9151	> 65	Male	No	3	Medicare	1	0	0	0	0	0	0	0	0	1	Present	Right-Sided	33.6	Obese	57	50-75	Yes	Robotic	Adenocarcinoma	Undifferentiated/High_Grade	MSS	III	3	Positive Nodes	10	56	≥ 12 nodes	No	1	1	1	1.33425	3.35068	Yes	Low SES (>52)	Others	Non-Open	Known
CD0905	NHW	81.5151	> 65	Female	No	3	Medicare	0	1	1	0	0	0	0	0	0	2	Present	Right-Sided	26.1	Overweight	74	50-75	No	Robotic	Adenocarcinoma	Differentiated/Low_Grade	Unknown	II	3	No Positive Nodes	0	15	≥ 12 nodes	No	1	0	1	5.88219	5.88219	Yes	Low SES (>52)	Others	Non-Open	Unknown
CD0906	NHW	40.1123	< 50	Female	No	2	Commercial/Self-Pay	0	0	0	0	0	0	0	0	0	0	Absent	Right-Sided	31.5	Obese	25	0-25	No	Robotic	Adenocarcinoma	Differentiated/Low_Grade	MSI	II	3	No Positive Nodes	0	62	≥ 12 nodes	No	0	0	0	9.70411	9.70411	Yes	Medium SES (22.3-52)	Others	Non-Open	Known
CD0907	NHB	56.0548	50-64	Female	No	2	Medicaid	0	0	0	0	0	0	0	0	0	0	Absent	Right-Sided	32.5	Obese	48	25-50	No	Laparoscopic	Adenocarcinoma	Differentiated/Low_Grade	MSS	II	3	No Positive Nodes	0	26	≥ 12 nodes	No	0	0	0	3.51233	3.51233	Yes	Medium SES (22.3-52)	NHB	Non-Open	Known
CD0908	NHW	48.4164	< 50	Female	No	3	Commercial/Self-Pay	0	0	0	0	0	0	0	0	0	0	Absent	Left-Sided	23.2	Normal	16.5	0-25	No	Laparoscopic	Adenocarcinoma	Differentiated/Low_Grade	MSS	II	3	No Positive Nodes	0	18	≥ 12 nodes	No	0	0	0	4.12055	4.12055	Yes	High SES (0-22.3)	Others	Non-Open	Known
CD0909	NHW	88.8438	> 65	Male	No	3	Medicare	0	1	0	0	0	0	0	0	0	1	Present	Right-Sided	25.7	Overweight	44	25-50	No	Robotic	Adenocarcinoma	Differentiated/Low_Grade	Unknown	I	2	No Positive Nodes	0	40	≥ 12 nodes	No	1	0	1	2.33699	2.33699	Yes	Medium SES (22.3-52)	Others	Non-Open	Unknown
CD0910	NHW	58.1562	50-64	Male	No	3	Commercial/Self-Pay	0	1	1	0	0	0	1	0	0	3	Present	Left-Sided	25.5	Overweight	12	0-25	Yes	Open	Adenocarcinoma	Differentiated/Low_Grade	MSS	III	4	Positive Nodes	1	10	< 12 nodes	No	0	0	0	6.14795	6.14795	No	High SES (0-22.3)	Others	Open	Known
CD0911	NHW	83.3479	> 65	Female	No	3	Medicare	0	1	0	0	0	0	0	0	0	1	Present	Left-Sided	28.6	Overweight	7.85714	0-25	Yes	Robotic	Adenocarcinoma	Undifferentiated/High_Grade	MSI	III	3	Positive Nodes	4	26	≥ 12 nodes	No	0	0	0	6.90137	6.90137	Yes	High SES (0-22.3)	Others	Non-Open	Known
CD0912	NHB	59.4712	50-64	Female	No	3	Medicaid	0	1	0	0	0	0	0	0	1	2	Present	Left-Sided	20.3	Normal	84	76-100	Yes	Robotic	Adenocarcinoma	Differentiated/Low_Grade	MSS	III	4	Positive Nodes	1	19	≥ 12 nodes	No	1	0	1	4.18082	4.18082	Yes	Low SES (>52)	NHB	Non-Open	Known
CD0913	NHW	44.5945	< 50	Male	No	3	Commercial/Self-Pay	1	0	0	0	0	0	0	0	0	1	Present	Left-Sided	29.6	Overweight	5.66667	0-25	Yes	Laparoscopic	Adenocarcinoma	Undifferentiated/High_Grade	MSI	III	3	Positive Nodes	1	12	≥ 12 nodes	Yes	0	0	0	7.09863	7.09863	Yes	High SES (0-22.3)	Others	Non-Open	Known
CD0914	NHW	81.9616	> 65	Male	No	3	Medicare	0	1	0	0	0	0	0	0	0	1	Present	Left-Sided	32.1	Obese	9	0-25	No	Robotic	Adenocarcinoma	Differentiated/Low_Grade	Unknown	II	3	No Positive Nodes	0	20	≥ 12 nodes	No	0	0	0	5.2411	5.2411	Yes	High SES (0-22.3)	Others	Non-Open	Unknown
CD0915	NHW	49.4822	< 50	Male	No	3	Commercial/Self-Pay	0	1	0	0	0	0	0	0	0	1	Present	Left-Sided	36.2	Obese	4	0-25	Yes	Laparoscopic	Adenocarcinoma	Differentiated/Low_Grade	MSS	III	3	Positive Nodes	4	29	≥ 12 nodes	No	0	0	0	1.19178	1.19178	Yes	High SES (0-22.3)	Others	Non-Open	Known
CD0916	NHB	36.7589	< 50	Female	No	2	Medicaid	0	0	0	0	0	0	0	0	0	0	Absent	Right-Sided	35.7	Obese	19	0-25	Yes	Robotic	Adenocarcinoma	Differentiated/Low_Grade	MSS	II	3	No Positive Nodes	0	35	≥ 12 nodes	No	0	0	0	10.2795	10.2795	Yes	High SES (0-22.3)	NHB	Non-Open	Known
CD0917	NHW	65.5397	> 65	Male	No	2	Commercial/Self-Pay	0	1	0	0	0	0	0	0	0	1	Present	Right-Sided	31.4	Obese	34.1333	25-50	Yes	Robotic	Adenocarcinoma	Differentiated/Low_Grade	MSS	III	3	Positive Nodes	5	33	≥ 12 nodes	No	1	1	1	1.01096	3.46575	Yes	Medium SES (22.3-52)	Others	Non-Open	Known
CD0918	NHW	56.2658	50-64	Female	No	3	Commercial/Self-Pay	0	0	0	0	0	0	0	0	0	0	Absent	Left-Sided	23.6	Normal	46.6	25-50	No	Open	Adenocarcinoma	Differentiated/Low_Grade	MSS	II	3	No Positive Nodes	0	49	≥ 12 nodes	No	0	0	0	2.67397	2.67397	Yes	Medium SES (22.3-52)	Others	Open	Known
CD0919	NHW	69.0712	> 65	Male	No	3	Medicare	0	1	0	0	0	0	0	0	0	1	Present	Right-Sided	23.3	Normal	7.66667	0-25	No	Robotic	Adenocarcinoma	Undifferentiated/High_Grade	MSS	I	2	No Positive Nodes	0	27	≥ 12 nodes	No	0	0	0	4.87397	4.87397	Yes	High SES (0-22.3)	Others	Non-Open	Known
CD0920	NHW	24.5233	< 50	Female	No	2	Commercial/Self-Pay	0	0	0	0	0	0	0	0	0	0	Absent	Left-Sided	24.6	Normal	8	0-25	No	Robotic	Adenocarcinoma	Differentiated/Low_Grade	MSI	I	2	No Positive Nodes	0	53	≥ 12 nodes	No	0	0	0	8.33973	8.33973	Yes	High SES (0-22.3)	Others	Non-Open	Known
CD0921	Hispanic	53.7918	50-64	Female	No	3	Commercial/Self-Pay	0	1	0	0	0	0	0	0	0	1	Present	Right-Sided	38.1	Obese	78	76-100	Yes	Robotic	Adenocarcinoma	Differentiated/Low_Grade	MSS	III	3	Positive Nodes	2	51	≥ 12 nodes	No	0	0	0	10.1534	10.1534	Yes	Low SES (>52)	Others	Non-Open	Known
CD0922	NHW	74.9699	> 65	Male	No	3	Medicare	1	0	0	0	0	0	0	0	0	1	Present	Left-Sided	34.4	Obese	54	50-75	No	Robotic	Adenocarcinoma	Differentiated/Low_Grade	Unknown	I	1	No Positive Nodes	0	19	≥ 12 nodes	No	0	0	0	1.01644	1.01644	Yes	Low SES (>52)	Others	Non-Open	Unknown
CD0923	NHW	78.7808	> 65	Male	No	3	Medicare	0	0	0	0	0	0	0	1	0	1	Present	Right-Sided	25	Overweight	66	50-75	Yes	Open	Adenocarcinoma	Differentiated/Low_Grade	Unknown	III	3	Positive Nodes	1	33	≥ 12 nodes	No	0	0	0	1.71781	1.71781	Yes	Low SES (>52)	Others	Open	Unknown
CD0924	NHW	45.0164	< 50	Male	No	2	Commercial/Self-Pay	0	1	0	0	0	0	0	0	0	1	Present	Right-Sided	26.9	Overweight	4	0-25	No	Open	Mucinous adenocarcinoma	Differentiated/Low_Grade	MSS	I	2	No Positive Nodes	0	34	≥ 12 nodes	No	0	0	0	9.85205	9.85205	Yes	High SES (0-22.3)	Others	Open	Known
CD0925	NHW	55.1315	50-64	Male	No	3	Commercial/Self-Pay	0	0	0	0	0	0	0	0	0	0	Absent	Left-Sided	41.1	Obese	24	0-25	No	Robotic	Adenocarcinoma	Differentiated/Low_Grade	MSS	II	3	No Positive Nodes	0	36	≥ 12 nodes	No	0	0	0	7.07671	7.07671	Yes	Medium SES (22.3-52)	Others	Non-Open	Known
CD0926	NHW	56.2986	50-64	Female	No	2	Commercial/Self-Pay	0	0	0	0	0	0	0	0	0	0	Absent	Right-Sided	21.7	Normal	1	0-25	No	Robotic	Adenocarcinoma	Differentiated/Low_Grade	MSS	II	3	No Positive Nodes	0	33	≥ 12 nodes	No	0	0	0	5.04384	5.04384	Yes	High SES (0-22.3)	Others	Non-Open	Known
CD0927	NHB	57.9096	50-64	Female	No	3	Commercial/Self-Pay	0	0	0	0	0	0	0	0	0	0	Absent	Right-Sided	32.3	Obese	87	76-100	Yes	Robotic	Adenocarcinoma	Differentiated/Low_Grade	MSS	III	3	Positive Nodes	4	27	≥ 12 nodes	No	0	0	0	7.60548	7.60548	Yes	Low SES (>52)	NHB	Non-Open	Known
CD0928	NHW	45.8849	< 50	Female	No	2	Commercial/Self-Pay	0	0	0	0	0	0	0	0	0	0	Absent	Left-Sided	25.5	Overweight	34	25-50	Yes	Robotic	Adenocarcinoma	Undifferentiated/High_Grade	MSS	III	1	Positive Nodes	3	12	≥ 12 nodes	Yes	1	1	1	1.93699	5.04932	Yes	Medium SES (22.3-52)	Others	Non-Open	Known
CD0929	NHW	73.8	> 65	Female	No	4	Medicare	0	1	1	1	0	0	0	0	1	4	Present	Right-Sided	32.4	Obese	5	0-25	No	Open	Adenocarcinoma	Differentiated/Low_Grade	MSI	III	4	Positive Nodes	1	29	≥ 12 nodes	Yes	1	0	1	3.55342	3.55342	No	High SES (0-22.3)	Others	Open	Known
CD0930	NHW	84.2329	> 65	Male	No	3	Medicare	0	1	0	0	0	0	0	0	0	1	Present	Right-Sided	28.8	Overweight	32	25-50	No	Robotic	Adenocarcinoma	Differentiated/Low_Grade	MSS	I	1	No Positive Nodes	0	41	≥ 12 nodes	No	0	0	0	3.6274	3.6274	Yes	Medium SES (22.3-52)	Others	Non-Open	Known
CD0931	NHW	87.8849	> 65	Female	No	4	Medicare	1	1	1	1	0	0	1	1	1	7	Present	Left-Sided	24.6	Normal	18.4444	0-25	No	Laparoscopic	Adenocarcinoma	Differentiated/Low_Grade	Unknown	I	2	No Positive Nodes	0	18	≥ 12 nodes	Yes	1	0	1	0.476712	6.67397	Yes	High SES (0-22.3)	Others	Non-Open	Unknown
CD0932	NHW	72.0712	> 65	Male	No	3	Medicare	0	0	0	0	0	0	0	0	0	0	Absent	Right-Sided	28.1	Overweight	25	0-25	No	Laparoscopic	Adenocarcinoma	Differentiated/Low_Grade	MSS	II	3	No Positive Nodes	0	14	≥ 12 nodes	No	0	0	0	2.7726	2.7726	Yes	Medium SES (22.3-52)	Others	Non-Open	Known
CD0933	NHW	79.3726	> 65	Female	No	3	Medicare	0	1	0	0	1	0	0	0	0	2	Present	Right-Sided	25.3	Overweight	11	0-25	Yes	Laparoscopic	Adenocarcinoma	Differentiated/Low_Grade	Unknown	III	3	Positive Nodes	15	35	≥ 12 nodes	No	1	1	1	0.682192	1.41096	Yes	High SES (0-22.3)	Others	Non-Open	Unknown
CD0934	NHW	45.1973	< 50	Male	No	2	Commercial/Self-Pay	0	0	0	0	0	0	0	0	0	0	Absent	Right-Sided	20.9	Normal	3	0-25	Yes	Robotic	Mucinous adenocarcinoma	Differentiated/Low_Grade	MSI	III	3	Positive Nodes	2	37	≥ 12 nodes	No	0	0	0	9.2274	9.2274	Yes	High SES (0-22.3)	Others	Non-Open	Known
CD0935	NHW	66.3726	> 65	Male	No	3	Medicare	0	0	0	0	0	0	0	0	0	0	Absent	Right-Sided	32	Obese	19	0-25	Yes	Robotic	Adenocarcinoma	Differentiated/Low_Grade	MSS	II	3	No Positive Nodes	0	28	≥ 12 nodes	Yes	0	0	0	6.13699	6.13699	Yes	High SES (0-22.3)	Others	Non-Open	Known
CD0936	NHW	72.1425	> 65	Male	No	3	Medicare	0	0	0	0	0	0	0	0	0	0	Absent	Right-Sided	31.6	Obese	8	0-25	Yes	Robotic	Adenocarcinoma	Differentiated/Low_Grade	MSS	III	2	Positive Nodes	1	26	≥ 12 nodes	No	0	0	0	10.0082	10.0082	Yes	High SES (0-22.3)	Others	Non-Open	Known
CD0937	NHW	61.0767	50-64	Female	No	2	Commercial/Self-Pay	1	0	0	0	0	0	0	0	0	1	Present	Left-Sided	23.8	Normal	45.2353	25-50	No	Robotic	Adenocarcinoma	Differentiated/Low_Grade	MSS	I	1	No Positive Nodes	0	43	≥ 12 nodes	No	0	0	0	5.27123	5.27123	Yes	Medium SES (22.3-52)	Others	Non-Open	Known
CD0938	NHW	52.189	50-64	Male	No	2	Commercial/Self-Pay	0	0	0	0	0	0	0	0	0	0	Absent	Left-Sided	24	Normal	16.3333	0-25	No	Robotic	Adenocarcinoma	Differentiated/Low_Grade	MSS	I	1	No Positive Nodes	0	31	≥ 12 nodes	Yes	0	0	0	7.07945	7.07945	Yes	High SES (0-22.3)	Others	Non-Open	Known
CD0939	NHB	69.1342	> 65	Female	No	2	Medicare	0	0	0	0	0	0	0	0	0	0	Absent	Right-Sided	27.8	Overweight	23.8	0-25	No	Robotic	Adenocarcinoma	Differentiated/Low_Grade	Unknown	I	1	No Positive Nodes	0	23	≥ 12 nodes	No	0	0	0	10.3041	10.3041	Yes	Medium SES (22.3-52)	NHB	Non-Open	Unknown
CD0940	NHW	75.3014	> 65	Female	No	3	Medicare	0	1	0	1	0	0	0	0	0	2	Present	Right-Sided	38.9	Obese	82	76-100	No	Open	Adenocarcinoma	Differentiated/Low_Grade	MSI	II	3	No Positive Nodes	0	23	≥ 12 nodes	No	0	0	0	5.8137	5.8137	Yes	Low SES (>52)	Others	Open	Known
CD0941	NHW	92.0411	> 65	Female	No	3	Medicare	0	1	0	0	0	0	0	0	0	1	Present	Left-Sided	27.1	Overweight	52	50-75	No	Laparoscopic	Adenocarcinoma	Differentiated/Low_Grade	Unknown	II	3	No Positive Nodes	0	23	≥ 12 nodes	No	1	0	1	2.35068	2.35068	Yes	Medium SES (22.3-52)	Others	Non-Open	Unknown
CD0942	NHW	79.3425	> 65	Female	No	3	Medicare	0	1	0	0	0	0	0	0	0	1	Present	Right-Sided	29.7	Overweight	50	25-50	No	Open	Mucinous adenocarcinoma	Undifferentiated/High_Grade	MSS	III	2	Positive Nodes	1	15	≥ 12 nodes	No	0	0	0	5.16164	5.16164	No	Medium SES (22.3-52)	Others	Open	Known
CD0943	NHW	69.2466	> 65	Male	No	3	Medicare	0	1	0	0	0	0	0	0	0	1	Present	Right-Sided	27.5	Overweight	18.6364	0-25	Yes	Robotic	Adenocarcinoma	Differentiated/Low_Grade	MSS	III	3	Positive Nodes	6	38	≥ 12 nodes	No	0	0	0	5.14795	5.14795	Yes	High SES (0-22.3)	Others	Non-Open	Known
CD0944	NHW	74.3589	> 65	Female	No	3	Medicare	0	1	1	0	0	0	0	0	0	2	Present	Right-Sided	25.1	Overweight	55	50-75	No	Open	Adenocarcinoma	Differentiated/Low_Grade	MSS	I	2	No Positive Nodes	0	27	≥ 12 nodes	No	0	0	0	6.32603	6.32603	Yes	Low SES (>52)	Others	Open	Known
CD0945	NHW	60.0055	50-64	Male	No	3	Commercial/Self-Pay	0	0	0	0	0	0	0	0	0	0	Absent	Right-Sided	25	Overweight	3	0-25	Yes	Robotic	Adenocarcinoma	Differentiated/Low_Grade	MSI	III	3	Positive Nodes	2	48	≥ 12 nodes	No	0	0	0	10.2027	10.2027	Yes	High SES (0-22.3)	Others	Non-Open	Known
CD0946	NHW	71.1205	> 65	Female	No	3	Medicare	0	0	0	0	0	0	0	0	0	0	Absent	Right-Sided	18.8	Normal	30	25-50	No	Robotic	Adenocarcinoma	Undifferentiated/High_Grade	Unknown	I	2	No Positive Nodes	0	27	≥ 12 nodes	No	0	0	0	5.00822	5.00822	Yes	Medium SES (22.3-52)	Others	Non-Open	Unknown
CD0947	NHW	71.1534	> 65	Male	No	3	Medicare	1	1	0	0	0	0	0	0	0	2	Present	Right-Sided	26.9	Overweight	7.5	0-25	Yes	Robotic	Adenocarcinoma	Differentiated/Low_Grade	MSS	III	3	Positive Nodes	1	34	≥ 12 nodes	No	0	0	0	10.1781	10.1781	Yes	High SES (0-22.3)	Others	Non-Open	Known
CD0948	NHW	51.0658	50-64	Male	No	2	Commercial/Self-Pay	0	1	0	0	0	0	0	0	0	1	Present	Right-Sided	36.9	Obese	55.4	50-75	No	Robotic	Adenocarcinoma	Differentiated/Low_Grade	MSS	I	1	No Positive Nodes	0	22	≥ 12 nodes	Yes	0	0	0	4.94247	4.94247	Yes	Low SES (>52)	Others	Non-Open	Known
CD0949	NHW	50.211	50-64	Female	No	2	Commercial/Self-Pay	0	0	0	0	0	0	0	0	0	0	Absent	Left-Sided	23.3	Normal	60	50-75	Yes	Laparoscopic	Adenocarcinoma	Differentiated/Low_Grade	MSS	III	3	Positive Nodes	3	45	≥ 12 nodes	No	0	0	0	5.55616	5.55616	Yes	Low SES (>52)	Others	Non-Open	Known
CD0950	NHW	74.9205	> 65	Female	No	2	Commercial/Self-Pay	0	1	0	0	0	0	0	0	0	1	Present	Left-Sided	33	Obese	60	50-75	No	Robotic	Adenocarcinoma	Differentiated/Low_Grade	MSI	II	3	No Positive Nodes	0	28	≥ 12 nodes	No	0	0	0	4.88493	4.88493	Yes	Low SES (>52)	Others	Non-Open	Known
CD0951	NHW	40.7671	< 50	Male	No	3	Commercial/Self-Pay	0	0	0	0	0	0	0	0	0	0	Absent	Left-Sided	23.3	Normal	3	0-25	Yes	Robotic	Adenocarcinoma	Differentiated/Low_Grade	MSS	III	2	Positive Nodes	2	24	≥ 12 nodes	No	0	0	0	9.03836	9.03836	Yes	High SES (0-22.3)	Others	Non-Open	Known
CD0952	NHW	59.8411	50-64	Male	No	3	Commercial/Self-Pay	0	0	0	0	0	0	0	0	0	0	Absent	Left-Sided	30.7	Obese	1	0-25	Yes	Robotic	Adenocarcinoma	Differentiated/Low_Grade	MSS	III	3	Positive Nodes	6	30	≥ 12 nodes	No	1	1	1	3.20274	10.0603	Yes	High SES (0-22.3)	Others	Non-Open	Known
CD0953	NHW	50.7068	50-64	Female	No	3	Commercial/Self-Pay	0	0	0	0	0	0	0	0	0	0	Absent	Left-Sided	30.4	Obese	47	25-50	Yes	Laparoscopic	Adenocarcinoma	Differentiated/Low_Grade	MSS	III	1	Positive Nodes	3	17	≥ 12 nodes	No	0	0	0	7.34247	7.34247	Yes	Medium SES (22.3-52)	Others	Non-Open	Known
CD0954	NHW	66.7041	> 65	Male	No	3	Medicare	0	1	0	0	0	0	0	0	0	1	Present	Right-Sided	26.9	Overweight	45.5	25-50	No	Open	Adenocarcinoma	Differentiated/Low_Grade	MSS	II	3	No Positive Nodes	0	35	≥ 12 nodes	No	0	0	0	10.0521	10.0521	Yes	Medium SES (22.3-52)	Others	Open	Known
CD0955	NHW	53.0932	50-64	Female	No	2	Commercial/Self-Pay	0	1	0	0	0	0	0	0	0	1	Present	Right-Sided	34	Obese	93	76-100	Yes	Laparoscopic	Adenocarcinoma	Undifferentiated/High_Grade	MSS	III	4	Positive Nodes	2	18	≥ 12 nodes	No	1	1	1	0.572603	1.90411	Yes	Low SES (>52)	Others	Non-Open	Known
CD0956	NHW	65.9808	> 65	Male	No	2	Medicare	0	0	0	0	0	0	0	0	0	0	Absent	Right-Sided	24.6	Normal	66	50-75	No	Robotic	Adenocarcinoma	Differentiated/Low_Grade	MSS	I	2	No Positive Nodes	0	47	≥ 12 nodes	No	0	0	0	3.04384	3.04384	Yes	Low SES (>52)	Others	Non-Open	Known
CD0957	NHW	79.9151	> 65	Female	No	3	Medicare	0	1	0	0	0	0	0	0	0	1	Present	Right-Sided	27.1	Overweight	15.625	0-25	No	Open	Adenocarcinoma	Differentiated/Low_Grade	MSS	II	3	No Positive Nodes	0	43	≥ 12 nodes	No	1	1	0	3.12329	9.57808	Yes	High SES (0-22.3)	Others	Open	Known
CD0958	NHW	59.2521	50-64	Female	No	3	Commercial/Self-Pay	1	1	0	0	0	0	0	0	0	2	Present	Right-Sided	39	Obese	1	0-25	Yes	Laparoscopic	Adenocarcinoma	Differentiated/Low_Grade	MSS	II	4	No Positive Nodes	0	37	≥ 12 nodes	No	0	0	0	9.71781	9.71781	Yes	High SES (0-22.3)	Others	Non-Open	Known
CD0959	NHW	51.2521	50-64	Male	No	2	Commercial/Self-Pay	0	0	0	0	0	0	0	0	0	0	Absent	Right-Sided	38.9	Obese	7	0-25	Yes	Robotic	Adenocarcinoma	Undifferentiated/High_Grade	MSI	III	2	Positive Nodes	1	70	≥ 12 nodes	No	0	0	0	5.13699	5.13699	Yes	High SES (0-22.3)	Others	Non-Open	Known
CD0960	Hispanic	66.0685	> 65	Male	No	2	Commercial/Self-Pay	0	0	0	0	0	0	0	0	0	0	Absent	Right-Sided	25.6	Overweight	41	25-50	Yes	Robotic	Adenocarcinoma	Undifferentiated/High_Grade	MSS	III	3	Positive Nodes	7	34	≥ 12 nodes	Yes	0	0	0	10.1644	10.1644	Yes	Medium SES (22.3-52)	Others	Non-Open	Known
CD0961	NHB	66.863	> 65	Female	No	2	Commercial/Self-Pay	0	0	0	0	0	0	0	0	0	0	Absent	Left-Sided	20.5	Normal	24	0-25	Yes	Robotic	Adenocarcinoma	Differentiated/Low_Grade	MSS	III	3	Positive Nodes	2	28	≥ 12 nodes	No	0	0	0	4.44384	4.44384	Yes	Medium SES (22.3-52)	NHB	Non-Open	Known
CD0962	NHW	49.7863	50-64	Male	No	1	Commercial/Self-Pay	0	0	0	1	0	0	0	0	0	1	Present	Left-Sided	31.3	Obese	1	0-25	Yes	Robotic	Adenocarcinoma	Differentiated/Low_Grade	MSS	III	3	Positive Nodes	3	33	≥ 12 nodes	No	0	0	0	5.02466	5.02466	Yes	High SES (0-22.3)	Others	Non-Open	Known
CD0963	NHW	53.937	50-64	Male	No	3	Commercial/Self-Pay	1	1	0	0	0	0	0	0	0	2	Present	Right-Sided	52.5	Obese	50.3	50-75	Yes	Robotic	Adenocarcinoma	Differentiated/Low_Grade	MSS	II	3	No Positive Nodes	0	49	≥ 12 nodes	No	0	0	0	9.94521	9.94521	Yes	Medium SES (22.3-52)	Others	Non-Open	Known
CD0964	NHW	68.2575	> 65	Male	No	3	Medicare	0	1	1	0	0	0	1	0	0	3	Present	Left-Sided	30.5	Obese	22	0-25	Yes	Robotic	Adenocarcinoma	Differentiated/Low_Grade	MSS	III	3	Positive Nodes	2	19	≥ 12 nodes	No	1	1	1	1.36164	4.74247	Yes	High SES (0-22.3)	Others	Non-Open	Known
CD0965	NHW	54.1863	50-64	Male	No	3	Commercial/Self-Pay	0	0	0	0	0	0	0	0	0	0	Absent	Left-Sided	34.3	Obese	19	0-25	No	Open	Adenocarcinoma	Differentiated/Low_Grade	MSS	I	2	No Positive Nodes	0	21	≥ 12 nodes	No	0	0	0	1.46301	1.46301	Yes	High SES (0-22.3)	Others	Open	Known
CD0966	NHW	58.074	50-64	Female	No	3	Commercial/Self-Pay	0	0	0	0	0	0	0	0	0	0	Absent	Right-Sided	18.3	Underweight	25	0-25	Yes	Open	Adenocarcinoma	Undifferentiated/High_Grade	MSS	III	4	Positive Nodes	6	21	≥ 12 nodes	No	1	1	0	1.44932	2.19452	Yes	Medium SES (22.3-52)	Others	Open	Known
CD0967	NHW	58.6247	50-64	Female	No	3	Commercial/Self-Pay	0	0	0	0	0	0	0	0	0	0	Absent	Right-Sided	23.4	Normal	1	0-25	No	Laparoscopic	Adenocarcinoma	Differentiated/Low_Grade	MSI	I	1	No Positive Nodes	0	45	≥ 12 nodes	No	0	0	0	9.83014	9.83014	Yes	High SES (0-22.3)	Others	Non-Open	Known
CD0968	NHW	36.9315	< 50	Female	No	2	Commercial/Self-Pay	0	0	0	0	0	0	0	0	0	0	Absent	Right-Sided	18.6	Normal	3	0-25	Yes	Robotic	Adenocarcinoma	Differentiated/Low_Grade	MSS	II	3	No Positive Nodes	0	26	≥ 12 nodes	No	0	0	0	4.79726	4.79726	Yes	High SES (0-22.3)	Others	Non-Open	Known
CD0969	NHW	69.8164	> 65	Male	No	3	Medicare	1	1	1	0	0	0	0	0	0	3	Present	Left-Sided	41.4	Obese	9	0-25	Yes	Robotic	Adenocarcinoma	Undifferentiated/High_Grade	MSS	III	4	Positive Nodes	2	34	≥ 12 nodes	No	1	1	1	1.25753	1.43288	Yes	High SES (0-22.3)	Others	Non-Open	Known
CD0970	NHW	68.6	> 65	Female	No	3	Medicare	0	0	0	0	0	0	0	0	0	0	Absent	Right-Sided	38.2	Obese	46.7419	25-50	No	Robotic	Adenocarcinoma	Differentiated/Low_Grade	MSS	I	2	No Positive Nodes	0	48	≥ 12 nodes	No	0	0	0	5.04658	5.04658	Yes	Medium SES (22.3-52)	Others	Non-Open	Known
CD0971	NHB	61.8438	50-64	Female	No	3	Commercial/Self-Pay	0	0	0	0	0	0	0	0	0	0	Absent	Left-Sided	37	Obese	22	0-25	No	Laparoscopic	Adenocarcinoma	Differentiated/Low_Grade	MSS	I	1	No Positive Nodes	0	15	≥ 12 nodes	No	0	0	0	3.08219	3.08219	Yes	High SES (0-22.3)	NHB	Non-Open	Known
CD0972	NHW	81.4055	> 65	Male	No	3	Medicare	0	0	0	0	0	0	0	0	0	0	Absent	Right-Sided	26	Overweight	45	25-50	No	Robotic	Adenocarcinoma	Differentiated/Low_Grade	Unknown	I	1	No Positive Nodes	0	5	< 12 nodes	No	0	0	0	5.35342	5.35342	No	Medium SES (22.3-52)	Others	Non-Open	Unknown
CD0973	NHW	45.0685	< 50	Male	No	3	Commercial/Self-Pay	0	0	0	0	0	0	0	0	0	0	Absent	Right-Sided	26.9	Overweight	20.1667	0-25	Yes	Open	Adenocarcinoma	Differentiated/Low_Grade	MSI	III	3	Positive Nodes	4	30	≥ 12 nodes	No	0	0	0	8.83836	8.83836	Yes	High SES (0-22.3)	Others	Open	Known
CD0974	NHW	47.9507	< 50	Female	No	3	Commercial/Self-Pay	0	1	0	1	0	0	0	0	0	2	Present	Right-Sided	26.6	Overweight	8	0-25	Yes	Open	Mucinous adenocarcinoma	Undifferentiated/High_Grade	MSI	III	4	Positive Nodes	15	59	≥ 12 nodes	No	0	0	0	2.18082	2.18082	Yes	High SES (0-22.3)	Others	Open	Known
CD0975	NHW	88.7699	> 65	Male	No	3	Medicare	1	1	0	1	0	0	0	0	0	3	Present	Right-Sided	33.5	Obese	3	0-25	No	Laparoscopic	Adenocarcinoma	Differentiated/Low_Grade	MSS	II	3	No Positive Nodes	0	22	≥ 12 nodes	No	1	0	1	7.05205	7.05205	Yes	High SES (0-22.3)	Others	Non-Open	Known
CD0976	NHW	71.7973	> 65	Female	No	3	Medicare	1	1	0	1	0	1	0	0	0	4	Present	Right-Sided	26	Overweight	23	0-25	Yes	Open	Adenocarcinoma	Differentiated/Low_Grade	Unknown	III	1	Positive Nodes	1	34	≥ 12 nodes	No	1	0	1	4.92877	4.92877	Yes	Medium SES (22.3-52)	Others	Open	Unknown
CD0977	NHW	60.3233	50-64	Female	No	3	Commercial/Self-Pay	1	0	0	0	0	0	0	0	0	1	Present	Left-Sided	37.6	Obese	13	0-25	Yes	Open	Adenocarcinoma	Differentiated/Low_Grade	MSS	III	3	Positive Nodes	1	30	≥ 12 nodes	No	0	0	0	4.9863	4.9863	Yes	High SES (0-22.3)	Others	Open	Known
CD0978	NHW	85.0493	> 65	Female	No	3	Medicare	0	1	0	0	0	0	0	0	0	1	Present	Right-Sided	27.2	Overweight	7.85714	0-25	No	Open	Adenocarcinoma	Undifferentiated/High_Grade	MSI	II	3	No Positive Nodes	0	23	≥ 12 nodes	No	0	0	0	4.4274	4.4274	Yes	High SES (0-22.3)	Others	Open	Known
CD0979	NHW	60.8247	50-64	Female	No	2	Commercial/Self-Pay	0	0	0	0	0	0	0	0	0	0	Absent	Right-Sided	24.1	Normal	4	0-25	Yes	Laparoscopic	Adenocarcinoma	Differentiated/Low_Grade	MSS	III	3	Positive Nodes	5	57	≥ 12 nodes	No	0	0	0	6.11507	6.11507	Yes	High SES (0-22.3)	Others	Non-Open	Known
CD0980	NHW	54.2877	50-64	Male	No	2	Commercial/Self-Pay	0	0	0	0	0	0	0	0	0	0	Absent	Left-Sided	24.1	Normal	3	0-25	Yes	Robotic	Adenocarcinoma	Differentiated/Low_Grade	MSS	III	3	Positive Nodes	1	15	≥ 12 nodes	No	0	0	0	4.05753	4.05753	Yes	High SES (0-22.3)	Others	Non-Open	Known
CD0981	NHW	49.0712	< 50	Male	No	3	Commercial/Self-Pay	0	0	0	0	0	0	0	0	0	0	Absent	Left-Sided	24.9	Normal	6	0-25	No	Robotic	Adenocarcinoma	Differentiated/Low_Grade	MSS	II	3	No Positive Nodes	0	39	≥ 12 nodes	No	0	0	0	8.00822	8.00822	Yes	High SES (0-22.3)	Others	Non-Open	Known
CD0982	NHW	76.5123	> 65	Female	No	4	Medicare	1	1	1	0	0	0	0	0	1	4	Present	Left-Sided	22.9	Normal	70.08	50-75	No	Open	Adenocarcinoma	Differentiated/Low_Grade	MSS	III	4	Positive Nodes	2	12	≥ 12 nodes	No	1	0	1	2.21644	2.21644	No	Low SES (>52)	Others	Open	Known
CD0983	NHW	56.9096	50-64	Male	No	3	Commercial/Self-Pay	1	0	1	0	0	0	0	0	0	2	Present	Left-Sided	38	Obese	21	0-25	No	Robotic	Adenocarcinoma	Differentiated/Low_Grade	Unknown	I	1	No Positive Nodes	0	34	≥ 12 nodes	No	1	1	0	5.04932	9.76438	Yes	High SES (0-22.3)	Others	Non-Open	Unknown
CD0984	NHW	72.1699	> 65	Male	No	2	Medicare	0	0	0	1	0	0	0	0	0	1	Present	Right-Sided	27.2	Overweight	6	0-25	No	Robotic	Adenocarcinoma	Differentiated/Low_Grade	MSS	II	3	No Positive Nodes	0	24	≥ 12 nodes	No	0	0	0	9.69315	9.69315	Yes	High SES (0-22.3)	Others	Non-Open	Known
CD0985	Hispanic	59.8822	50-64	Male	No	3	Commercial/Self-Pay	0	1	0	0	0	0	0	0	0	1	Present	Left-Sided	30.5	Obese	43.2	25-50	Yes	Robotic	Adenocarcinoma	Undifferentiated/High_Grade	MSS	III	3	Positive Nodes	1	18	≥ 12 nodes	No	0	0	0	2.6411	2.6411	Yes	Medium SES (22.3-52)	Others	Non-Open	Known
CD0986	NHW	56.7288	50-64	Female	No	2	Commercial/Self-Pay	0	0	0	0	0	0	0	0	0	0	Absent	Right-Sided	23	Normal	20	0-25	Yes	Open	Adenocarcinoma	Differentiated/Low_Grade	MSS	III	4	Positive Nodes	2	29	≥ 12 nodes	Yes	1	1	1	0.846575	3.67397	Yes	High SES (0-22.3)	Others	Open	Known
CD0987	NHW	54.4986	50-64	Male	No	3	Commercial/Self-Pay	0	0	0	0	0	0	0	0	0	0	Absent	Left-Sided	26.6	Overweight	12	0-25	Yes	Robotic	Adenocarcinoma	Differentiated/Low_Grade	MSS	II	3	No Positive Nodes	0	20	≥ 12 nodes	No	0	0	0	8.74795	8.74795	Yes	High SES (0-22.3)	Others	Non-Open	Known
CD0988	NHW	67.4685	> 65	Male	No	3	Commercial/Self-Pay	0	0	0	0	0	0	0	0	0	0	Absent	Right-Sided	30.1	Obese	3	0-25	No	Laparoscopic	Adenocarcinoma	Differentiated/Low_Grade	MSS	II	3	No Positive Nodes	0	8	< 12 nodes	No	0	0	0	2.1863	2.1863	No	High SES (0-22.3)	Others	Non-Open	Known
CD0989	NHW	46.2219	< 50	Male	No	2	Commercial/Self-Pay	0	1	0	0	0	0	0	0	0	1	Present	Right-Sided	33.8	Obese	5	0-25	Yes	Robotic	Adenocarcinoma	Differentiated/Low_Grade	MSS	II	3	No Positive Nodes	0	28	≥ 12 nodes	Yes	0	0	0	4.77534	4.77534	Yes	High SES (0-22.3)	Others	Non-Open	Known
CD0990	NHB	58.0575	50-64	Male	No	3	Commercial/Self-Pay	0	1	0	1	0	0	0	0	0	2	Present	Right-Sided	30.5	Obese	46.4167	25-50	Yes	Laparoscopic	Mucinous adenocarcinoma	Undifferentiated/High_Grade	MSI	III	4	No Positive Nodes	0	25	≥ 12 nodes	No	0	0	0	6.39178	6.39178	Yes	Medium SES (22.3-52)	NHB	Non-Open	Known
CD0991	NHW	73.8575	> 65	Male	No	3	Medicare	0	1	0	1	0	0	0	0	0	2	Present	Left-Sided	33.5	Obese	53.1667	50-75	No	Robotic	Adenocarcinoma	Differentiated/Low_Grade	MSS	I	2	No Positive Nodes	0	12	≥ 12 nodes	No	1	1	1	3.12603	4.58356	Yes	Low SES (>52)	Others	Non-Open	Known
CD0992	NHB	74.9342	> 65	Male	No	2	Commercial/Self-Pay	0	0	0	0	0	0	0	0	0	0	Absent	Left-Sided	32.9	Obese	41.6	25-50	No	Open	Adenocarcinoma	Differentiated/Low_Grade	Unknown	I	2	No Positive Nodes	0	25	≥ 12 nodes	No	0	0	0	9.36712	9.36712	Yes	Medium SES (22.3-52)	NHB	Open	Unknown
CD0993	NHW	45.463	< 50	Male	No	3	Commercial/Self-Pay	0	1	0	0	0	0	0	0	0	1	Present	Right-Sided	37.2	Obese	63.9167	50-75	Yes	Robotic	Adenocarcinoma	Undifferentiated/High_Grade	MSS	II	3	No Positive Nodes	0	38	≥ 12 nodes	No	0	0	0	4.2137	4.2137	Yes	Low SES (>52)	Others	Non-Open	Known
CD0994	NHB	56.8247	50-64	Female	No	3	Medicare	0	1	0	0	1	0	0	0	0	2	Present	Left-Sided	27.5	Overweight	46	25-50	Yes	Open	Adenocarcinoma	Differentiated/Low_Grade	MSS	III	3	Positive Nodes	3	29	≥ 12 nodes	No	0	0	0	5.70685	5.70685	Yes	Medium SES (22.3-52)	NHB	Open	Known
CD0995	NHW	87.1342	> 65	Male	No	4	Medicare	0	1	1	0	0	1	0	0	0	3	Present	Left-Sided	33.2	Obese	72	50-75	Yes	Open	Adenocarcinoma	Differentiated/Low_Grade	MSS	III	3	Positive Nodes	6	27	≥ 12 nodes	No	1	0	1	4.9726	4.9726	Yes	Low SES (>52)	Others	Open	Known
CD0996	NHW	49.7918	50-64	Male	No	3	Commercial/Self-Pay	0	0	0	0	0	0	0	0	0	0	Absent	Left-Sided	27.3	Overweight	4	0-25	Yes	Laparoscopic	Adenocarcinoma	Differentiated/Low_Grade	MSS	III	3	Positive Nodes	2	28	≥ 12 nodes	No	0	0	0	9.18082	9.18082	Yes	High SES (0-22.3)	Others	Non-Open	Known
CD0997	NHW	84.9918	> 65	Female	No	3	Medicare	0	0	0	0	0	0	0	0	0	0	Absent	Right-Sided	32.5	Obese	44.5	25-50	Yes	Laparoscopic	Adenocarcinoma	Differentiated/Low_Grade	Unknown	III	3	Positive Nodes	3	19	≥ 12 nodes	No	1	0	1	4.98904	4.98904	Yes	Medium SES (22.3-52)	Others	Non-Open	Unknown
CD0998	NHW	67.7151	> 65	Male	No	3	Commercial/Self-Pay	0	1	0	0	0	0	0	0	0	1	Present	Left-Sided	30.5	Obese	44.5	25-50	Yes	Robotic	Adenocarcinoma	Differentiated/Low_Grade	MSS	III	3	Positive Nodes	4	13	≥ 12 nodes	No	0	0	0	4.87123	4.87123	Yes	Medium SES (22.3-52)	Others	Non-Open	Known
CD0999	NHW	62.8685	50-64	Female	No	3	Commercial/Self-Pay	0	0	0	0	0	0	0	0	0	0	Absent	Right-Sided	23.4	Normal	13	0-25	No	Robotic	Adenocarcinoma	Undifferentiated/High_Grade	MSI	II	3	No Positive Nodes	0	53	≥ 12 nodes	No	0	0	0	4.79726	4.79726	Yes	High SES (0-22.3)	Others	Non-Open	Known
CD1000	NHW	50.063	50-64	Male	No	3	Commercial/Self-Pay	0	0	0	0	0	0	0	0	0	0	Absent	Right-Sided	30.3	Obese	3	0-25	Yes	Robotic	Adenocarcinoma	Differentiated/Low_Grade	MSS	III	4	Positive Nodes	2	23	≥ 12 nodes	No	0	0	0	1.67123	1.67123	Yes	High SES (0-22.3)	Others	Non-Open	Known
CD1001	NHB	71.4356	> 65	Male	No	3	Commercial/Self-Pay	1	1	0	1	0	0	0	0	0	3	Present	Right-Sided	32.6	Obese	86	76-100	No	Laparoscopic	Adenocarcinoma	Differentiated/Low_Grade	Unknown	II	3	No Positive Nodes	0	27	≥ 12 nodes	No	0	0	0	6.71233	6.71233	Yes	Low SES (>52)	NHB	Non-Open	Unknown
CD1002	NHW	57.6329	50-64	Male	No	3	Commercial/Self-Pay	1	1	0	0	0	0	0	0	0	2	Present	Right-Sided	37.1	Obese	5	0-25	Yes	Laparoscopic	Adenocarcinoma	Differentiated/Low_Grade	MSI	III	3	Positive Nodes	2	15	≥ 12 nodes	No	0	0	0	4.49041	4.49041	Yes	High SES (0-22.3)	Others	Non-Open	Known
CD1003	NHW	67.8055	> 65	Female	No	3	Medicare	0	1	0	0	0	0	0	0	0	1	Present	Left-Sided	19.8	Normal	15	0-25	No	Robotic	Adenocarcinoma	Differentiated/Low_Grade	MSS	II	3	No Positive Nodes	0	18	≥ 12 nodes	No	1	1	0	0.476712	6.48219	Yes	High SES (0-22.3)	Others	Non-Open	Known
CD1004	NHW	50.4164	50-64	Male	No	3	Commercial/Self-Pay	0	0	0	0	0	0	0	0	0	0	Absent	Left-Sided	26.1	Overweight	1	0-25	No	Robotic	Adenocarcinoma	Differentiated/Low_Grade	MSS	I	1	No Positive Nodes	0	29	≥ 12 nodes	No	0	0	0	8.53425	8.53425	Yes	High SES (0-22.3)	Others	Non-Open	Known
CD1005	NHW	57.7288	50-64	Male	No	3	Commercial/Self-Pay	0	0	0	0	0	0	0	0	0	0	Absent	Left-Sided	33.2	Obese	7	0-25	Yes	Robotic	Adenocarcinoma	Differentiated/Low_Grade	MSS	III	3	Positive Nodes	1	17	≥ 12 nodes	No	0	0	0	9.53699	9.53699	Yes	High SES (0-22.3)	Others	Non-Open	Known
CD1006	NHW	84.7123	> 65	Female	No	3	Medicare	0	1	0	0	0	0	0	0	0	1	Present	Right-Sided	24.2	Normal	29	25-50	Yes	Open	Adenocarcinoma	Undifferentiated/High_Grade	MSS	III	3	Positive Nodes	1	26	≥ 12 nodes	No	0	0	0	8.82466	8.82466	Yes	Medium SES (22.3-52)	Others	Open	Known
CD1007	NHW	41.3151	< 50	Male	No	2	Commercial/Self-Pay	0	0	0	0	0	0	0	0	0	0	Absent	Right-Sided	24.3	Normal	4	0-25	Yes	Robotic	Adenocarcinoma	Differentiated/Low_Grade	MSS	III	3	Positive Nodes	1	31	≥ 12 nodes	No	0	0	0	8.30959	8.30959	Yes	High SES (0-22.3)	Others	Non-Open	Known
CD1008	NHW	63.7836	50-64	Male	No	3	Commercial/Self-Pay	1	0	0	0	0	0	0	0	0	1	Present	Left-Sided	25.2	Overweight	82	76-100	Yes	Robotic	Adenocarcinoma	Differentiated/Low_Grade	MSS	III	1	No Positive Nodes	0	11	< 12 nodes	No	1	0	1	9.43836	9.43836	No	Low SES (>52)	Others	Non-Open	Known
CD1009	NHW	81.2959	> 65	Female	No	3	Medicare	0	1	0	0	0	0	0	0	0	1	Present	Right-Sided	29.1	Overweight	6.33333	0-25	No	Laparoscopic	Adenocarcinoma	Differentiated/Low_Grade	MSI	I	2	No Positive Nodes	0	56	≥ 12 nodes	No	0	0	0	1.9589	1.9589	Yes	High SES (0-22.3)	Others	Non-Open	Known
CD1010	NHB	54.2767	50-64	Male	No	3	Medicaid	0	1	0	0	0	0	0	0	0	1	Present	Left-Sided	35.2	Obese	23.8462	0-25	Yes	Robotic	Adenocarcinoma	Differentiated/Low_Grade	MSS	III	3	Positive Nodes	3	12	≥ 12 nodes	No	0	0	0	1.41096	1.41096	Yes	Medium SES (22.3-52)	NHB	Non-Open	Known
CD1011	NHW	69.6795	> 65	Male	No	3	Medicare	0	1	0	0	0	0	0	0	0	1	Present	Left-Sided	22.5	Normal	30	25-50	No	Robotic	Adenocarcinoma	Differentiated/Low_Grade	Unknown	I	1	No Positive Nodes	0	17	≥ 12 nodes	No	1	0	1	5.50411	5.50411	Yes	Medium SES (22.3-52)	Others	Non-Open	Unknown
CD1012	NHW	51.5562	50-64	Female	No	3	Commercial/Self-Pay	0	0	0	0	0	0	0	0	0	0	Absent	Left-Sided	27.1	Overweight	55	50-75	Yes	Robotic	Adenocarcinoma	Undifferentiated/High_Grade	MSS	III	3	Positive Nodes	4	23	≥ 12 nodes	No	0	0	0	9.31781	9.31781	Yes	Low SES (>52)	Others	Non-Open	Known
CD1013	NHW	53.3918	50-64	Male	No	3	Commercial/Self-Pay	0	1	0	0	0	0	0	0	0	1	Present	Right-Sided	38.1	Obese	33	25-50	No	Robotic	Adenocarcinoma	Undifferentiated/High_Grade	MSI	I	2	No Positive Nodes	0	42	≥ 12 nodes	No	0	0	0	9.50411	9.50411	Yes	Medium SES (22.3-52)	Others	Non-Open	Known
CD1014	NHW	61.8877	50-64	Male	No	3	Commercial/Self-Pay	0	0	0	0	0	0	0	0	0	0	Absent	Left-Sided	25.3	Overweight	75	50-75	Yes	Open	Adenocarcinoma	Differentiated/Low_Grade	MSS	II	3	No Positive Nodes	0	45	≥ 12 nodes	No	0	0	0	5.00822	5.00822	Yes	Low SES (>52)	Others	Open	Known
CD1015	NHW	76.5151	> 65	Female	No	3	Medicare	0	1	0	0	0	0	0	0	0	1	Present	Right-Sided	24.8	Normal	7	0-25	No	Open	Adenocarcinoma	Undifferentiated/High_Grade	Unknown	I	2	No Positive Nodes	0	13	≥ 12 nodes	No	0	0	0	8.72603	8.72603	Yes	High SES (0-22.3)	Others	Open	Unknown
CD1016	NHW	51.4685	50-64	Female	No	2	Commercial/Self-Pay	0	0	0	0	0	0	0	0	0	0	Absent	Left-Sided	22.7	Normal	4	0-25	No	Robotic	Adenocarcinoma	Undifferentiated/High_Grade	MSS	I	2	No Positive Nodes	0	22	≥ 12 nodes	No	0	0	0	9.53973	9.53973	Yes	High SES (0-22.3)	Others	Non-Open	Known
CD1017	NHW	76.337	> 65	Male	No	3	Medicare	0	1	1	0	0	0	0	1	0	3	Present	Right-Sided	26.9	Overweight	44.7429	25-50	No	Robotic	Adenocarcinoma	Differentiated/Low_Grade	Unknown	II	3	No Positive Nodes	0	15	≥ 12 nodes	No	0	0	0	5.21918	5.21918	Yes	Medium SES (22.3-52)	Others	Non-Open	Unknown
CD1018	NHW	53.9014	50-64	Female	No	3	Commercial/Self-Pay	0	0	0	0	0	0	0	0	0	0	Absent	Right-Sided	23.8	Normal	20	0-25	No	Robotic	Adenocarcinoma	Differentiated/Low_Grade	MSI	I	2	No Positive Nodes	0	24	≥ 12 nodes	No	0	0	0	3.03288	3.03288	Yes	High SES (0-22.3)	Others	Non-Open	Known
CD1019	NHW	66.7288	> 65	Female	No	2	Medicare	0	1	0	0	0	0	0	0	0	1	Present	Right-Sided	23.8	Normal	30	25-50	No	Robotic	Adenocarcinoma	Differentiated/Low_Grade	MSS	I	2	No Positive Nodes	0	30	≥ 12 nodes	No	0	0	0	2.86575	2.86575	Yes	Medium SES (22.3-52)	Others	Non-Open	Known
CD1020	NHW	50.3973	50-64	Female	No	2	Commercial/Self-Pay	0	0	0	0	0	0	0	0	0	0	Absent	Right-Sided	26.4	Overweight	48.2857	25-50	Yes	Robotic	Adenocarcinoma	Differentiated/Low_Grade	MSS	II	3	No Positive Nodes	0	23	≥ 12 nodes	Yes	0	0	0	3.33425	3.33425	Yes	Medium SES (22.3-52)	Others	Non-Open	Known
CD1021	NHW	72.3836	> 65	Female	No	3	Medicare	0	1	0	0	0	0	0	0	0	1	Present	Left-Sided	35.5	Obese	70.08	50-75	No	Robotic	Adenocarcinoma	Differentiated/Low_Grade	Unknown	I	1	No Positive Nodes	0	33	≥ 12 nodes	No	0	0	0	9.35342	9.35342	Yes	Low SES (>52)	Others	Non-Open	Unknown
CD1022	NHW	68.7288	> 65	Female	No	3	Medicare	0	0	0	1	0	0	0	0	0	1	Present	Right-Sided	36.7	Obese	27	25-50	No	Robotic	Adenocarcinoma	Differentiated/Low_Grade	MSS	I	1	No Positive Nodes	0	27	≥ 12 nodes	No	0	0	0	7.28493	7.28493	Yes	Medium SES (22.3-52)	Others	Non-Open	Known
CD1023	NHW	51.1973	50-64	Male	No	3	Commercial/Self-Pay	0	1	0	0	0	0	0	0	0	1	Present	Left-Sided	37.3	Obese	74	50-75	No	Robotic	Adenocarcinoma	Differentiated/Low_Grade	MSS	I	1	No Positive Nodes	0	22	≥ 12 nodes	No	0	0	0	4.40822	4.40822	Yes	Low SES (>52)	Others	Non-Open	Known
CD1024	NHW	30.1836	< 50	Male	No	2	Commercial/Self-Pay	0	0	0	0	0	0	0	0	0	0	Absent	Left-Sided	25.4	Overweight	16.1429	0-25	No	Robotic	Adenocarcinoma	Differentiated/Low_Grade	MSI	I	1	No Positive Nodes	0	42	≥ 12 nodes	No	0	0	0	6.73425	6.73425	Yes	High SES (0-22.3)	Others	Non-Open	Known
CD1025	NHW	59.4658	50-64	Female	No	2	Commercial/Self-Pay	0	0	0	0	0	0	0	0	0	0	Absent	Right-Sided	32.4	Obese	1	0-25	No	Robotic	Adenocarcinoma	Differentiated/Low_Grade	MSS	I	2	No Positive Nodes	0	42	≥ 12 nodes	No	0	0	0	4.6274	4.6274	Yes	High SES (0-22.3)	Others	Non-Open	Known
CD1026	NHW	57.9342	50-64	Male	No	3	Commercial/Self-Pay	0	0	0	0	0	0	0	0	0	0	Absent	Left-Sided	25.3	Overweight	4	0-25	Yes	Open	Adenocarcinoma	Differentiated/Low_Grade	MSS	III	4	Positive Nodes	2	23	≥ 12 nodes	No	0	0	0	9.49041	9.49041	Yes	High SES (0-22.3)	Others	Open	Known
CD1027	NHW	81.7616	> 65	Female	No	3	Medicare	0	1	0	0	0	0	0	0	0	1	Present	Right-Sided	32.3	Obese	22	0-25	No	Robotic	Adenocarcinoma	Differentiated/Low_Grade	MSI	II	3	No Positive Nodes	0	45	≥ 12 nodes	No	1	0	1	1.4	1.4	Yes	High SES (0-22.3)	Others	Non-Open	Known
CD1028	NHW	66.7726	> 65	Female	No	3	Medicare	0	0	0	0	0	1	0	0	0	1	Present	Right-Sided	28.2	Overweight	1	0-25	No	Robotic	Adenocarcinoma	Differentiated/Low_Grade	MSS	II	3	No Positive Nodes	0	16	≥ 12 nodes	No	1	1	1	0.205479	3.56438	Yes	High SES (0-22.3)	Others	Non-Open	Known
CD1029	NHW	65.2877	> 65	Male	No	3	Commercial/Self-Pay	1	0	0	0	0	0	0	0	0	1	Present	Right-Sided	37.8	Obese	7.66667	0-25	No	Robotic	Adenocarcinoma	Differentiated/Low_Grade	MSS	I	2	No Positive Nodes	0	29	≥ 12 nodes	No	0	0	0	9.13973	9.13973	Yes	High SES (0-22.3)	Others	Non-Open	Known
CD1030	NHW	52.1589	50-64	Female	No	2	Commercial/Self-Pay	0	0	0	0	0	0	0	0	0	0	Absent	Left-Sided	31.1	Obese	2	0-25	Yes	Robotic	Adenocarcinoma	Differentiated/Low_Grade	MSS	II	3	No Positive Nodes	0	38	≥ 12 nodes	No	0	0	0	5.98356	5.98356	Yes	High SES (0-22.3)	Others	Non-Open	Known
CD1031	NHW	54.6411	50-64	Female	No	3	Commercial/Self-Pay	0	1	0	1	0	0	0	0	0	2	Present	Right-Sided	33.9	Obese	72.3333	50-75	Yes	Robotic	Adenocarcinoma	Differentiated/Low_Grade	MSS	III	3	Positive Nodes	2	18	≥ 12 nodes	No	0	0	0	4.78082	4.78082	Yes	Low SES (>52)	Others	Non-Open	Known
CD1032	NHW	68.0932	> 65	Female	No	2	Medicare	0	1	0	0	0	0	0	0	0	1	Present	Right-Sided	28.7	Overweight	8	0-25	No	Open	Adenocarcinoma	Undifferentiated/High_Grade	MSI	II	3	No Positive Nodes	0	59	≥ 12 nodes	Yes	0	0	0	4.9589	4.9589	Yes	High SES (0-22.3)	Others	Open	Known
CD1033	Hispanic	62.0959	50-64	Female	No	3	Commercial/Self-Pay	1	1	0	0	0	0	0	0	0	2	Present	Left-Sided	31.9	Obese	56	50-75	Yes	Robotic	Adenocarcinoma	Differentiated/Low_Grade	MSS	III	3	Positive Nodes	7	25	≥ 12 nodes	No	0	0	0	7.44932	7.44932	Yes	Low SES (>52)	Others	Non-Open	Known
CD1034	NHW	70.0767	> 65	Female	No	3	Medicare	1	1	0	0	0	0	0	0	0	2	Present	Right-Sided	30.3	Obese	6.33333	0-25	Yes	Robotic	Mucinous adenocarcinoma	Undifferentiated/High_Grade	MSS	III	3	No Positive Nodes	0	30	≥ 12 nodes	No	0	0	0	1.49863	1.49863	Yes	High SES (0-22.3)	Others	Non-Open	Known
CD1035	NHW	38.0027	< 50	Male	No	3	Commercial/Self-Pay	0	1	0	0	0	0	0	0	0	1	Present	Left-Sided	53.9	Obese	25.3333	25-50	Yes	Robotic	Mucinous adenocarcinoma	Undifferentiated/High_Grade	MSS	III	4	Positive Nodes	18	50	≥ 12 nodes	No	0	0	0	9.23836	9.23836	Yes	Medium SES (22.3-52)	Others	Non-Open	Known
CD1036	NHW	40.7479	< 50	Male	No	2	Commercial/Self-Pay	0	0	0	0	0	0	0	0	0	0	Absent	Left-Sided	23.8	Normal	49.5294	25-50	No	Laparoscopic	Adenocarcinoma	Differentiated/Low_Grade	MSS	II	3	No Positive Nodes	0	24	≥ 12 nodes	No	1	1	0	2.02192	6.94247	Yes	Medium SES (22.3-52)	Others	Non-Open	Known
CD1037	NHW	57.4301	50-64	Female	No	3	Commercial/Self-Pay	0	1	0	0	0	0	0	0	0	1	Present	Left-Sided	29.4	Overweight	18.8889	0-25	Yes	Robotic	Mucinous adenocarcinoma	Undifferentiated/High_Grade	MSS	III	3	Positive Nodes	1	26	≥ 12 nodes	No	0	0	0	7.08219	7.08219	Yes	High SES (0-22.3)	Others	Non-Open	Known
CD1038	NHW	65.8548	> 65	Male	No	3	Commercial/Self-Pay	0	1	0	1	0	0	0	0	0	2	Present	Right-Sided	31.1	Obese	14.7143	0-25	No	Robotic	Adenocarcinoma	Undifferentiated/High_Grade	MSI	I	2	No Positive Nodes	0	22	≥ 12 nodes	No	0	0	0	6.76986	6.76986	Yes	High SES (0-22.3)	Others	Non-Open	Known
CD1039	NHW	73.7726	> 65	Male	No	3	Medicare	0	0	1	0	0	0	0	0	0	1	Present	Right-Sided	34.3	Obese	13	0-25	Yes	Robotic	Adenocarcinoma	Undifferentiated/High_Grade	MSS	II	4	No Positive Nodes	0	20	≥ 12 nodes	No	1	1	1	1.72329	2.10685	Yes	High SES (0-22.3)	Others	Non-Open	Known
CD1040	NHW	47.2575	< 50	Female	No	3	Commercial/Self-Pay	0	0	0	0	0	0	0	0	0	0	Absent	Left-Sided	24.7	Normal	12	0-25	No	Robotic	Adenocarcinoma	Differentiated/Low_Grade	MSS	I	1	No Positive Nodes	0	26	≥ 12 nodes	No	0	0	0	1.54247	1.54247	Yes	High SES (0-22.3)	Others	Non-Open	Known
CD1041	NHW	73.9808	> 65	Male	No	3	Medicare	0	0	0	1	0	0	0	0	0	1	Present	Left-Sided	20.3	Normal	9	0-25	Yes	Robotic	Adenocarcinoma	Undifferentiated/High_Grade	MSS	II	4	No Positive Nodes	0	29	≥ 12 nodes	No	0	0	0	5.05753	5.05753	Yes	High SES (0-22.3)	Others	Non-Open	Known
CD1042	NHW	45.8055	< 50	Female	No	3	Commercial/Self-Pay	0	0	0	0	0	0	0	0	0	0	Absent	Right-Sided	33.8	Obese	29.5714	25-50	Yes	Laparoscopic	Adenocarcinoma	Differentiated/Low_Grade	MSS	III	3	Positive Nodes	1	20	≥ 12 nodes	No	0	0	0	5.50959	5.50959	Yes	Medium SES (22.3-52)	Others	Non-Open	Known
CD1043	NHW	83.7918	> 65	Male	No	3	Medicare	1	1	0	0	0	0	0	0	0	2	Present	Right-Sided	30.1	Obese	25	0-25	No	Robotic	Adenocarcinoma	Differentiated/Low_Grade	Unknown	I	2	No Positive Nodes	0	26	≥ 12 nodes	No	1	0	1	3.61644	3.61644	Yes	Medium SES (22.3-52)	Others	Non-Open	Unknown
CD1044	NHW	44.4493	< 50	Male	No	3	Commercial/Self-Pay	0	0	0	0	0	0	0	0	0	0	Absent	Left-Sided	24.6	Normal	4	0-25	Yes	Robotic	Adenocarcinoma	Differentiated/Low_Grade	MSS	II	3	No Positive Nodes	0	22	≥ 12 nodes	No	0	0	0	9.17808	9.17808	Yes	High SES (0-22.3)	Others	Non-Open	Known
CD1045	NHW	74.7452	> 65	Female	No	3	Medicare	0	0	0	1	0	0	0	0	0	1	Present	Right-Sided	32.9	Obese	7.85714	0-25	No	Robotic	Adenocarcinoma	Undifferentiated/High_Grade	Unknown	I	1	No Positive Nodes	0	22	≥ 12 nodes	No	0	0	0	9.19178	9.19178	Yes	High SES (0-22.3)	Others	Non-Open	Unknown
CD1046	NHW	75.4466	> 65	Female	No	3	Medicare	0	0	0	0	0	0	0	0	0	0	Absent	Left-Sided	24.7	Normal	17	0-25	Yes	Open	Adenocarcinoma	Differentiated/Low_Grade	Unknown	II	4	No Positive Nodes	0	14	≥ 12 nodes	No	1	1	0	3.30685	7.83288	Yes	High SES (0-22.3)	Others	Open	Unknown
CD1047	NHW	67.4932	> 65	Female	No	3	Commercial/Self-Pay	0	0	0	0	0	0	0	0	0	0	Absent	Right-Sided	20.8	Normal	3	0-25	No	Laparoscopic	Adenocarcinoma	Undifferentiated/High_Grade	MSI	II	3	No Positive Nodes	0	68	≥ 12 nodes	No	1	1	0	0.641096	9.16986	Yes	High SES (0-22.3)	Others	Non-Open	Known
CD1048	NHW	70.3562	> 65	Female	No	3	Medicare	0	0	0	0	1	0	0	0	0	1	Present	Right-Sided	27.4	Overweight	3	0-25	Yes	Robotic	Adenocarcinoma	Differentiated/Low_Grade	MSS	III	3	Positive Nodes	5	20	≥ 12 nodes	No	0	0	0	8.8137	8.8137	Yes	High SES (0-22.3)	Others	Non-Open	Known
CD1049	Hispanic	58.1589	50-64	Female	No	3	Commercial/Self-Pay	0	1	0	0	0	0	0	0	0	1	Present	Left-Sided	27	Overweight	57.1154	50-75	Yes	Open	Adenocarcinoma	Differentiated/Low_Grade	MSS	III	1	No Positive Nodes	0	13	≥ 12 nodes	No	0	0	0	6.89315	6.89315	No	Low SES (>52)	Others	Open	Known
CD1050	NHB	55.4247	50-64	Male	No	2	Commercial/Self-Pay	0	0	0	0	0	1	0	0	0	1	Present	Left-Sided	25.7	Overweight	41.5	25-50	Yes	Open	Adenocarcinoma	Differentiated/Low_Grade	MSS	III	3	Positive Nodes	1	61	≥ 12 nodes	No	0	0	0	5.08493	5.08493	Yes	Medium SES (22.3-52)	NHB	Open	Known
CD1051	NHW	72.5479	> 65	Male	No	3	Commercial/Self-Pay	0	0	0	0	0	0	0	0	0	0	Absent	Left-Sided	29.9	Overweight	82	76-100	No	Robotic	Adenocarcinoma	Differentiated/Low_Grade	MSS	III	2	Positive Nodes	2	19	≥ 12 nodes	No	1	1	1	4.2137	7.69589	No	Low SES (>52)	Others	Non-Open	Known
CD1052	Hispanic	79.7479	> 65	Female	No	4	Medicare	0	1	0	0	0	0	0	0	0	1	Present	Right-Sided	21.4	Normal	27.3846	25-50	No	Open	Adenocarcinoma	Differentiated/Low_Grade	MSS	II	3	No Positive Nodes	0	24	≥ 12 nodes	No	0	0	0	2.01644	2.01644	Yes	Medium SES (22.3-52)	Others	Open	Known
CD1053	NHW	70.663	> 65	Female	No	3	Commercial/Self-Pay	0	0	0	0	0	0	0	0	0	0	Absent	Right-Sided	34.3	Obese	7	0-25	Yes	Robotic	Adenocarcinoma	Differentiated/Low_Grade	MSS	III	2	Positive Nodes	1	23	≥ 12 nodes	No	0	0	0	8.75616	8.75616	Yes	High SES (0-22.3)	Others	Non-Open	Known
CD1054	NHW	61.6301	50-64	Male	No	3	Commercial/Self-Pay	0	1	0	0	0	0	0	0	0	1	Present	Left-Sided	30.1	Obese	9	0-25	No	Robotic	Adenocarcinoma	Differentiated/Low_Grade	Unknown	I	1	No Positive Nodes	0	21	≥ 12 nodes	No	0	0	0	2.56712	2.56712	Yes	High SES (0-22.3)	Others	Non-Open	Unknown
CD1055	NHW	91.2521	> 65	Female	No	3	Medicare	0	1	0	0	0	0	0	0	0	1	Present	Left-Sided	31.3	Obese	16	0-25	No	Open	Adenocarcinoma	Differentiated/Low_Grade	Unknown	II	3	No Positive Nodes	0	23	≥ 12 nodes	No	1	0	1	5.19178	5.19178	Yes	High SES (0-22.3)	Others	Open	Unknown
CD1056	NHW	61.7041	50-64	Female	No	2	Commercial/Self-Pay	0	0	0	0	0	0	0	0	0	0	Absent	Right-Sided	24.7	Normal	36.3571	25-50	Yes	Robotic	Adenocarcinoma	Differentiated/Low_Grade	MSS	III	3	Positive Nodes	2	17	≥ 12 nodes	No	0	0	0	6.14795	6.14795	Yes	Medium SES (22.3-52)	Others	Non-Open	Known
CD1057	NHW	67.1342	> 65	Female	No	3	Medicare	0	0	0	0	0	0	0	0	0	0	Absent	Right-Sided	36.5	Obese	15	0-25	No	Open	Adenocarcinoma	Undifferentiated/High_Grade	MSI	II	3	No Positive Nodes	0	22	≥ 12 nodes	No	0	0	0	7.3589	7.3589	Yes	High SES (0-22.3)	Others	Open	Known
CD1058	NHW	64.5425	> 65	Female	No	3	Commercial/Self-Pay	0	1	0	0	0	0	0	0	0	1	Present	Right-Sided	24.8	Normal	79	76-100	Yes	Laparoscopic	Adenocarcinoma	Differentiated/Low_Grade	MSS	III	4	Positive Nodes	5	37	≥ 12 nodes	No	0	0	0	6.63014	6.63014	Yes	Low SES (>52)	Others	Non-Open	Known
CD1059	NHW	42.5973	< 50	Female	No	2	Commercial/Self-Pay	0	0	0	0	0	0	0	0	0	0	Absent	Left-Sided	21.6	Normal	14	0-25	Yes	Robotic	Adenocarcinoma	Differentiated/Low_Grade	MSS	III	3	Positive Nodes	1	24	≥ 12 nodes	No	0	0	0	8.36712	8.36712	Yes	High SES (0-22.3)	Others	Non-Open	Known
CD1060	NHW	51.4	50-64	Male	No	2	Commercial/Self-Pay	0	0	0	0	0	0	0	0	0	0	Absent	Left-Sided	23.1	Normal	31.5833	25-50	Yes	Robotic	Adenocarcinoma	Differentiated/Low_Grade	MSS	II	3	No Positive Nodes	0	37	≥ 12 nodes	No	0	0	0	7.76986	7.76986	Yes	Medium SES (22.3-52)	Others	Non-Open	Known
CD1061	NHW	56.9096	50-64	Female	No	3	Commercial/Self-Pay	0	0	0	0	0	0	0	0	0	0	Absent	Left-Sided	35.1	Obese	79	76-100	Yes	Robotic	Mucinous adenocarcinoma	Differentiated/Low_Grade	MSS	III	4	Positive Nodes	10	22	≥ 12 nodes	No	0	0	0	1.39726	1.39726	Yes	Low SES (>52)	Others	Non-Open	Known
CD1062	Hispanic	61.4274	50-64	Female	No	3	Commercial/Self-Pay	1	1	0	1	0	0	0	0	0	3	Present	Right-Sided	35.1	Obese	86	76-100	Yes	Robotic	Adenocarcinoma	Differentiated/Low_Grade	MSS	III	3	Positive Nodes	3	50	≥ 12 nodes	No	0	0	0	5.29041	5.29041	Yes	Low SES (>52)	Others	Non-Open	Known
CD1063	NHB	89.8438	> 65	Female	No	3	Medicare	1	1	0	0	0	1	0	0	0	3	Present	Right-Sided	29.3	Overweight	17	0-25	No	Open	Adenocarcinoma	Undifferentiated/High_Grade	Unknown	II	3	No Positive Nodes	0	28	≥ 12 nodes	No	1	0	1	5.10959	5.10959	Yes	High SES (0-22.3)	NHB	Open	Unknown
CD1064	NHW	53.2603	50-64	Female	No	3	Commercial/Self-Pay	0	0	0	0	0	0	0	0	0	0	Absent	Left-Sided	35	Obese	36.4286	25-50	No	Robotic	Adenocarcinoma	Differentiated/Low_Grade	MSS	I	2	No Positive Nodes	0	47	≥ 12 nodes	No	0	0	0	5.46575	5.46575	Yes	Medium SES (22.3-52)	Others	Non-Open	Known
CD1065	NHW	58.8685	50-64	Male	No	2	Commercial/Self-Pay	1	0	0	0	0	0	0	0	0	1	Present	Left-Sided	35.7	Obese	47	25-50	Yes	Robotic	Adenocarcinoma	Differentiated/Low_Grade	MSS	III	2	No Positive Nodes	0	31	≥ 12 nodes	No	1	1	0	3.44932	9.05205	Yes	Medium SES (22.3-52)	Others	Non-Open	Known
CD1066	NHW	37.7123	< 50	Male	No	2	Commercial/Self-Pay	0	0	0	0	0	0	0	0	0	0	Absent	Left-Sided	20.7	Normal	44.5	25-50	Yes	Robotic	Adenocarcinoma	Differentiated/Low_Grade	MSS	II	3	No Positive Nodes	0	37	≥ 12 nodes	Yes	0	0	0	1.51507	1.51507	Yes	Medium SES (22.3-52)	Others	Non-Open	Known
CD1067	NHW	46.7233	< 50	Male	No	2	Commercial/Self-Pay	0	0	0	0	0	0	0	0	0	0	Absent	Left-Sided	27.9	Overweight	34	25-50	No	Robotic	Adenocarcinoma	Differentiated/Low_Grade	MSS	I	2	No Positive Nodes	0	29	≥ 12 nodes	No	0	0	0	5.33151	5.33151	Yes	Medium SES (22.3-52)	Others	Non-Open	Known
CD1068	NHW	77.8137	> 65	Female	No	3	Medicare	1	1	1	1	0	0	0	0	0	4	Present	Right-Sided	53.2	Obese	3	0-25	No	Robotic	Adenocarcinoma	Differentiated/Low_Grade	Unknown	I	2	No Positive Nodes	0	24	≥ 12 nodes	No	0	0	0	2.66301	2.66301	Yes	High SES (0-22.3)	Others	Non-Open	Unknown
CD1069	NHW	59.4329	50-64	Male	No	3	Commercial/Self-Pay	0	1	1	0	0	0	0	0	0	2	Present	Right-Sided	31.3	Obese	9	0-25	No	Open	Adenocarcinoma	Differentiated/Low_Grade	MSS	II	3	No Positive Nodes	0	42	≥ 12 nodes	Yes	0	0	0	5.11781	5.11781	Yes	High SES (0-22.3)	Others	Open	Known
CD1070	Hispanic	49.1534	< 50	Male	No	3	Commercial/Self-Pay	0	0	0	0	0	0	0	0	0	0	Absent	Left-Sided	38.3	Obese	10.8333	0-25	Yes	Robotic	Adenocarcinoma	Differentiated/Low_Grade	MSS	III	4	Positive Nodes	5	17	≥ 12 nodes	No	0	0	0	5.66301	5.66301	Yes	High SES (0-22.3)	Others	Non-Open	Known
CD1071	NHW	67.2658	> 65	Female	No	2	Medicare	0	0	0	0	0	0	0	0	0	0	Absent	Right-Sided	22.1	Normal	1	0-25	No	Open	Adenocarcinoma	Differentiated/Low_Grade	MSS	I	1	No Positive Nodes	0	52	≥ 12 nodes	Yes	0	0	0	5.36986	5.36986	Yes	High SES (0-22.3)	Others	Open	Known
CD1072	NHB	68.7507	> 65	Male	No	3	Medicare	1	1	0	0	0	0	0	0	0	2	Present	Right-Sided	32.4	Obese	21	0-25	Yes	Robotic	Adenocarcinoma	Undifferentiated/High_Grade	MSS	III	3	Positive Nodes	5	28	≥ 12 nodes	No	1	1	1	2.43014	3.49589	Yes	High SES (0-22.3)	NHB	Non-Open	Known
CD1073	NHW	52.1836	50-64	Male	No	2	Commercial/Self-Pay	0	0	0	0	0	0	0	0	0	0	Absent	Left-Sided	26.9	Overweight	11	0-25	Yes	Robotic	Adenocarcinoma	Undifferentiated/High_Grade	MSS	III	4	Positive Nodes	4	15	≥ 12 nodes	No	0	0	0	5.02466	5.02466	Yes	High SES (0-22.3)	Others	Non-Open	Known
CD1074	NHB	59.3589	50-64	Female	No	3	Medicare	1	1	1	0	0	0	0	0	0	3	Present	Right-Sided	29.7	Overweight	53.65	50-75	No	Robotic	Adenocarcinoma	Differentiated/Low_Grade	MSS	I	2	No Positive Nodes	0	23	≥ 12 nodes	No	1	1	1	0.687671	2.53699	Yes	Low SES (>52)	NHB	Non-Open	Known
CD1075	NHW	49.2082	< 50	Female	No	2	Commercial/Self-Pay	0	0	0	0	0	0	0	0	0	0	Absent	Left-Sided	25.1	Overweight	66	50-75	Yes	Robotic	Adenocarcinoma	Differentiated/Low_Grade	MSS	III	3	Positive Nodes	8	32	≥ 12 nodes	No	0	0	0	5.49041	5.49041	Yes	Low SES (>52)	Others	Non-Open	Known
CD1076	NHW	40.4849	< 50	Female	No	2	Commercial/Self-Pay	0	0	0	0	0	0	0	0	0	0	Absent	Left-Sided	28.7	Overweight	12	0-25	No	Robotic	Adenocarcinoma	Differentiated/Low_Grade	MSS	III	4	Positive Nodes	1	26	≥ 12 nodes	No	1	1	1	1.81918	4.37808	No	High SES (0-22.3)	Others	Non-Open	Known
CD1077	NHW	48.3123	< 50	Female	No	3	Commercial/Self-Pay	0	0	0	0	0	0	0	0	0	0	Absent	Left-Sided	21.1	Normal	76	76-100	No	Robotic	Adenocarcinoma	Differentiated/Low_Grade	MSS	II	3	No Positive Nodes	0	25	≥ 12 nodes	Yes	0	0	0	9.02192	9.02192	Yes	Low SES (>52)	Others	Non-Open	Known
CD1078	NHW	55.9589	50-64	Female	No	3	Commercial/Self-Pay	0	0	0	0	0	0	0	0	0	0	Absent	Left-Sided	31.4	Obese	20	0-25	Yes	Robotic	Adenocarcinoma	Differentiated/Low_Grade	MSS	III	3	Positive Nodes	1	27	≥ 12 nodes	No	0	0	0	1.29863	1.29863	Yes	High SES (0-22.3)	Others	Non-Open	Known
CD1079	NHW	79.2575	> 65	Male	No	3	Medicare	0	0	0	1	0	0	0	0	0	1	Present	Left-Sided	32.3	Obese	62	50-75	No	Robotic	Adenocarcinoma	Differentiated/Low_Grade	Unknown	I	1	No Positive Nodes	0	15	≥ 12 nodes	No	0	0	0	5.04932	5.04932	Yes	Low SES (>52)	Others	Non-Open	Unknown
CD1080	NHW	68.6603	> 65	Male	No	3	Medicare	0	0	0	1	0	0	0	0	0	1	Present	Right-Sided	33.5	Obese	25	0-25	Yes	Open	Adenocarcinoma	Differentiated/Low_Grade	MSS	III	3	Positive Nodes	2	57	≥ 12 nodes	No	0	0	0	7.26301	7.26301	Yes	Medium SES (22.3-52)	Others	Open	Known
CD1081	NHW	53.8329	50-64	Male	No	3	Commercial/Self-Pay	0	1	0	0	0	0	0	0	0	1	Present	Left-Sided	34	Obese	1	0-25	No	Robotic	Adenocarcinoma	Differentiated/Low_Grade	MSS	I	1	No Positive Nodes	0	18	≥ 12 nodes	No	0	0	0	8.06301	8.06301	Yes	High SES (0-22.3)	Others	Non-Open	Known
CD1082	NHW	64.9288	> 65	Female	No	3	Medicare	0	1	0	0	0	0	0	0	0	1	Present	Right-Sided	26.9	Overweight	56	50-75	No	Robotic	Adenocarcinoma	Differentiated/Low_Grade	MSS	III	3	Positive Nodes	6	20	≥ 12 nodes	No	1	1	0	0.0876712	7.29041	No	Low SES (>52)	Others	Non-Open	Known
CD1083	NHW	43.6164	< 50	Female	No	3	Commercial/Self-Pay	0	0	0	0	0	0	0	0	0	0	Absent	Left-Sided	23	Normal	19	0-25	No	Robotic	Adenocarcinoma	Differentiated/Low_Grade	MSS	II	3	No Positive Nodes	0	42	≥ 12 nodes	No	0	0	0	5.25205	5.25205	Yes	High SES (0-22.3)	Others	Non-Open	Known
CD1084	NHW	48.1616	< 50	Female	No	3	Commercial/Self-Pay	0	0	0	0	0	0	0	0	0	0	Absent	Left-Sided	19.6	Normal	5	0-25	No	Robotic	Adenocarcinoma	Differentiated/Low_Grade	MSS	I	2	No Positive Nodes	0	29	≥ 12 nodes	No	0	0	0	3.77534	3.77534	Yes	High SES (0-22.3)	Others	Non-Open	Known
CD1085	NHW	39.5918	< 50	Male	No	3	Commercial/Self-Pay	0	0	0	0	0	0	0	0	0	0	Absent	Right-Sided	28.2	Overweight	48	25-50	Yes	Laparoscopic	Adenocarcinoma	Differentiated/Low_Grade	MSS	III	3	Positive Nodes	1	40	≥ 12 nodes	No	0	0	0	4.5589	4.5589	Yes	Medium SES (22.3-52)	Others	Non-Open	Known
CD1086	Hispanic	40.2356	< 50	Male	No	2	Commercial/Self-Pay	1	1	0	1	0	0	0	0	0	3	Present	Right-Sided	39.5	Obese	36.3571	25-50	No	Robotic	Mucinous adenocarcinoma	Differentiated/Low_Grade	MSI	II	3	No Positive Nodes	0	24	≥ 12 nodes	No	0	0	0	8.02466	8.02466	Yes	Medium SES (22.3-52)	Others	Non-Open	Known
CD1087	NHW	79.389	> 65	Female	No	3	Medicare	0	1	0	0	0	0	0	0	0	1	Present	Right-Sided	26.9	Overweight	63	50-75	No	Robotic	Adenocarcinoma	Differentiated/Low_Grade	Unknown	II	3	No Positive Nodes	0	47	≥ 12 nodes	No	0	0	0	4.98904	4.98904	Yes	Low SES (>52)	Others	Non-Open	Unknown
CD1088	NHW	65.9068	> 65	Male	No	3	Commercial/Self-Pay	1	1	0	0	0	0	0	0	0	2	Present	Right-Sided	33.4	Obese	20	0-25	No	Robotic	Adenocarcinoma	Differentiated/Low_Grade	MSS	II	3	No Positive Nodes	0	37	≥ 12 nodes	No	0	0	0	5.2137	5.2137	Yes	High SES (0-22.3)	Others	Non-Open	Known
CD1089	NHW	76.5479	> 65	Male	No	3	Medicare	1	1	1	0	0	0	0	0	0	3	Present	Left-Sided	27.8	Overweight	18	0-25	No	Robotic	Adenocarcinoma	Differentiated/Low_Grade	Unknown	I	2	No Positive Nodes	0	33	≥ 12 nodes	No	0	0	0	1.10959	1.10959	Yes	High SES (0-22.3)	Others	Non-Open	Unknown
CD1090	NHW	50.6438	50-64	Male	No	3	Commercial/Self-Pay	0	0	0	0	0	0	0	0	0	0	Absent	Right-Sided	30.3	Obese	24	0-25	Yes	Robotic	Adenocarcinoma	Undifferentiated/High_Grade	MSI	III	3	Positive Nodes	1	14	≥ 12 nodes	No	0	0	0	5.58082	5.58082	Yes	Medium SES (22.3-52)	Others	Non-Open	Known
CD1091	NHW	61.2384	50-64	Male	No	3	Commercial/Self-Pay	0	0	0	0	0	0	0	0	0	0	Absent	Left-Sided	23.5	Normal	36	25-50	Yes	Robotic	Adenocarcinoma	Differentiated/Low_Grade	MSS	III	3	Positive Nodes	2	29	≥ 12 nodes	No	0	0	0	5.56438	5.56438	Yes	Medium SES (22.3-52)	Others	Non-Open	Known
CD1092	NHW	57.7726	50-64	Female	No	3	Commercial/Self-Pay	0	0	0	0	0	1	0	0	0	1	Present	Right-Sided	29.3	Overweight	50.7333	50-75	Yes	Robotic	Adenocarcinoma	Differentiated/Low_Grade	MSI	II	4	No Positive Nodes	0	40	≥ 12 nodes	No	0	0	0	7.60548	7.60548	Yes	Medium SES (22.3-52)	Others	Non-Open	Known
CD1093	NHB	32.9014	< 50	Male	No	2	Commercial/Self-Pay	0	0	0	0	0	0	0	0	0	0	Absent	Left-Sided	22.4	Normal	21	0-25	Yes	Robotic	Adenocarcinoma	Differentiated/Low_Grade	MSS	III	3	Positive Nodes	4	40	≥ 12 nodes	No	0	0	0	7.72603	7.72603	Yes	High SES (0-22.3)	NHB	Non-Open	Known
CD1094	NHW	52.9836	50-64	Male	No	3	Commercial/Self-Pay	0	0	0	0	0	0	0	0	0	0	Absent	Left-Sided	30.1	Obese	23	0-25	No	Robotic	Adenocarcinoma	Differentiated/Low_Grade	MSS	I	1	No Positive Nodes	0	19	≥ 12 nodes	No	0	0	0	5.11781	5.11781	Yes	Medium SES (22.3-52)	Others	Non-Open	Known
CD1095	NHW	66.6932	> 65	Female	No	3	Medicare	0	1	0	0	0	0	0	0	0	1	Present	Right-Sided	39.8	Obese	15	0-25	Yes	Laparoscopic	Adenocarcinoma	Differentiated/Low_Grade	MSS	III	3	Positive Nodes	3	17	≥ 12 nodes	No	0	0	0	5.67671	5.67671	Yes	High SES (0-22.3)	Others	Non-Open	Known
CD1096	NHW	46.9507	< 50	Male	No	2	Commercial/Self-Pay	0	0	0	0	0	0	0	0	0	0	Absent	Right-Sided	28.1	Overweight	3	0-25	Yes	Robotic	Adenocarcinoma	Differentiated/Low_Grade	MSS	III	3	Positive Nodes	8	12	≥ 12 nodes	No	0	0	0	5.06027	5.06027	Yes	High SES (0-22.3)	Others	Non-Open	Known
CD1097	NHW	66.7123	> 65	Male	No	3	Commercial/Self-Pay	0	0	0	0	0	0	0	0	0	0	Absent	Left-Sided	27.1	Overweight	7	0-25	Yes	Robotic	Adenocarcinoma	Differentiated/Low_Grade	MSS	II	3	No Positive Nodes	0	26	≥ 12 nodes	No	1	0	1	3.15616	3.15616	Yes	High SES (0-22.3)	Others	Non-Open	Known
CD1098	NHW	50.4849	50-64	Female	No	2	Commercial/Self-Pay	0	0	0	0	0	0	0	0	0	0	Absent	Right-Sided	20	Normal	3	0-25	Yes	Robotic	Adenocarcinoma	Undifferentiated/High_Grade	MSS	III	3	Positive Nodes	4	34	≥ 12 nodes	No	0	0	0	5.92329	5.92329	Yes	High SES (0-22.3)	Others	Non-Open	Known
CD1099	NHW	54.5123	50-64	Female	No	3	Commercial/Self-Pay	0	1	0	0	0	0	0	0	0	1	Present	Left-Sided	30	Obese	2	0-25	Yes	Robotic	Adenocarcinoma	Differentiated/Low_Grade	MSS	III	2	Positive Nodes	2	16	≥ 12 nodes	No	0	0	0	5.61644	5.61644	Yes	High SES (0-22.3)	Others	Non-Open	Known
CD1100	NHW	51.1479	50-64	Female	No	3	Commercial/Self-Pay	0	0	0	1	0	0	0	0	0	1	Present	Left-Sided	30.2	Obese	25	0-25	Yes	Robotic	Adenocarcinoma	Undifferentiated/High_Grade	MSS	III	3	Positive Nodes	3	53	≥ 12 nodes	No	1	1	1	1.27397	2.73973	Yes	Medium SES (22.3-52)	Others	Non-Open	Known
CD1101	NHW	81.7315	> 65	Male	No	3	Medicare	0	0	0	0	0	0	0	0	0	0	Absent	Right-Sided	27	Overweight	24.64	0-25	Yes	Robotic	Adenocarcinoma	Differentiated/Low_Grade	MSS	III	2	Positive Nodes	1	29	≥ 12 nodes	Yes	0	0	0	3.51233	3.51233	Yes	Medium SES (22.3-52)	Others	Non-Open	Known
CD1102	NHW	78.6712	> 65	Male	No	4	Medicare	1	1	0	1	0	0	0	0	0	3	Present	Left-Sided	24.9	Normal	31	25-50	No	Robotic	Adenocarcinoma	Differentiated/Low_Grade	Unknown	II	3	No Positive Nodes	0	33	≥ 12 nodes	No	1	0	1	8.37534	8.37534	Yes	Medium SES (22.3-52)	Others	Non-Open	Unknown
CD1103	NHB	36.2959	< 50	Female	No	2	Commercial/Self-Pay	0	1	0	0	0	0	0	0	0	1	Present	Right-Sided	24.4	Normal	24	0-25	No	Laparoscopic	Adenocarcinoma	Differentiated/Low_Grade	MSS	I	1	No Positive Nodes	0	68	≥ 12 nodes	No	0	0	0	4.90959	4.90959	Yes	Medium SES (22.3-52)	NHB	Non-Open	Known
CD1104	NHB	46.526	< 50	Male	No	2	Commercial/Self-Pay	0	0	0	0	0	0	0	0	0	0	Absent	Left-Sided	23.6	Normal	9	0-25	Yes	Robotic	Adenocarcinoma	Differentiated/Low_Grade	MSS	III	3	No Positive Nodes	0	120	≥ 12 nodes	No	0	0	0	4.53151	4.53151	Yes	High SES (0-22.3)	NHB	Non-Open	Known
CD1105	NHW	66.9644	> 65	Male	No	3	Medicare	0	0	0	0	0	0	0	0	0	0	Absent	Left-Sided	24.4	Normal	1	0-25	No	Robotic	Adenocarcinoma	Differentiated/Low_Grade	MSS	II	3	No Positive Nodes	0	32	≥ 12 nodes	No	0	0	0	8.56438	8.56438	Yes	High SES (0-22.3)	Others	Non-Open	Known
CD1106	NHW	48.2795	< 50	Male	No	2	Commercial/Self-Pay	0	0	0	0	0	0	0	0	0	0	Absent	Right-Sided	33.8	Obese	13	0-25	Yes	Robotic	Adenocarcinoma	Undifferentiated/High_Grade	MSI	III	4	Positive Nodes	4	29	≥ 12 nodes	No	1	1	0	0.863014	8.67123	Yes	High SES (0-22.3)	Others	Non-Open	Known
CD1107	NHW	46.726	< 50	Female	No	2	Commercial/Self-Pay	0	1	0	0	0	0	0	0	0	1	Present	Right-Sided	27.7	Overweight	26	25-50	Yes	Open	Adenocarcinoma	Differentiated/Low_Grade	MSS	III	3	Positive Nodes	17	48	≥ 12 nodes	Yes	0	0	0	5.28219	5.28219	Yes	Medium SES (22.3-52)	Others	Open	Known
CD1108	NHB	49.7863	50-64	Female	No	2	Commercial/Self-Pay	0	0	0	0	0	0	0	0	0	0	Absent	Right-Sided	32.3	Obese	100	76-100	Yes	Robotic	Adenocarcinoma	Undifferentiated/High_Grade	MSS	III	3	Positive Nodes	2	34	≥ 12 nodes	No	1	1	0	0.980822	1.86027	Yes	Low SES (>52)	NHB	Non-Open	Known
CD1109	Hispanic	67.9342	> 65	Female	No	3	Medicare	1	1	1	1	0	0	0	0	0	4	Present	Right-Sided	28.3	Overweight	47	25-50	No	Open	Adenocarcinoma	Undifferentiated/High_Grade	MSS	II	3	No Positive Nodes	0	27	≥ 12 nodes	No	0	0	0	8.23288	8.23288	Yes	Medium SES (22.3-52)	Others	Open	Known
CD1110	NHW	80.6658	> 65	Female	No	3	Medicare	0	1	0	0	0	0	0	0	0	1	Present	Left-Sided	19.6	Normal	41.8333	25-50	No	Open	Adenocarcinoma	Differentiated/Low_Grade	MSS	II	3	No Positive Nodes	0	54	≥ 12 nodes	Yes	0	0	0	5.79726	5.79726	Yes	Medium SES (22.3-52)	Others	Open	Known
CD1111	NHW	50.7836	50-64	Female	No	3	Commercial/Self-Pay	0	0	0	0	0	0	0	0	0	0	Absent	Left-Sided	37.7	Obese	45.2353	25-50	No	Robotic	Adenocarcinoma	Differentiated/Low_Grade	MSS	I	1	No Positive Nodes	0	39	≥ 12 nodes	No	0	0	0	7.72055	7.72055	Yes	Medium SES (22.3-52)	Others	Non-Open	Known
CD1112	NHW	71.0301	> 65	Female	No	3	Medicare	0	1	0	0	0	0	0	0	0	1	Present	Left-Sided	21	Normal	10.4	0-25	Yes	Robotic	Adenocarcinoma	Differentiated/Low_Grade	MSS	III	3	No Positive Nodes	0	17	≥ 12 nodes	No	0	0	0	8.42192	8.42192	Yes	High SES (0-22.3)	Others	Non-Open	Known
CD1113	NHW	82.2055	> 65	Male	No	4	Medicare	0	1	1	1	0	1	1	1	1	7	Present	Right-Sided	21.7	Normal	3	0-25	No	Laparoscopic	Adenocarcinoma	Undifferentiated/High_Grade	MSI	II	3	No Positive Nodes	0	21	≥ 12 nodes	No	0	0	0	5.02466	5.02466	Yes	High SES (0-22.3)	Others	Non-Open	Known
CD1114	NHW	54.5425	50-64	Female	No	2	Commercial/Self-Pay	0	0	0	0	0	0	0	0	0	0	Absent	Left-Sided	21	Normal	25	0-25	Yes	Robotic	Adenocarcinoma	Differentiated/Low_Grade	MSS	III	1	Positive Nodes	1	25	≥ 12 nodes	No	0	0	0	8.33699	8.33699	Yes	Medium SES (22.3-52)	Others	Non-Open	Known
CD1115	NHW	56.5836	50-64	Male	No	3	Commercial/Self-Pay	1	1	1	0	0	0	0	1	0	4	Present	Left-Sided	32.5	Obese	1	0-25	Yes	Laparoscopic	Adenocarcinoma	Differentiated/Low_Grade	MSS	III	3	Positive Nodes	4	18	≥ 12 nodes	No	0	0	0	4.96712	4.96712	Yes	High SES (0-22.3)	Others	Non-Open	Known
CD1116	NHW	69.7151	> 65	Male	No	3	Medicare	1	1	0	0	0	0	0	0	0	2	Present	Right-Sided	27.2	Overweight	26.3333	25-50	No	Open	Adenocarcinoma	Differentiated/Low_Grade	MSS	II	3	No Positive Nodes	0	94	≥ 12 nodes	No	0	0	0	8.41096	8.41096	Yes	Medium SES (22.3-52)	Others	Open	Known
CD1117	NHW	72.6219	> 65	Male	No	2	Medicaid	0	0	0	0	0	0	0	0	0	0	Absent	Left-Sided	27	Overweight	36	25-50	No	Robotic	Adenocarcinoma	Undifferentiated/High_Grade	MSS	I	1	No Positive Nodes	0	17	≥ 12 nodes	No	0	0	0	8.72603	8.72603	Yes	Medium SES (22.3-52)	Others	Non-Open	Known
CD1118	NHW	78.6027	> 65	Female	No	3	Medicare	0	0	0	0	0	0	0	0	0	0	Absent	Right-Sided	24.9	Normal	47	25-50	No	Robotic	Adenocarcinoma	Differentiated/Low_Grade	MSI	II	3	No Positive Nodes	0	20	≥ 12 nodes	No	0	0	0	5.86301	5.86301	Yes	Medium SES (22.3-52)	Others	Non-Open	Known
CD1119	NHW	73.0356	> 65	Female	No	3	Medicare	0	0	0	1	0	0	0	0	0	1	Present	Right-Sided	28.6	Overweight	19	0-25	No	Robotic	Adenocarcinoma	Differentiated/Low_Grade	MSS	II	3	No Positive Nodes	0	33	≥ 12 nodes	Yes	0	0	0	5.47397	5.47397	Yes	High SES (0-22.3)	Others	Non-Open	Known
CD1120	NHW	75.1863	> 65	Male	No	3	Medicare	1	1	0	0	0	0	0	0	0	2	Present	Right-Sided	27.4	Overweight	82	76-100	Yes	Robotic	Adenocarcinoma	Undifferentiated/High_Grade	MSS	III	4	Positive Nodes	2	16	≥ 12 nodes	No	1	0	1	0.060274	4.0411	Yes	Low SES (>52)	Others	Non-Open	Known
CD1121	NHW	71.9178	> 65	Male	No	3	Medicare	0	0	0	0	0	0	0	0	0	0	Absent	Right-Sided	26.3	Overweight	15	0-25	No	Robotic	Adenocarcinoma	Differentiated/Low_Grade	Unknown	I	1	No Positive Nodes	0	21	≥ 12 nodes	No	0	0	0	4.86849	4.86849	Yes	High SES (0-22.3)	Others	Non-Open	Unknown
CD1122	Hispanic	79.8877	> 65	Female	No	3	Medicare	0	0	0	0	0	0	0	0	0	0	Absent	Right-Sided	23.1	Normal	19	0-25	Yes	Robotic	Adenocarcinoma	Differentiated/Low_Grade	Unknown	III	3	Positive Nodes	1	15	≥ 12 nodes	No	1	1	1	0.673973	1.7589	Yes	High SES (0-22.3)	Others	Non-Open	Unknown
CD1123	NHW	51.5918	50-64	Female	No	3	Commercial/Self-Pay	0	0	0	0	0	0	0	0	0	0	Absent	Left-Sided	28.2	Overweight	11	0-25	Yes	Robotic	Adenocarcinoma	Differentiated/Low_Grade	MSS	III	2	Positive Nodes	1	22	≥ 12 nodes	No	0	0	0	7.73973	7.73973	Yes	High SES (0-22.3)	Others	Non-Open	Known
CD1124	NHW	71	> 65	Male	No	3	Commercial/Self-Pay	0	1	1	1	0	0	0	0	0	3	Present	Left-Sided	34.3	Obese	8	0-25	No	Open	Adenocarcinoma	Differentiated/Low_Grade	MSS	II	3	No Positive Nodes	0	38	≥ 12 nodes	No	1	1	1	2.47945	4.96164	Yes	High SES (0-22.3)	Others	Open	Known
CD1125	NHW	49.0822	< 50	Female	No	2	Commercial/Self-Pay	0	0	0	0	0	0	0	0	0	0	Absent	Left-Sided	20.3	Normal	4	0-25	Yes	Robotic	Adenocarcinoma	Differentiated/Low_Grade	MSS	III	4	Positive Nodes	3	29	≥ 12 nodes	No	0	0	0	8.09041	8.09041	Yes	High SES (0-22.3)	Others	Non-Open	Known
CD1126	NHW	48.5014	< 50	Male	No	3	Commercial/Self-Pay	0	0	0	1	0	0	0	0	0	1	Present	Left-Sided	32.8	Obese	27	25-50	No	Open	Adenocarcinoma	Differentiated/Low_Grade	MSS	III	4	Positive Nodes	1	22	≥ 12 nodes	No	1	1	0	0.156164	5.89315	No	Medium SES (22.3-52)	Others	Open	Known
CD1127	NHB	64.1151	50-64	Male	No	3	Commercial/Self-Pay	0	1	0	1	0	0	0	0	0	2	Present	Right-Sided	27.5	Overweight	58	50-75	Yes	Laparoscopic	Adenocarcinoma	Differentiated/Low_Grade	MSS	III	2	Positive Nodes	2	21	≥ 12 nodes	No	0	0	0	7.36712	7.36712	Yes	Low SES (>52)	NHB	Non-Open	Known
CD1128	NHW	69.1507	> 65	Male	No	3	Medicare	1	1	1	0	0	0	0	0	0	3	Present	Right-Sided	37	Obese	37	25-50	No	Robotic	Adenocarcinoma	Differentiated/Low_Grade	MSS	II	3	No Positive Nodes	0	32	≥ 12 nodes	No	0	0	0	2.01918	2.01918	Yes	Medium SES (22.3-52)	Others	Non-Open	Known
CD1129	NHW	64.2521	50-64	Female	No	2	Commercial/Self-Pay	0	1	0	0	0	0	0	0	0	1	Present	Left-Sided	31	Obese	29.9286	25-50	No	Robotic	Adenocarcinoma	Differentiated/Low_Grade	MSS	II	3	No Positive Nodes	0	22	≥ 12 nodes	No	0	0	0	5.14795	5.14795	Yes	Medium SES (22.3-52)	Others	Non-Open	Known
CD1130	NHW	73.6959	> 65	Female	No	3	Medicare	0	1	0	1	0	0	0	0	0	2	Present	Right-Sided	28.8	Overweight	26	25-50	No	Laparoscopic	Mucinous adenocarcinoma	Differentiated/Low_Grade	MSI	II	3	No Positive Nodes	0	35	≥ 12 nodes	No	0	0	0	8.52055	8.52055	Yes	Medium SES (22.3-52)	Others	Non-Open	Known
CD1131	NHW	73.011	> 65	Male	No	3	Medicare	0	0	0	1	0	0	0	0	0	1	Present	Right-Sided	24.5	Normal	36.64	25-50	No	Robotic	Adenocarcinoma	Differentiated/Low_Grade	Unknown	I	1	No Positive Nodes	0	43	≥ 12 nodes	No	0	0	0	1.60822	1.60822	Yes	Medium SES (22.3-52)	Others	Non-Open	Unknown
CD1132	NHW	81.6986	> 65	Male	No	3	Medicare	0	1	0	0	0	0	0	1	0	2	Present	Right-Sided	30.9	Obese	1	0-25	No	Robotic	Adenocarcinoma	Differentiated/Low_Grade	MSI	I	1	No Positive Nodes	0	35	≥ 12 nodes	No	1	0	1	5.83562	5.83562	Yes	High SES (0-22.3)	Others	Non-Open	Known
CD1133	NHW	65.6685	> 65	Male	No	3	Medicare	0	1	0	0	0	0	0	0	0	1	Present	Left-Sided	27.8	Overweight	2	0-25	Yes	Robotic	Adenocarcinoma	Differentiated/Low_Grade	MSS	II	3	No Positive Nodes	0	22	≥ 12 nodes	No	0	0	0	8.11233	8.11233	Yes	High SES (0-22.3)	Others	Non-Open	Known
CD1134	NHW	55.663	50-64	Female	No	3	Commercial/Self-Pay	0	0	0	0	0	0	0	0	0	0	Absent	Left-Sided	28.8	Overweight	10	0-25	No	Robotic	Adenocarcinoma	Differentiated/Low_Grade	MSS	I	1	No Positive Nodes	0	22	≥ 12 nodes	No	0	0	0	2.39452	2.39452	Yes	High SES (0-22.3)	Others	Non-Open	Known
CD1135	NHW	51.5863	50-64	Female	No	3	Commercial/Self-Pay	0	0	0	0	0	0	0	0	0	0	Absent	Right-Sided	25	Overweight	6	0-25	No	Robotic	Adenocarcinoma	Differentiated/Low_Grade	Unknown	I	1	No Positive Nodes	0	34	≥ 12 nodes	No	0	0	0	5.00274	5.00274	Yes	High SES (0-22.3)	Others	Non-Open	Unknown
CD1136	Hispanic	53.0192	50-64	Female	No	3	Commercial/Self-Pay	0	0	0	1	0	0	0	0	0	1	Present	Right-Sided	28.9	Overweight	32	25-50	No	Robotic	Adenocarcinoma	Differentiated/Low_Grade	MSS	I	1	No Positive Nodes	0	21	≥ 12 nodes	No	0	0	0	6.17808	6.17808	Yes	Medium SES (22.3-52)	Others	Non-Open	Known
CD1137	NHB	88.4932	> 65	Male	No	3	Medicare	0	1	1	0	0	0	0	0	0	2	Present	Left-Sided	35.1	Obese	78	76-100	No	Laparoscopic	Adenocarcinoma	Differentiated/Low_Grade	Unknown	II	3	No Positive Nodes	0	19	≥ 12 nodes	Yes	1	0	1	3.38904	3.38904	Yes	Low SES (>52)	NHB	Non-Open	Unknown
CD1138	NHW	55.811	50-64	Male	No	3	Commercial/Self-Pay	0	1	0	0	0	0	0	0	0	1	Present	Left-Sided	38	Obese	49.5294	25-50	No	Robotic	Adenocarcinoma	Differentiated/Low_Grade	MSS	II	3	No Positive Nodes	0	17	≥ 12 nodes	No	1	1	0	1.39726	2.95068	Yes	Medium SES (22.3-52)	Others	Non-Open	Known
CD1139	NHW	76.9863	> 65	Male	No	2	Medicare	1	0	0	0	0	0	0	0	0	1	Present	Left-Sided	26.1	Overweight	6	0-25	No	Robotic	Adenocarcinoma	Differentiated/Low_Grade	MSS	II	3	No Positive Nodes	0	15	≥ 12 nodes	No	1	0	1	7.89315	7.89315	Yes	High SES (0-22.3)	Others	Non-Open	Known
CD1140	NHW	68.4247	> 65	Female	No	3	Medicare	0	1	0	0	0	0	0	0	0	1	Present	Right-Sided	23.4	Normal	41.4091	25-50	Yes	Laparoscopic	Adenocarcinoma	Undifferentiated/High_Grade	MSS	III	3	Positive Nodes	12	30	≥ 12 nodes	No	0	0	0	7.7589	7.7589	Yes	Medium SES (22.3-52)	Others	Non-Open	Known
CD1141	NHW	56.3342	50-64	Male	No	2	Commercial/Self-Pay	0	0	0	0	0	0	0	0	0	0	Absent	Left-Sided	31.9	Obese	4	0-25	No	Robotic	Adenocarcinoma	Differentiated/Low_Grade	MSS	I	2	No Positive Nodes	0	18	≥ 12 nodes	No	0	0	0	6.60274	6.60274	Yes	High SES (0-22.3)	Others	Non-Open	Known
CD1142	NHB	67.8548	> 65	Male	No	2	Commercial/Self-Pay	0	0	0	0	0	0	0	0	0	0	Absent	Left-Sided	27	Overweight	22	0-25	No	Robotic	Adenocarcinoma	Differentiated/Low_Grade	MSS	I	1	No Positive Nodes	0	13	≥ 12 nodes	No	1	1	0	0.838356	8.35068	Yes	High SES (0-22.3)	NHB	Non-Open	Known
CD1143	NHW	87.4795	> 65	Female	No	3	Medicare	0	1	0	0	0	0	0	0	0	1	Present	Right-Sided	27.4	Overweight	31	25-50	No	Open	Adenocarcinoma	Differentiated/Low_Grade	MSI	II	3	No Positive Nodes	0	28	≥ 12 nodes	No	1	0	1	5.83288	5.83288	Yes	Medium SES (22.3-52)	Others	Open	Known
CD1144	NHW	56.2685	50-64	Female	No	3	Commercial/Self-Pay	0	0	0	0	1	0	0	0	0	1	Present	Right-Sided	28.8	Overweight	21	0-25	Yes	Laparoscopic	Adenocarcinoma	Differentiated/Low_Grade	MSS	III	3	Positive Nodes	2	21	≥ 12 nodes	No	0	0	0	4.21918	4.21918	Yes	High SES (0-22.3)	Others	Non-Open	Known
CD1145	NHW	44.3753	< 50	Male	No	2	Commercial/Self-Pay	0	0	0	0	0	0	0	0	0	0	Absent	Left-Sided	31.6	Obese	15.0625	0-25	No	Robotic	Adenocarcinoma	Undifferentiated/High_Grade	MSS	I	1	No Positive Nodes	0	20	≥ 12 nodes	No	0	0	0	6.51233	6.51233	Yes	High SES (0-22.3)	Others	Non-Open	Known
CD1146	NHW	66.8959	> 65	Male	No	3	Medicare	0	1	0	0	0	0	0	0	0	1	Present	Right-Sided	25.9	Overweight	80	76-100	No	Robotic	Adenocarcinoma	Undifferentiated/High_Grade	MSS	I	2	No Positive Nodes	0	26	≥ 12 nodes	No	0	0	0	6.47945	6.47945	Yes	Low SES (>52)	Others	Non-Open	Known
CD1147	NHW	58.4767	50-64	Female	No	3	Commercial/Self-Pay	1	1	0	0	0	0	0	0	0	2	Present	Left-Sided	39.3	Obese	17	0-25	Yes	Robotic	Adenocarcinoma	Differentiated/Low_Grade	MSS	III	3	Positive Nodes	1	14	≥ 12 nodes	No	0	0	0	6.13151	6.13151	Yes	High SES (0-22.3)	Others	Non-Open	Known
CD1148	NHW	64.0575	50-64	Female	No	3	Commercial/Self-Pay	0	0	0	0	0	0	0	0	0	0	Absent	Right-Sided	21.1	Normal	5	0-25	No	Robotic	Adenocarcinoma	Differentiated/Low_Grade	MSS	III	4	Positive Nodes	10	30	≥ 12 nodes	No	1	1	0	0.156164	3.73699	No	High SES (0-22.3)	Others	Non-Open	Known
CD1149	NHW	42.4904	< 50	Female	No	2	Commercial/Self-Pay	0	0	0	0	0	0	0	0	0	0	Absent	Right-Sided	18.6	Normal	32	25-50	Yes	Robotic	Adenocarcinoma	Differentiated/Low_Grade	MSS	III	3	Positive Nodes	1	75	≥ 12 nodes	No	0	0	0	2.31781	2.31781	Yes	Medium SES (22.3-52)	Others	Non-Open	Known
CD1150	NHW	39.9753	< 50	Female	No	2	Commercial/Self-Pay	0	0	0	0	0	0	0	0	0	0	Absent	Left-Sided	21	Normal	68.3333	50-75	No	Robotic	Adenocarcinoma	Differentiated/Low_Grade	MSS	II	3	No Positive Nodes	0	12	≥ 12 nodes	No	0	0	0	5.31507	5.31507	Yes	Low SES (>52)	Others	Non-Open	Known
CD1151	NHW	68.7507	> 65	Male	No	3	Medicare	0	1	0	0	0	0	0	0	0	1	Present	Left-Sided	27.1	Overweight	15.375	0-25	Yes	Robotic	Adenocarcinoma	Undifferentiated/High_Grade	MSS	III	1	Positive Nodes	1	17	≥ 12 nodes	No	0	0	0	8.09041	8.09041	Yes	High SES (0-22.3)	Others	Non-Open	Known
CD1152	Hispanic	59.3123	50-64	Male	No	3	Commercial/Self-Pay	0	1	0	0	0	0	0	0	0	1	Present	Right-Sided	31.9	Obese	63	50-75	Yes	Robotic	Adenocarcinoma	Differentiated/Low_Grade	MSI	III	3	Positive Nodes	2	28	≥ 12 nodes	No	0	0	0	8.09041	8.09041	Yes	Low SES (>52)	Others	Non-Open	Known
CD1153	NHW	66.1479	> 65	Male	No	2	Commercial/Self-Pay	0	1	0	0	0	0	0	0	0	1	Present	Right-Sided	29.8	Overweight	17	0-25	No	Robotic	Adenocarcinoma	Differentiated/Low_Grade	MSI	I	2	No Positive Nodes	0	26	≥ 12 nodes	No	0	0	0	8.37534	8.37534	Yes	High SES (0-22.3)	Others	Non-Open	Known
CD1154	NHW	49.726	50-64	Male	No	3	Commercial/Self-Pay	0	0	0	0	0	0	0	0	0	0	Absent	Left-Sided	26.7	Overweight	70.08	50-75	No	Robotic	Adenocarcinoma	Differentiated/Low_Grade	MSS	II	3	No Positive Nodes	0	14	≥ 12 nodes	No	0	0	0	6.54247	6.54247	Yes	Low SES (>52)	Others	Non-Open	Known
CD1155	NHW	73.2767	> 65	Female	No	3	Commercial/Self-Pay	0	1	0	0	0	0	0	0	0	1	Present	Left-Sided	19.6	Normal	16	0-25	No	Robotic	Adenocarcinoma	Differentiated/Low_Grade	Unknown	I	1	No Positive Nodes	0	14	≥ 12 nodes	No	0	0	0	1.13425	1.13425	Yes	High SES (0-22.3)	Others	Non-Open	Unknown
CD1156	NHW	51.8274	50-64	Male	No	2	Commercial/Self-Pay	1	1	0	0	0	0	0	0	0	2	Present	Right-Sided	29.8	Overweight	6	0-25	Yes	Robotic	Adenocarcinoma	Differentiated/Low_Grade	MSS	III	3	Positive Nodes	7	36	≥ 12 nodes	No	1	1	1	2.47671	4.93151	Yes	High SES (0-22.3)	Others	Non-Open	Known
CD1157	NHW	57.1014	50-64	Male	No	2	Commercial/Self-Pay	0	0	0	0	0	0	0	0	0	0	Absent	Right-Sided	26.7	Overweight	15.6	0-25	Yes	Robotic	Adenocarcinoma	Differentiated/Low_Grade	MSI	III	3	Positive Nodes	3	48	≥ 12 nodes	No	1	1	0	0.769863	6.70959	Yes	High SES (0-22.3)	Others	Non-Open	Known
CD1158	NHW	58.3233	50-64	Female	No	2	Commercial/Self-Pay	0	1	0	0	0	0	0	0	0	1	Present	Right-Sided	34.5	Obese	48.2857	25-50	Yes	Robotic	Adenocarcinoma	Differentiated/Low_Grade	MSS	III	2	Positive Nodes	4	32	≥ 12 nodes	No	0	0	0	8.04932	8.04932	Yes	Medium SES (22.3-52)	Others	Non-Open	Known
CD1159	NHW	77.5178	> 65	Male	No	3	Medicare	0	1	0	0	0	0	0	0	0	1	Present	Right-Sided	41	Obese	49.5294	25-50	Yes	Laparoscopic	Adenocarcinoma	Differentiated/Low_Grade	MSS	II	4	No Positive Nodes	0	12	≥ 12 nodes	No	1	1	0	3.15068	7.88767	Yes	Medium SES (22.3-52)	Others	Non-Open	Known
CD1160	NHW	59.5781	50-64	Female	No	3	Commercial/Self-Pay	1	0	0	0	0	0	0	0	0	1	Present	Right-Sided	37.9	Obese	22.1667	0-25	No	Robotic	Adenocarcinoma	Differentiated/Low_Grade	MSS	II	4	No Positive Nodes	0	22	≥ 12 nodes	No	0	0	0	3.71781	3.71781	Yes	High SES (0-22.3)	Others	Non-Open	Known
CD1161	NHW	69.5589	> 65	Male	No	2	Medicare	0	1	0	0	0	0	0	0	0	1	Present	Right-Sided	31	Obese	7	0-25	No	Robotic	Adenocarcinoma	Differentiated/Low_Grade	Unknown	I	1	No Positive Nodes	0	15	≥ 12 nodes	No	0	0	0	7.98082	7.98082	Yes	High SES (0-22.3)	Others	Non-Open	Unknown
CD1162	NHW	57.0384	50-64	Female	No	3	Commercial/Self-Pay	0	0	0	0	0	0	0	0	0	0	Absent	Right-Sided	30.3	Obese	15	0-25	Yes	Open	Adenocarcinoma	Differentiated/Low_Grade	MSS	III	3	Positive Nodes	6	33	≥ 12 nodes	Yes	1	1	1	0.876712	2.81096	Yes	High SES (0-22.3)	Others	Open	Known
CD1163	NHW	76.063	> 65	Female	No	3	Medicare	0	1	0	0	0	0	0	0	0	1	Present	Right-Sided	26.5	Overweight	18.6667	0-25	Yes	Robotic	Adenocarcinoma	Undifferentiated/High_Grade	MSI	III	3	Positive Nodes	1	36	≥ 12 nodes	No	0	0	0	8.21096	8.21096	Yes	High SES (0-22.3)	Others	Non-Open	Known
CD1164	NHW	71.8329	> 65	Female	No	3	Medicare	0	1	0	0	0	0	0	1	0	2	Present	Left-Sided	22.6	Normal	9	0-25	No	Robotic	Adenocarcinoma	Differentiated/Low_Grade	MSI	I	2	No Positive Nodes	0	21	≥ 12 nodes	No	0	0	0	3.35068	3.35068	Yes	High SES (0-22.3)	Others	Non-Open	Known
CD1165	NHB	57.4274	50-64	Female	No	3	Commercial/Self-Pay	0	0	0	0	0	0	0	0	0	0	Absent	Right-Sided	35.9	Obese	51	50-75	No	Robotic	Adenocarcinoma	Differentiated/Low_Grade	MSS	II	3	No Positive Nodes	0	18	≥ 12 nodes	No	0	0	0	5.27123	5.27123	Yes	Medium SES (22.3-52)	NHB	Non-Open	Known
CD1166	NHW	25.7644	< 50	Male	No	2	Commercial/Self-Pay	0	0	0	0	0	0	0	0	0	0	Absent	Right-Sided	23	Normal	6	0-25	No	Robotic	Adenocarcinoma	Differentiated/Low_Grade	MSI	I	1	No Positive Nodes	0	84	≥ 12 nodes	No	0	0	0	7.30411	7.30411	Yes	High SES (0-22.3)	Others	Non-Open	Known
CD1167	NHW	64.737	> 65	Male	No	2	Commercial/Self-Pay	0	1	0	0	0	0	0	0	0	1	Present	Right-Sided	33.3	Obese	77	76-100	No	Robotic	Adenocarcinoma	Differentiated/Low_Grade	MSS	II	3	No Positive Nodes	0	73	≥ 12 nodes	No	0	0	0	8.28219	8.28219	Yes	Low SES (>52)	Others	Non-Open	Known
CD1168	NHW	58.2055	50-64	Female	No	3	Commercial/Self-Pay	0	1	0	0	0	0	0	0	0	1	Present	Right-Sided	29.6	Overweight	9	0-25	No	Robotic	Adenocarcinoma	Differentiated/Low_Grade	MSS	I	1	No Positive Nodes	0	23	≥ 12 nodes	No	0	0	0	4.6	4.6	Yes	High SES (0-22.3)	Others	Non-Open	Known
CD1169	NHW	48.4767	< 50	Female	No	3	Medicaid	0	0	0	0	0	0	0	0	0	0	Absent	Right-Sided	33.7	Obese	25	0-25	Yes	Robotic	Adenocarcinoma	Differentiated/Low_Grade	MSS	III	3	Positive Nodes	1	39	≥ 12 nodes	No	0	0	0	7.15068	7.15068	Yes	Medium SES (22.3-52)	Others	Non-Open	Known
CD1170	NHW	39.074	< 50	Male	No	2	Commercial/Self-Pay	0	0	0	0	0	0	0	0	0	0	Absent	Right-Sided	22.8	Normal	12	0-25	Yes	Open	Adenocarcinoma	Differentiated/Low_Grade	MSS	II	3	No Positive Nodes	0	30	≥ 12 nodes	Yes	0	0	0	4.64384	4.64384	Yes	High SES (0-22.3)	Others	Open	Known
CD1171	NHW	50.3425	50-64	Male	No	3	Commercial/Self-Pay	0	0	0	0	0	0	0	0	0	0	Absent	Right-Sided	41.2	Obese	8	0-25	No	Robotic	Adenocarcinoma	Differentiated/Low_Grade	MSS	II	3	No Positive Nodes	0	41	≥ 12 nodes	No	0	0	0	1.2274	1.2274	Yes	High SES (0-22.3)	Others	Non-Open	Known
CD1172	NHW	49.663	50-64	Female	No	2	Commercial/Self-Pay	0	0	0	0	0	0	0	0	0	0	Absent	Right-Sided	23.3	Normal	22	0-25	Yes	Robotic	Adenocarcinoma	Differentiated/Low_Grade	MSS	III	1	Positive Nodes	1	44	≥ 12 nodes	Yes	0	0	0	5.61644	5.61644	Yes	High SES (0-22.3)	Others	Non-Open	Known
CD1173	Hispanic	50.1315	50-64	Male	No	3	Commercial/Self-Pay	0	0	0	0	0	0	0	0	0	0	Absent	Left-Sided	36.3	Obese	1	0-25	Yes	Robotic	Adenocarcinoma	Differentiated/Low_Grade	MSS	III	3	Positive Nodes	2	22	≥ 12 nodes	No	1	1	0	0.284932	8.19178	Yes	High SES (0-22.3)	Others	Non-Open	Known
CD1174	NHW	50.074	50-64	Female	No	2	Commercial/Self-Pay	0	0	0	0	0	0	0	0	0	0	Absent	Left-Sided	22.5	Normal	6	0-25	Yes	Robotic	Adenocarcinoma	Differentiated/Low_Grade	MSS	III	4	Positive Nodes	1	41	≥ 12 nodes	No	0	0	0	7.63836	7.63836	Yes	High SES (0-22.3)	Others	Non-Open	Known
CD1175	NHW	64.2164	50-64	Female	No	3	Commercial/Self-Pay	0	0	0	0	0	0	0	0	0	0	Absent	Left-Sided	32.2	Obese	9	0-25	Yes	Open	Adenocarcinoma	Differentiated/Low_Grade	MSS	III	3	Positive Nodes	8	30	≥ 12 nodes	No	0	0	0	6.46575	6.46575	Yes	High SES (0-22.3)	Others	Open	Known
CD1176	NHW	77.5041	> 65	Male	No	2	Medicare	0	0	0	0	0	0	0	0	0	0	Absent	Left-Sided	32.1	Obese	83	76-100	Yes	Robotic	Adenocarcinoma	Differentiated/Low_Grade	Unknown	III	3	Positive Nodes	3	32	≥ 12 nodes	Yes	0	0	0	6.13151	6.13151	Yes	Low SES (>52)	Others	Non-Open	Unknown
CD1177	NHW	43.1918	< 50	Female	No	3	Commercial/Self-Pay	0	1	0	0	0	0	0	0	0	1	Present	Left-Sided	37.4	Obese	14	0-25	No	Robotic	Adenocarcinoma	Differentiated/Low_Grade	MSS	I	1	No Positive Nodes	0	13	≥ 12 nodes	No	0	0	0	5.12603	5.12603	Yes	High SES (0-22.3)	Others	Non-Open	Known
CD1178	NHW	35.9178	< 50	Male	No	3	Commercial/Self-Pay	0	0	0	0	0	0	0	0	0	0	Absent	Right-Sided	32.4	Obese	49.8571	25-50	No	Robotic	Adenocarcinoma	Differentiated/Low_Grade	MSS	II	3	No Positive Nodes	0	29	≥ 12 nodes	No	0	0	0	7.98082	7.98082	Yes	Medium SES (22.3-52)	Others	Non-Open	Known
CD1179	NHW	36.2055	< 50	Male	No	2	Commercial/Self-Pay	0	0	0	0	0	0	0	0	0	0	Absent	Left-Sided	36.3	Obese	17	0-25	Yes	Robotic	Adenocarcinoma	Differentiated/Low_Grade	MSS	III	4	Positive Nodes	5	23	≥ 12 nodes	No	1	1	0	5.47397	8.12603	Yes	High SES (0-22.3)	Others	Non-Open	Known
CD1180	NHW	54.4767	50-64	Male	No	3	Commercial/Self-Pay	0	1	0	0	0	0	0	0	0	1	Present	Left-Sided	46	Obese	6	0-25	No	Robotic	Adenocarcinoma	Differentiated/Low_Grade	MSS	II	3	No Positive Nodes	0	21	≥ 12 nodes	No	0	0	0	5.10411	5.10411	Yes	High SES (0-22.3)	Others	Non-Open	Known
CD1181	NHW	35.9644	< 50	Female	No	3	Commercial/Self-Pay	0	0	0	0	0	0	0	0	0	0	Absent	Left-Sided	25.3	Overweight	30	25-50	Yes	Robotic	Adenocarcinoma	Undifferentiated/High_Grade	MSS	III	3	Positive Nodes	1	39	≥ 12 nodes	No	0	0	0	7.8411	7.8411	Yes	Medium SES (22.3-52)	Others	Non-Open	Known
CD1182	NHW	70.874	> 65	Female	No	2	Medicare	0	0	0	1	0	0	0	0	0	1	Present	Left-Sided	23.2	Normal	51	50-75	No	Open	Adenocarcinoma	Differentiated/Low_Grade	MSS	II	3	No Positive Nodes	0	48	≥ 12 nodes	No	0	0	0	6.77808	6.77808	Yes	Medium SES (22.3-52)	Others	Open	Known
CD1183	NHW	54.9562	50-64	Male	No	2	Commercial/Self-Pay	0	0	0	0	0	0	0	0	0	0	Absent	Left-Sided	27.7	Overweight	18	0-25	No	Robotic	Adenocarcinoma	Differentiated/Low_Grade	Unknown	I	1	No Positive Nodes	0	17	≥ 12 nodes	No	0	0	0	2.13425	2.13425	Yes	High SES (0-22.3)	Others	Non-Open	Unknown
CD1184	NHW	54.1507	50-64	Male	No	2	Commercial/Self-Pay	0	1	0	0	0	0	0	0	0	1	Present	Left-Sided	21.6	Normal	3	0-25	No	Robotic	Adenocarcinoma	Differentiated/Low_Grade	MSS	I	2	No Positive Nodes	0	30	≥ 12 nodes	No	0	0	0	6.41644	6.41644	Yes	High SES (0-22.3)	Others	Non-Open	Known
CD1185	NHW	60.1342	50-64	Female	No	2	Commercial/Self-Pay	0	0	0	0	0	0	0	0	0	0	Absent	Right-Sided	20.1	Normal	8	0-25	Yes	Robotic	Adenocarcinoma	Differentiated/Low_Grade	MSS	II	4	No Positive Nodes	0	56	≥ 12 nodes	No	0	0	0	8.06849	8.06849	Yes	High SES (0-22.3)	Others	Non-Open	Known
CD1186	NHW	73.8575	> 65	Male	No	2	Commercial/Self-Pay	1	1	0	0	0	0	0	0	0	2	Present	Right-Sided	25.3	Overweight	53.65	50-75	No	Robotic	Mucinous adenocarcinoma	Differentiated/Low_Grade	MSS	I	2	No Positive Nodes	0	35	≥ 12 nodes	No	1	0	1	3.54795	7.46849	Yes	Low SES (>52)	Others	Non-Open	Known
CD1187	NHW	46.474	< 50	Male	No	2	Commercial/Self-Pay	0	0	0	0	0	0	0	0	0	0	Absent	Right-Sided	23.9	Normal	9	0-25	No	Robotic	Adenocarcinoma	Differentiated/Low_Grade	MSS	I	2	No Positive Nodes	0	25	≥ 12 nodes	No	0	0	0	5.02192	5.02192	Yes	High SES (0-22.3)	Others	Non-Open	Known
CD1188	NHB	51.6959	50-64	Male	No	2	Commercial/Self-Pay	0	1	0	0	0	0	0	1	0	2	Present	Left-Sided	34.6	Obese	8	0-25	No	Robotic	Adenocarcinoma	Differentiated/Low_Grade	MSS	I	2	No Positive Nodes	0	18	≥ 12 nodes	No	0	0	0	5.88493	5.88493	Yes	High SES (0-22.3)	NHB	Non-Open	Known
CD1189	NHW	58.2603	50-64	Female	No	2	Commercial/Self-Pay	0	1	0	0	0	0	0	0	0	1	Present	Right-Sided	31.2	Obese	2	0-25	Yes	Robotic	Adenocarcinoma	Differentiated/Low_Grade	MSS	III	3	Positive Nodes	2	68	≥ 12 nodes	No	1	1	1	1.02192	4.71233	Yes	High SES (0-22.3)	Others	Non-Open	Known
CD1190	NHW	37.2795	< 50	Male	No	2	Commercial/Self-Pay	0	0	0	0	0	0	0	0	0	0	Absent	Right-Sided	26.8	Overweight	45.1111	25-50	Yes	Laparoscopic	Adenocarcinoma	Undifferentiated/High_Grade	MSI	III	3	Positive Nodes	1	30	≥ 12 nodes	No	0	0	0	6.86301	6.86301	Yes	Medium SES (22.3-52)	Others	Non-Open	Known
CD1191	NHW	52.6822	50-64	Male	No	3	Commercial/Self-Pay	0	0	0	0	0	0	0	0	0	0	Absent	Right-Sided	24.4	Normal	3	0-25	No	Robotic	Adenocarcinoma	Differentiated/Low_Grade	MSS	I	1	No Positive Nodes	0	27	≥ 12 nodes	No	0	0	0	4.66575	4.66575	Yes	High SES (0-22.3)	Others	Non-Open	Known
CD1192	NHW	61.9041	50-64	Female	No	3	Commercial/Self-Pay	0	1	0	0	0	0	0	0	0	1	Present	Right-Sided	33.4	Obese	15	0-25	No	Robotic	Adenocarcinoma	Differentiated/Low_Grade	MSS	I	1	No Positive Nodes	0	87	≥ 12 nodes	No	0	0	0	2.18356	2.18356	Yes	High SES (0-22.3)	Others	Non-Open	Known
CD1193	NHW	45.1397	< 50	Male	No	2	Commercial/Self-Pay	0	0	0	0	0	0	0	0	0	0	Absent	Left-Sided	27.9	Overweight	28	25-50	No	Robotic	Adenocarcinoma	Differentiated/Low_Grade	MSS	I	1	No Positive Nodes	0	14	≥ 12 nodes	No	0	0	0	2.32055	2.32055	Yes	Medium SES (22.3-52)	Others	Non-Open	Known
CD1194	NHW	51.4055	50-64	Female	No	3	Commercial/Self-Pay	0	0	1	0	0	0	0	0	0	1	Present	Left-Sided	28.1	Overweight	10.4	0-25	Yes	Robotic	Adenocarcinoma	Differentiated/Low_Grade	MSS	III	1	Positive Nodes	3	18	≥ 12 nodes	No	0	0	0	7.66849	7.66849	Yes	High SES (0-22.3)	Others	Non-Open	Known
CD1195	NHW	59.4356	50-64	Female	No	3	Commercial/Self-Pay	0	0	0	0	0	0	0	0	0	0	Absent	Right-Sided	26	Overweight	32.5	25-50	Yes	Robotic	Adenocarcinoma	Undifferentiated/High_Grade	MSS	III	3	Positive Nodes	3	32	≥ 12 nodes	No	1	1	0	1.00274	1.69589	Yes	Medium SES (22.3-52)	Others	Non-Open	Known
CD1196	NHW	61.189	50-64	Female	No	3	Commercial/Self-Pay	0	1	0	0	0	0	0	0	0	1	Present	Right-Sided	26.9	Overweight	29.7143	25-50	No	Robotic	Adenocarcinoma	Differentiated/Low_Grade	MSS	II	3	No Positive Nodes	0	19	≥ 12 nodes	No	0	0	0	1.76986	1.76986	Yes	Medium SES (22.3-52)	Others	Non-Open	Known
CD1197	NHW	71.4137	> 65	Female	No	3	Medicare	0	0	0	0	0	0	0	0	0	0	Absent	Right-Sided	28.2	Overweight	3	0-25	No	Robotic	Adenocarcinoma	Differentiated/Low_Grade	MSI	I	2	No Positive Nodes	0	17	≥ 12 nodes	No	1	0	1	5.69315	5.69315	Yes	High SES (0-22.3)	Others	Non-Open	Known
CD1198	NHW	37.1863	< 50	Male	No	3	Commercial/Self-Pay	0	0	0	0	0	0	0	0	0	0	Absent	Left-Sided	24.7	Normal	41	25-50	No	Robotic	Adenocarcinoma	Undifferentiated/High_Grade	MSS	I	1	No Positive Nodes	0	17	≥ 12 nodes	Yes	0	0	0	8.00822	8.00822	Yes	Medium SES (22.3-52)	Others	Non-Open	Known
CD1199	NHW	60.7479	50-64	Female	No	2	Commercial/Self-Pay	0	0	0	0	0	0	0	0	0	0	Absent	Right-Sided	24	Normal	2	0-25	Yes	Robotic	Adenocarcinoma	Differentiated/Low_Grade	MSS	III	3	Positive Nodes	1	43	≥ 12 nodes	No	0	0	0	5.16986	5.16986	Yes	High SES (0-22.3)	Others	Non-Open	Known
CD1200	Hispanic	52.263	50-64	Female	No	3	Commercial/Self-Pay	0	0	0	1	0	0	1	0	0	2	Present	Left-Sided	27.8	Overweight	63	50-75	No	Robotic	Adenocarcinoma	Differentiated/Low_Grade	MSS	II	3	No Positive Nodes	0	35	≥ 12 nodes	No	0	0	0	2.90411	2.90411	Yes	Low SES (>52)	Others	Non-Open	Known
CD1201	NHW	48.0219	< 50	Male	No	2	Commercial/Self-Pay	0	1	0	0	0	0	0	0	0	1	Present	Left-Sided	25.7	Overweight	11	0-25	No	Robotic	Adenocarcinoma	Differentiated/Low_Grade	MSS	II	3	No Positive Nodes	0	21	≥ 12 nodes	No	0	0	0	1.00822	1.00822	Yes	High SES (0-22.3)	Others	Non-Open	Known
CD1202	NHW	67.7836	> 65	Female	No	3	Medicare	0	0	0	1	0	0	0	0	0	1	Present	Left-Sided	29.3	Overweight	81	76-100	No	Robotic	Adenocarcinoma	Differentiated/Low_Grade	MSS	I	2	No Positive Nodes	0	17	≥ 12 nodes	No	0	0	0	6.70685	6.70685	Yes	Low SES (>52)	Others	Non-Open	Known
CD1203	NHW	63.5178	50-64	Male	No	2	Commercial/Self-Pay	0	0	0	0	0	0	0	0	0	0	Absent	Left-Sided	27.5	Overweight	31.125	25-50	Yes	Robotic	Mucinous adenocarcinoma	Undifferentiated/High_Grade	MSS	III	3	Positive Nodes	4	22	≥ 12 nodes	No	1	1	0	0.665753	5.7589	Yes	Medium SES (22.3-52)	Others	Non-Open	Known
CD1204	NHW	71.1836	> 65	Female	No	3	Medicare	1	1	0	0	0	1	0	0	0	3	Present	Right-Sided	25	Overweight	20.1667	0-25	No	Robotic	Mucinous adenocarcinoma	Undifferentiated/High_Grade	MSI	II	3	No Positive Nodes	0	20	≥ 12 nodes	No	0	0	0	6.50959	6.50959	Yes	High SES (0-22.3)	Others	Non-Open	Known
CD1205	NHW	63.537	50-64	Male	No	2	Medicaid	0	0	0	0	0	0	0	0	0	0	Absent	Right-Sided	19.6	Normal	43	25-50	No	Robotic	Adenocarcinoma	Differentiated/Low_Grade	MSS	I	2	No Positive Nodes	0	28	≥ 12 nodes	No	0	0	0	7.41918	7.41918	Yes	Medium SES (22.3-52)	Others	Non-Open	Known
CD1206	NHW	70.0548	> 65	Male	No	3	Medicare	0	1	1	0	0	0	1	0	0	3	Present	Right-Sided	31.8	Obese	67.8	50-75	No	Robotic	Adenocarcinoma	Undifferentiated/High_Grade	MSS	I	1	No Positive Nodes	0	17	≥ 12 nodes	No	0	0	0	4.56986	4.56986	Yes	Low SES (>52)	Others	Non-Open	Known
CD1207	NHW	73.9425	> 65	Male	No	3	Medicare	0	0	0	0	0	0	0	1	0	1	Present	Right-Sided	27.6	Overweight	12	0-25	No	Robotic	Mucinous adenocarcinoma	Differentiated/Low_Grade	MSS	I	2	No Positive Nodes	0	26	≥ 12 nodes	No	0	0	0	4.53151	4.53151	Yes	High SES (0-22.3)	Others	Non-Open	Known
CD1208	NHW	76.6329	> 65	Male	No	3	Medicare	1	1	1	0	0	0	1	0	0	4	Present	Left-Sided	25.7	Overweight	13	0-25	No	Robotic	Adenocarcinoma	Differentiated/Low_Grade	MSS	II	3	No Positive Nodes	0	20	≥ 12 nodes	No	0	0	0	6.21644	6.21644	Yes	High SES (0-22.3)	Others	Non-Open	Known
CD1209	NHW	45.9096	< 50	Female	No	3	Commercial/Self-Pay	0	1	0	0	0	0	0	0	0	1	Present	Left-Sided	29.1	Overweight	38	25-50	No	Robotic	Adenocarcinoma	Differentiated/Low_Grade	MSS	I	2	No Positive Nodes	0	27	≥ 12 nodes	No	0	0	0	7.11781	7.11781	Yes	Medium SES (22.3-52)	Others	Non-Open	Known
CD1210	NHW	65.0822	> 65	Female	No	3	Commercial/Self-Pay	0	0	0	0	0	0	0	0	0	0	Absent	Left-Sided	22.6	Normal	10	0-25	No	Robotic	Adenocarcinoma	Differentiated/Low_Grade	MSS	I	1	No Positive Nodes	0	17	≥ 12 nodes	No	0	0	0	5.0411	5.0411	Yes	High SES (0-22.3)	Others	Non-Open	Known
CD1211	NHW	48.8164	< 50	Male	No	2	Commercial/Self-Pay	1	0	0	0	0	0	0	0	0	1	Present	Right-Sided	31.5	Obese	20	0-25	Yes	Robotic	Adenocarcinoma	Differentiated/Low_Grade	MSI	III	3	Positive Nodes	4	34	≥ 12 nodes	No	0	0	0	5.29863	5.29863	Yes	High SES (0-22.3)	Others	Non-Open	Known
CD1212	NHW	84.1808	> 65	Female	No	3	Medicare	1	1	0	0	0	0	0	0	0	2	Present	Right-Sided	35.7	Obese	53	50-75	Yes	Robotic	Adenocarcinoma	Differentiated/Low_Grade	Unknown	III	3	Positive Nodes	3	23	≥ 12 nodes	No	0	0	0	2.93425	2.93425	Yes	Low SES (>52)	Others	Non-Open	Unknown
CD1213	NHW	76.8712	> 65	Female	No	4	Medicare	0	1	0	1	0	0	0	0	1	3	Present	Right-Sided	26.9	Overweight	46	25-50	No	Open	Adenocarcinoma	Differentiated/Low_Grade	Unknown	II	4	No Positive Nodes	0	21	≥ 12 nodes	No	1	1	1	0.90411	4.41918	Yes	Medium SES (22.3-52)	Others	Open	Unknown
CD1214	NHW	26.8932	< 50	Female	No	2	Commercial/Self-Pay	0	0	0	0	0	0	0	0	0	0	Absent	Left-Sided	17.8	Underweight	43.6	25-50	Yes	Robotic	Adenocarcinoma	Differentiated/Low_Grade	MSS	III	3	Positive Nodes	4	36	≥ 12 nodes	No	0	0	0	5.2	5.2	Yes	Medium SES (22.3-52)	Others	Non-Open	Known
CD1215	NHW	61.1068	50-64	Female	No	3	Commercial/Self-Pay	1	1	0	0	0	0	0	0	0	2	Present	Right-Sided	36.3	Obese	24.5	0-25	Yes	Laparoscopic	Adenocarcinoma	Differentiated/Low_Grade	MSS	III	3	Positive Nodes	15	23	≥ 12 nodes	No	1	1	1	2.08493	6.56986	Yes	Medium SES (22.3-52)	Others	Non-Open	Known
CD1216	NHW	63.0849	50-64	Male	No	2	Commercial/Self-Pay	0	0	0	0	0	0	0	0	0	0	Absent	Left-Sided	33.3	Obese	4	0-25	No	Robotic	Adenocarcinoma	Differentiated/Low_Grade	MSI	I	1	No Positive Nodes	0	25	≥ 12 nodes	No	0	0	0	8.0137	8.0137	Yes	High SES (0-22.3)	Others	Non-Open	Known
CD1217	NHW	69.6466	> 65	Male	No	2	Commercial/Self-Pay	1	0	1	0	0	0	0	0	0	2	Present	Right-Sided	30.2	Obese	27.5714	25-50	No	Robotic	Adenocarcinoma	Differentiated/Low_Grade	MSI	II	3	No Positive Nodes	0	16	≥ 12 nodes	No	0	0	0	7.00274	7.00274	Yes	Medium SES (22.3-52)	Others	Non-Open	Known
CD1218	NHB	52.1781	50-64	Female	No	3	Commercial/Self-Pay	0	0	0	0	0	0	0	0	0	0	Absent	Right-Sided	33.2	Obese	5	0-25	Yes	Robotic	Adenocarcinoma	Differentiated/Low_Grade	MSS	II	3	No Positive Nodes	0	32	≥ 12 nodes	Yes	0	0	0	7.10685	7.10685	Yes	High SES (0-22.3)	NHB	Non-Open	Known
CD1219	NHW	53.2466	50-64	Female	No	3	Commercial/Self-Pay	0	1	0	1	0	0	0	0	0	2	Present	Left-Sided	18.7	Normal	42	25-50	No	Robotic	Adenocarcinoma	Differentiated/Low_Grade	MSS	I	2	No Positive Nodes	0	25	≥ 12 nodes	No	0	0	0	5.46301	5.46301	Yes	Medium SES (22.3-52)	Others	Non-Open	Known
CD1220	NHW	71.0274	> 65	Male	No	3	Medicare	0	1	0	0	0	0	0	0	0	1	Present	Left-Sided	24	Normal	40.3333	25-50	No	Robotic	Adenocarcinoma	Differentiated/Low_Grade	MSS	I	2	No Positive Nodes	0	22	≥ 12 nodes	No	0	0	0	3.58904	3.58904	Yes	Medium SES (22.3-52)	Others	Non-Open	Known
CD1221	NHW	77.2219	> 65	Male	No	3	Medicare	0	1	0	0	0	0	0	0	0	1	Present	Right-Sided	23	Normal	3	0-25	No	Robotic	Adenocarcinoma	Differentiated/Low_Grade	Unknown	I	1	No Positive Nodes	0	37	≥ 12 nodes	No	0	0	0	2.32329	2.32329	Yes	High SES (0-22.3)	Others	Non-Open	Unknown
CD1222	NHW	74.4192	> 65	Female	No	3	Medicare	1	1	0	1	0	0	0	0	0	3	Present	Right-Sided	32.2	Obese	24	0-25	Yes	Open	Adenocarcinoma	Differentiated/Low_Grade	MSS	III	3	Positive Nodes	1	35	≥ 12 nodes	No	0	0	0	5.67397	5.67397	Yes	Medium SES (22.3-52)	Others	Open	Known
CD1223	NHW	71.6904	> 65	Male	No	3	Medicare	0	0	0	1	0	0	0	0	0	1	Present	Right-Sided	30.6	Obese	4	0-25	No	Robotic	Adenocarcinoma	Differentiated/Low_Grade	MSI	II	3	No Positive Nodes	0	17	≥ 12 nodes	No	0	0	0	7.94795	7.94795	Yes	High SES (0-22.3)	Others	Non-Open	Known
CD1224	NHW	63.4	50-64	Female	No	3	Commercial/Self-Pay	1	0	0	0	0	0	0	0	0	1	Present	Left-Sided	39.7	Obese	29	25-50	Yes	Robotic	Adenocarcinoma	Undifferentiated/High_Grade	MSS	III	4	Positive Nodes	12	30	≥ 12 nodes	No	1	1	1	0.79726	2.93425	Yes	Medium SES (22.3-52)	Others	Non-Open	Known
CD1225	NHW	57.7178	50-64	Male	No	2	Commercial/Self-Pay	0	1	0	0	0	0	0	0	0	1	Present	Left-Sided	23.8	Normal	76	76-100	Yes	Laparoscopic	Mucinous adenocarcinoma	Undifferentiated/High_Grade	MSS	III	3	Positive Nodes	2	50	≥ 12 nodes	No	0	0	0	5.29589	5.29589	Yes	Low SES (>52)	Others	Non-Open	Known
CD1226	NHW	83.2767	> 65	Male	No	3	Medicare	1	1	1	1	1	1	0	1	1	8	Present	Right-Sided	23.6	Normal	13.25	0-25	No	Robotic	Adenocarcinoma	Differentiated/Low_Grade	Unknown	I	2	No Positive Nodes	0	22	≥ 12 nodes	No	1	0	1	3.0411	3.0411	Yes	High SES (0-22.3)	Others	Non-Open	Unknown
CD1227	NHW	63.6548	50-64	Female	No	2	Commercial/Self-Pay	0	0	0	0	0	0	0	0	0	0	Absent	Left-Sided	21.4	Normal	4	0-25	No	Robotic	Adenocarcinoma	Differentiated/Low_Grade	MSS	I	1	No Positive Nodes	0	7	< 12 nodes	No	0	0	0	5.07945	5.07945	No	High SES (0-22.3)	Others	Non-Open	Known
CD1228	NHW	75.6192	> 65	Male	No	3	Medicare	0	0	1	0	0	0	0	0	0	1	Present	Left-Sided	29.7	Overweight	42	25-50	No	Robotic	Adenocarcinoma	Differentiated/Low_Grade	MSS	I	2	No Positive Nodes	0	26	≥ 12 nodes	No	0	0	0	4.38904	4.38904	Yes	Medium SES (22.3-52)	Others	Non-Open	Known
CD1229	NHW	51.0466	50-64	Female	No	3	Commercial/Self-Pay	0	0	0	0	0	0	0	0	0	0	Absent	Right-Sided	27.8	Overweight	4	0-25	Yes	Robotic	Adenocarcinoma	Differentiated/Low_Grade	MSI	III	1	Positive Nodes	1	43	≥ 12 nodes	Yes	0	0	0	6.9863	6.9863	Yes	High SES (0-22.3)	Others	Non-Open	Known
CD1230	Hispanic	61.5479	50-64	Female	No	4	Commercial/Self-Pay	0	0	0	0	0	0	0	0	0	0	Absent	Right-Sided	25.6	Overweight	5	0-25	Yes	Robotic	Adenocarcinoma	Differentiated/Low_Grade	MSS	II	3	No Positive Nodes	0	23	≥ 12 nodes	No	0	0	0	7.80822	7.80822	Yes	High SES (0-22.3)	Others	Non-Open	Known
CD1231	NHW	87.4274	> 65	Female	No	4	Medicare	0	1	0	0	0	0	0	0	0	1	Present	Right-Sided	30.2	Obese	27	25-50	No	Robotic	Adenocarcinoma	Differentiated/Low_Grade	MSI	III	3	Positive Nodes	2	24	≥ 12 nodes	No	0	0	0	6.86301	6.86301	No	Medium SES (22.3-52)	Others	Non-Open	Known
CD1232	NHW	59.3726	50-64	Female	No	2	Commercial/Self-Pay	0	0	0	0	0	0	0	0	0	0	Absent	Right-Sided	26.5	Overweight	8	0-25	No	Robotic	Adenocarcinoma	Differentiated/Low_Grade	MSS	I	1	No Positive Nodes	0	16	≥ 12 nodes	No	0	0	0	3.6	3.6	Yes	High SES (0-22.3)	Others	Non-Open	Known
CD1233	Hispanic	52.0822	50-64	Male	No	3	Commercial/Self-Pay	0	0	0	0	0	0	0	0	0	0	Absent	Right-Sided	28.5	Overweight	1	0-25	Yes	Robotic	Adenocarcinoma	Differentiated/Low_Grade	MSS	III	3	Positive Nodes	1	17	≥ 12 nodes	No	0	0	0	7.77808	7.77808	Yes	High SES (0-22.3)	Others	Non-Open	Known
CD1234	NHW	61.7973	50-64	Male	No	3	Commercial/Self-Pay	0	0	0	0	0	0	0	0	0	0	Absent	Left-Sided	31.4	Obese	33	25-50	Yes	Robotic	Adenocarcinoma	Undifferentiated/High_Grade	MSI	III	2	Positive Nodes	2	21	≥ 12 nodes	No	0	0	0	5.76712	5.76712	Yes	Medium SES (22.3-52)	Others	Non-Open	Known
CD1235	NHW	51.2	50-64	Male	No	2	Commercial/Self-Pay	0	0	0	0	0	0	0	0	0	0	Absent	Left-Sided	32.8	Obese	7	0-25	No	Robotic	Adenocarcinoma	Differentiated/Low_Grade	MSS	I	1	No Positive Nodes	0	21	≥ 12 nodes	No	0	0	0	7.18356	7.18356	Yes	High SES (0-22.3)	Others	Non-Open	Known
CD1236	NHW	73.5863	> 65	Male	No	3	Medicare	0	1	0	0	0	0	0	0	0	1	Present	Right-Sided	28.7	Overweight	31.125	25-50	No	Robotic	Adenocarcinoma	Differentiated/Low_Grade	MSS	II	3	No Positive Nodes	0	22	≥ 12 nodes	No	0	0	0	4.67671	4.67671	Yes	Medium SES (22.3-52)	Others	Non-Open	Known
CD1237	NHW	58.6548	50-64	Male	No	3	Commercial/Self-Pay	0	1	0	0	0	0	0	0	0	1	Present	Left-Sided	35.9	Obese	47	25-50	Yes	Robotic	Adenocarcinoma	Differentiated/Low_Grade	MSS	III	3	Positive Nodes	1	38	≥ 12 nodes	No	0	0	0	6.33151	6.33151	Yes	Medium SES (22.3-52)	Others	Non-Open	Known
CD1238	NHW	74.8986	> 65	Male	No	3	Medicare	1	1	0	1	0	0	0	0	0	3	Present	Right-Sided	38.4	Obese	16.1429	0-25	No	Robotic	Adenocarcinoma	Differentiated/Low_Grade	MSS	II	3	No Positive Nodes	0	26	≥ 12 nodes	No	1	0	1	4.55616	4.55616	Yes	High SES (0-22.3)	Others	Non-Open	Known
CD1239	NHB	65.1068	> 65	Male	No	3	Commercial/Self-Pay	0	1	0	0	0	0	0	0	0	1	Present	Right-Sided	28.6	Overweight	54	50-75	No	Robotic	Adenocarcinoma	Differentiated/Low_Grade	MSS	II	3	No Positive Nodes	0	30	≥ 12 nodes	No	0	0	0	5.60822	5.60822	Yes	Low SES (>52)	NHB	Non-Open	Known
CD1240	Hispanic	84.337	> 65	Male	No	3	Medicare	1	1	0	0	0	0	0	0	0	2	Present	Right-Sided	33.6	Obese	37.2222	25-50	No	Robotic	Adenocarcinoma	Differentiated/Low_Grade	MSI	III	3	No Positive Nodes	0	37	≥ 12 nodes	No	1	1	0	3.23836	3.24658	Yes	Medium SES (22.3-52)	Others	Non-Open	Known
CD1241	NHW	49.1452	< 50	Female	No	3	Commercial/Self-Pay	0	0	0	0	0	0	0	0	0	0	Absent	Right-Sided	24.1	Normal	28	25-50	No	Robotic	Adenocarcinoma	Differentiated/Low_Grade	MSI	II	3	No Positive Nodes	0	40	≥ 12 nodes	No	0	0	0	7.1589	7.1589	Yes	Medium SES (22.3-52)	Others	Non-Open	Known
CD1242	NHW	75.0548	> 65	Female	No	2	Medicare	0	1	0	0	0	0	0	0	0	1	Present	Left-Sided	18.1	Underweight	34	25-50	No	Robotic	Adenocarcinoma	Undifferentiated/High_Grade	MSS	I	2	No Positive Nodes	0	12	≥ 12 nodes	No	0	0	0	2.36438	2.36438	Yes	Medium SES (22.3-52)	Others	Non-Open	Known
CD1243	NHW	69.011	> 65	Female	No	3	Commercial/Self-Pay	0	1	0	1	0	0	0	0	0	2	Present	Right-Sided	25.3	Overweight	29.9286	25-50	Yes	Robotic	Mucinous adenocarcinoma	Differentiated/Low_Grade	MSS	III	4	Positive Nodes	2	24	≥ 12 nodes	No	0	0	0	7.42466	7.42466	Yes	Medium SES (22.3-52)	Others	Non-Open	Known
CD1244	NHW	70.5342	> 65	Female	No	3	Medicare	0	1	0	0	0	0	0	0	0	1	Present	Right-Sided	44.7	Obese	3	0-25	No	Robotic	Adenocarcinoma	Differentiated/Low_Grade	MSS	II	3	No Positive Nodes	0	14	≥ 12 nodes	No	1	1	0	0.605479	7.87945	Yes	High SES (0-22.3)	Others	Non-Open	Known
CD1245	Hispanic	41.4027	< 50	Female	No	3	Commercial/Self-Pay	1	0	0	0	0	0	0	0	0	1	Present	Left-Sided	35.1	Obese	86	76-100	Yes	Robotic	Adenocarcinoma	Differentiated/Low_Grade	MSS	III	3	Positive Nodes	7	21	≥ 12 nodes	No	0	0	0	7.20274	7.20274	Yes	Low SES (>52)	Others	Non-Open	Known
CD1246	NHW	72.8658	> 65	Male	No	3	Medicare	0	1	0	0	0	0	0	0	0	1	Present	Left-Sided	33.3	Obese	8	0-25	No	Robotic	Adenocarcinoma	Differentiated/Low_Grade	Unknown	I	1	No Positive Nodes	0	11	< 12 nodes	No	0	0	0	5.3726	5.3726	No	High SES (0-22.3)	Others	Non-Open	Unknown
CD1247	NHW	55.9205	50-64	Female	No	2	Commercial/Self-Pay	0	1	0	0	0	0	0	0	0	1	Present	Left-Sided	31.7	Obese	44.6923	25-50	No	Robotic	Adenocarcinoma	Undifferentiated/High_Grade	MSS	II	3	No Positive Nodes	0	53	≥ 12 nodes	No	0	0	0	6	6	Yes	Medium SES (22.3-52)	Others	Non-Open	Known
CD1248	NHW	56.0192	50-64	Female	No	2	Commercial/Self-Pay	0	0	0	0	0	0	0	0	0	0	Absent	Right-Sided	23.8	Normal	1	0-25	Yes	Robotic	Adenocarcinoma	Differentiated/Low_Grade	MSS	II	4	No Positive Nodes	0	24	≥ 12 nodes	No	0	0	0	4.81096	4.81096	Yes	High SES (0-22.3)	Others	Non-Open	Known
CD1249	Hispanic	91.5397	> 65	Male	No	3	Medicare	0	0	0	0	0	0	0	0	0	0	Absent	Right-Sided	22.1	Normal	38.8	25-50	No	Open	Adenocarcinoma	Differentiated/Low_Grade	MSS	II	3	No Positive Nodes	0	32	≥ 12 nodes	No	1	0	1	5.63836	5.63836	Yes	Medium SES (22.3-52)	Others	Open	Known
CD1250	NHW	66.3644	> 65	Male	No	2	Commercial/Self-Pay	0	1	0	0	0	0	0	0	0	1	Present	Left-Sided	29.7	Overweight	14	0-25	No	Robotic	Adenocarcinoma	Differentiated/Low_Grade	MSS	II	3	No Positive Nodes	0	38	≥ 12 nodes	No	0	0	0	7.49315	7.49315	Yes	High SES (0-22.3)	Others	Non-Open	Known
CD1251	NHW	41.2712	< 50	Male	No	2	Commercial/Self-Pay	0	0	0	0	0	0	0	0	0	0	Absent	Right-Sided	27.3	Overweight	6	0-25	Yes	Robotic	Adenocarcinoma	Differentiated/Low_Grade	MSS	III	2	Positive Nodes	1	23	≥ 12 nodes	No	0	0	0	6.93151	6.93151	Yes	High SES (0-22.3)	Others	Non-Open	Known
CD1252	NHW	52.0959	50-64	Male	No	3	Commercial/Self-Pay	0	0	0	0	0	0	0	0	0	0	Absent	Right-Sided	39.7	Obese	48	25-50	Yes	Robotic	Adenocarcinoma	Differentiated/Low_Grade	MSS	II	3	No Positive Nodes	0	46	≥ 12 nodes	No	0	0	0	7.59452	7.59452	Yes	Medium SES (22.3-52)	Others	Non-Open	Known
CD1253	NHW	56.0329	50-64	Female	No	2	Commercial/Self-Pay	0	0	0	0	0	0	0	0	0	0	Absent	Left-Sided	28.2	Overweight	13	0-25	Yes	Robotic	Adenocarcinoma	Differentiated/Low_Grade	MSS	III	3	Positive Nodes	11	33	≥ 12 nodes	Yes	0	0	0	3.0274	3.0274	Yes	High SES (0-22.3)	Others	Non-Open	Known
CD1254	NHW	72	> 65	Male	No	3	Commercial/Self-Pay	0	1	1	0	0	0	1	0	1	4	Present	Left-Sided	27.2	Overweight	6	0-25	No	Robotic	Adenocarcinoma	Differentiated/Low_Grade	MSS	II	3	No Positive Nodes	0	32	≥ 12 nodes	No	0	0	0	7.46575	7.46575	Yes	High SES (0-22.3)	Others	Non-Open	Known
CD1255	Hispanic	45.8384	< 50	Female	No	3	Commercial/Self-Pay	0	0	0	1	0	0	0	0	0	1	Present	Right-Sided	34.5	Obese	13	0-25	Yes	Robotic	Adenocarcinoma	Undifferentiated/High_Grade	MSS	III	1	Positive Nodes	2	21	≥ 12 nodes	No	0	0	0	1.68219	1.66027	Yes	High SES (0-22.3)	Others	Non-Open	Known
CD1256	Hispanic	61.1342	50-64	Male	No	3	Commercial/Self-Pay	0	1	0	0	0	0	1	0	1	3	Present	Left-Sided	26.6	Overweight	41	25-50	Yes	Robotic	Adenocarcinoma	Differentiated/Low_Grade	MSS	III	2	Positive Nodes	4	25	≥ 12 nodes	No	0	0	0	3.54521	3.54521	Yes	Medium SES (22.3-52)	Others	Non-Open	Known
CD1257	NHW	58.8356	50-64	Male	No	3	Commercial/Self-Pay	0	0	0	0	0	0	0	0	0	0	Absent	Left-Sided	31.9	Obese	17	0-25	No	Robotic	Adenocarcinoma	Differentiated/Low_Grade	MSS	II	3	No Positive Nodes	0	37	≥ 12 nodes	No	0	0	0	5.80548	5.80548	Yes	High SES (0-22.3)	Others	Non-Open	Known
CD1258	NHW	37.926	< 50	Male	No	3	Commercial/Self-Pay	0	0	0	0	0	0	0	0	0	0	Absent	Right-Sided	25.1	Overweight	2	0-25	No	Robotic	Adenocarcinoma	Undifferentiated/High_Grade	MSS	I	2	No Positive Nodes	0	12	≥ 12 nodes	No	0	0	0	6.8274	6.8274	Yes	High SES (0-22.3)	Others	Non-Open	Known
CD1259	NHW	34.3397	< 50	Female	No	2	Commercial/Self-Pay	0	0	0	0	0	0	0	0	0	0	Absent	Left-Sided	23.1	Normal	9	0-25	No	Robotic	Adenocarcinoma	Differentiated/Low_Grade	MSI	II	3	No Positive Nodes	0	33	≥ 12 nodes	No	0	0	0	7.62192	7.62192	Yes	High SES (0-22.3)	Others	Non-Open	Known
CD1260	NHW	70.7068	> 65	Female	No	3	Medicare	0	1	1	0	1	0	0	0	1	4	Present	Right-Sided	32.6	Obese	20.5	0-25	No	Robotic	Adenocarcinoma	Differentiated/Low_Grade	MSI	II	3	No Positive Nodes	0	24	≥ 12 nodes	No	0	0	0	4.90411	4.90411	Yes	High SES (0-22.3)	Others	Non-Open	Known
CD1261	NHW	53.1507	50-64	Male	No	3	Commercial/Self-Pay	1	1	0	0	0	0	0	0	0	2	Present	Left-Sided	31.7	Obese	6	0-25	Yes	Robotic	Adenocarcinoma	Differentiated/Low_Grade	MSS	II	3	No Positive Nodes	0	42	≥ 12 nodes	No	0	0	0	6.56438	6.56438	Yes	High SES (0-22.3)	Others	Non-Open	Known
CD1262	NHW	73.3425	> 65	Female	No	3	Medicaid	0	1	0	0	0	0	0	0	0	1	Present	Right-Sided	22.9	Normal	53	50-75	No	Robotic	Adenocarcinoma	Differentiated/Low_Grade	MSS	II	3	No Positive Nodes	0	25	≥ 12 nodes	No	0	0	0	1.55616	1.55616	Yes	Low SES (>52)	Others	Non-Open	Known
CD1263	Hispanic	81.5342	> 65	Male	No	3	Medicare	0	1	1	0	1	0	1	0	0	4	Present	Right-Sided	24.3	Normal	25	0-25	No	Robotic	Adenocarcinoma	Differentiated/Low_Grade	MSI	II	3	No Positive Nodes	0	41	≥ 12 nodes	No	0	0	0	4.63014	4.63014	Yes	Medium SES (22.3-52)	Others	Non-Open	Known
CD1264	NHW	57.7781	50-64	Female	No	3	Commercial/Self-Pay	0	0	0	0	0	0	0	0	0	0	Absent	Right-Sided	35.7	Obese	32	25-50	No	Robotic	Adenocarcinoma	Differentiated/Low_Grade	MSS	II	3	No Positive Nodes	0	29	≥ 12 nodes	No	0	0	0	2.44932	2.44932	Yes	Medium SES (22.3-52)	Others	Non-Open	Known
CD1265	NHW	70.0164	> 65	Male	No	2	Commercial/Self-Pay	0	1	0	0	0	0	0	0	0	1	Present	Left-Sided	29.6	Overweight	6	0-25	No	Robotic	Mucinous adenocarcinoma	Differentiated/Low_Grade	MSI	I	2	No Positive Nodes	0	20	≥ 12 nodes	No	0	0	0	6.83288	6.83288	Yes	High SES (0-22.3)	Others	Non-Open	Known
CD1266	NHW	55.3096	50-64	Female	No	2	Commercial/Self-Pay	0	0	0	0	0	0	0	0	0	0	Absent	Left-Sided	21.5	Normal	35	25-50	No	Robotic	Adenocarcinoma	Undifferentiated/High_Grade	MSS	III	4	Positive Nodes	1	26	≥ 12 nodes	No	1	1	1	0.734247	6.26301	No	Medium SES (22.3-52)	Others	Non-Open	Known
CD1267	Hispanic	64.2438	50-64	Female	No	2	Commercial/Self-Pay	0	0	0	0	0	0	0	0	0	0	Absent	Right-Sided	28.7	Overweight	81	76-100	Yes	Robotic	Adenocarcinoma	Undifferentiated/High_Grade	MSS	III	3	Positive Nodes	5	69	≥ 12 nodes	No	0	0	0	5.10137	5.10137	Yes	Low SES (>52)	Others	Non-Open	Known
CD1268	NHW	74.1973	> 65	Male	No	3	Medicare	0	1	0	1	0	0	0	0	0	2	Present	Left-Sided	40	Obese	17	0-25	No	Robotic	Adenocarcinoma	Undifferentiated/High_Grade	Unknown	II	3	No Positive Nodes	0	10	< 12 nodes	No	1	0	1	2.79178	2.79178	No	High SES (0-22.3)	Others	Non-Open	Unknown
CD1269	NHW	36.937	< 50	Female	No	2	Commercial/Self-Pay	0	0	0	0	0	0	0	0	0	0	Absent	Left-Sided	21.7	Normal	4	0-25	Yes	Robotic	Adenocarcinoma	Differentiated/Low_Grade	MSS	III	3	Positive Nodes	1	29	≥ 12 nodes	No	0	0	0	6.98356	6.98356	Yes	High SES (0-22.3)	Others	Non-Open	Known
CD1270	Hispanic	54.4521	50-64	Male	No	2	Commercial/Self-Pay	0	0	0	0	0	0	0	0	0	0	Absent	Left-Sided	24.6	Normal	23	0-25	No	Robotic	Adenocarcinoma	Differentiated/Low_Grade	MSI	II	3	No Positive Nodes	0	54	≥ 12 nodes	No	0	0	0	7.51233	7.51233	Yes	Medium SES (22.3-52)	Others	Non-Open	Known
CD1271	NHW	59.9589	50-64	Male	No	3	Commercial/Self-Pay	1	1	0	0	0	0	0	0	0	2	Present	Right-Sided	32.7	Obese	26	25-50	Yes	Robotic	Adenocarcinoma	Differentiated/Low_Grade	MSS	III	3	Positive Nodes	3	22	≥ 12 nodes	No	0	0	0	7.20822	7.20822	Yes	Medium SES (22.3-52)	Others	Non-Open	Known
CD1272	NHW	56.1671	50-64	Female	No	3	Commercial/Self-Pay	0	0	0	0	0	0	0	0	0	0	Absent	Right-Sided	20.9	Normal	21	0-25	Yes	Robotic	Adenocarcinoma	Differentiated/Low_Grade	MSS	II	3	No Positive Nodes	0	64	≥ 12 nodes	No	0	0	0	6.70685	6.70685	Yes	High SES (0-22.3)	Others	Non-Open	Known
CD1273	NHW	65.5589	> 65	Male	No	3	Medicare	0	0	0	0	0	0	0	0	0	0	Absent	Left-Sided	26.7	Overweight	38	25-50	Yes	Robotic	Adenocarcinoma	Differentiated/Low_Grade	MSI	II	4	No Positive Nodes	0	23	≥ 12 nodes	No	0	0	0	2.69863	2.69863	Yes	Medium SES (22.3-52)	Others	Non-Open	Known
CD1274	Hispanic	79.2301	> 65	Female	No	3	Medicare	0	1	0	0	0	0	0	0	0	1	Present	Right-Sided	23.1	Normal	36	25-50	No	Robotic	Adenocarcinoma	Undifferentiated/High_Grade	MSI	II	3	No Positive Nodes	0	42	≥ 12 nodes	No	0	0	0	5.66027	5.66027	Yes	Medium SES (22.3-52)	Others	Non-Open	Known
CD1275	Hispanic	70.7479	> 65	Female	No	4	Medicare	0	1	1	0	0	0	0	0	1	3	Present	Right-Sided	23.3	Normal	37	25-50	No	Robotic	Adenocarcinoma	Differentiated/Low_Grade	MSI	II	3	No Positive Nodes	0	13	≥ 12 nodes	No	0	0	0	6.48493	6.48493	Yes	Medium SES (22.3-52)	Others	Non-Open	Known
CD1276	NHW	43.4548	< 50	Female	No	2	Commercial/Self-Pay	0	0	0	0	0	0	0	0	0	0	Absent	Left-Sided	17.6	Underweight	36	25-50	Yes	Robotic	Adenocarcinoma	Differentiated/Low_Grade	MSS	III	4	Positive Nodes	4	32	≥ 12 nodes	No	0	0	0	3.07671	3.07671	Yes	Medium SES (22.3-52)	Others	Non-Open	Known
CD1277	NHW	58.1918	50-64	Female	No	3	Commercial/Self-Pay	0	0	0	0	0	0	0	0	0	0	Absent	Left-Sided	21.9	Normal	75	50-75	No	Robotic	Adenocarcinoma	Differentiated/Low_Grade	MSS	I	2	No Positive Nodes	0	20	≥ 12 nodes	No	0	0	0	4.86849	4.86849	Yes	Low SES (>52)	Others	Non-Open	Known
CD1278	NHW	28.9507	< 50	Female	No	2	Commercial/Self-Pay	0	0	0	0	0	0	0	0	0	0	Absent	Right-Sided	26.6	Overweight	7	0-25	No	Robotic	Adenocarcinoma	Undifferentiated/High_Grade	MSI	I	1	No Positive Nodes	0	25	≥ 12 nodes	Yes	0	0	0	6.84384	6.84384	Yes	High SES (0-22.3)	Others	Non-Open	Known
CD1279	NHW	59.1863	50-64	Female	No	3	Commercial/Self-Pay	1	0	0	0	0	0	0	0	0	1	Present	Right-Sided	28.7	Overweight	45	25-50	No	Robotic	Mucinous adenocarcinoma	Differentiated/Low_Grade	MSI	II	4	No Positive Nodes	0	29	≥ 12 nodes	No	0	0	0	4.27671	4.27671	Yes	Medium SES (22.3-52)	Others	Non-Open	Known
CD1280	NHW	69.4137	> 65	Male	No	4	Medicare	1	1	1	1	1	1	1	1	1	9	Present	Right-Sided	31.1	Obese	54	50-75	Yes	Open	Adenocarcinoma	Undifferentiated/High_Grade	MSS	III	3	Positive Nodes	1	30	≥ 12 nodes	No	1	1	1	0.956164	3.95068	Yes	Low SES (>52)	Others	Open	Known
CD1281	NHW	62.4548	50-64	Male	No	3	Commercial/Self-Pay	0	0	1	0	0	0	1	0	0	2	Present	Left-Sided	25.4	Overweight	7	0-25	No	Robotic	Adenocarcinoma	Differentiated/Low_Grade	MSS	I	1	No Positive Nodes	0	19	≥ 12 nodes	No	0	0	0	7.15068	7.15068	Yes	High SES (0-22.3)	Others	Non-Open	Known
CD1282	Hispanic	41.3096	< 50	Male	No	3	Commercial/Self-Pay	0	0	0	0	0	0	0	0	0	0	Absent	Left-Sided	31.2	Obese	36	25-50	No	Robotic	Adenocarcinoma	Differentiated/Low_Grade	MSI	III	3	Positive Nodes	8	43	≥ 12 nodes	No	0	0	0	6.84932	6.84932	No	Medium SES (22.3-52)	Others	Non-Open	Known
CD1283	NHW	74.9342	> 65	Male	No	3	Medicare	1	1	1	0	1	0	0	0	0	4	Present	Right-Sided	32.2	Obese	18.6667	0-25	Yes	Robotic	Adenocarcinoma	Undifferentiated/High_Grade	MSS	III	3	Positive Nodes	7	32	≥ 12 nodes	No	0	0	0	2.21644	2.21644	Yes	High SES (0-22.3)	Others	Non-Open	Known
CD1284	NHW	33.7562	< 50	Male	No	3	Commercial/Self-Pay	0	0	0	0	0	0	0	0	0	0	Absent	Left-Sided	39.9	Obese	9	0-25	Yes	Open	Adenocarcinoma	Differentiated/Low_Grade	MSS	III	3	Positive Nodes	7	21	≥ 12 nodes	No	1	1	0	4.74795	4.78082	Yes	High SES (0-22.3)	Others	Open	Known
CD1285	NHW	65.8027	> 65	Female	No	2	Medicare	0	0	0	0	0	0	0	0	0	0	Absent	Left-Sided	21.3	Normal	49.5294	25-50	Yes	Robotic	Adenocarcinoma	Differentiated/Low_Grade	MSS	III	3	Positive Nodes	5	19	≥ 12 nodes	Yes	0	0	0	5.07671	5.07671	Yes	Medium SES (22.3-52)	Others	Non-Open	Known
CD1286	NHW	56.2192	50-64	Female	No	3	Commercial/Self-Pay	0	0	0	0	0	0	0	0	0	0	Absent	Left-Sided	19.2	Normal	19	0-25	Yes	Robotic	Adenocarcinoma	Differentiated/Low_Grade	MSS	II	3	No Positive Nodes	0	27	≥ 12 nodes	No	0	0	0	5.12055	5.12055	Yes	High SES (0-22.3)	Others	Non-Open	Known
CD1287	NHW	54.4767	50-64	Male	No	2	Commercial/Self-Pay	0	0	0	0	0	0	0	0	0	0	Absent	Left-Sided	26.5	Overweight	16	0-25	No	Robotic	Mucinous adenocarcinoma	Differentiated/Low_Grade	MSI	II	3	No Positive Nodes	0	25	≥ 12 nodes	No	0	0	0	7.49589	7.49589	Yes	High SES (0-22.3)	Others	Non-Open	Known
CD1288	NHW	58.6904	50-64	Female	No	3	Commercial/Self-Pay	0	1	0	0	0	0	0	0	0	1	Present	Left-Sided	27.2	Overweight	41.1667	25-50	Yes	Robotic	Adenocarcinoma	Differentiated/Low_Grade	MSS	III	3	Positive Nodes	1	23	≥ 12 nodes	No	1	1	0	2.28219	7.46301	Yes	Medium SES (22.3-52)	Others	Non-Open	Known
CD1289	NHW	74.3836	> 65	Male	No	3	Medicare	0	0	0	0	0	0	0	0	0	0	Absent	Right-Sided	30.2	Obese	19	0-25	No	Robotic	Adenocarcinoma	Differentiated/Low_Grade	MSI	I	1	No Positive Nodes	0	14	≥ 12 nodes	No	0	0	0	3.23836	3.23836	Yes	High SES (0-22.3)	Others	Non-Open	Known
CD1290	NHW	65.1562	> 65	Female	No	2	Commercial/Self-Pay	0	0	0	0	0	0	0	0	0	0	Absent	Left-Sided	27.7	Overweight	10	0-25	No	Robotic	Adenocarcinoma	Differentiated/Low_Grade	Unknown	I	1	No Positive Nodes	0	13	≥ 12 nodes	No	0	0	0	6.92329	6.92329	Yes	High SES (0-22.3)	Others	Non-Open	Unknown
CD1291	NHW	55.537	50-64	Male	No	3	Commercial/Self-Pay	0	1	0	0	0	0	0	0	0	1	Present	Left-Sided	29.1	Overweight	15	0-25	Yes	Robotic	Adenocarcinoma	Differentiated/Low_Grade	MSS	II	3	No Positive Nodes	0	25	≥ 12 nodes	No	0	0	0	5.18082	5.18082	Yes	High SES (0-22.3)	Others	Non-Open	Known
CD1292	NHW	55.6959	50-64	Male	No	2	Commercial/Self-Pay	0	1	0	0	0	0	0	0	0	1	Present	Right-Sided	21.3	Normal	24	0-25	Yes	Robotic	Adenocarcinoma	Undifferentiated/High_Grade	MSS	II	3	No Positive Nodes	0	23	≥ 12 nodes	No	0	0	0	3.58904	3.58904	Yes	Medium SES (22.3-52)	Others	Non-Open	Known
CD1293	NHW	40.074	< 50	Male	No	2	Commercial/Self-Pay	0	0	0	0	0	0	0	0	0	0	Absent	Left-Sided	27.4	Overweight	11	0-25	Yes	Open	Adenocarcinoma	Differentiated/Low_Grade	MSS	III	2	Positive Nodes	6	36	≥ 12 nodes	No	0	0	0	2.35342	2.35342	Yes	High SES (0-22.3)	Others	Open	Known
CD1294	NHW	55.7644	50-64	Male	No	2	Commercial/Self-Pay	0	0	0	0	0	0	0	0	0	0	Absent	Left-Sided	24.1	Normal	6.125	0-25	No	Robotic	Adenocarcinoma	Differentiated/Low_Grade	MSS	I	1	No Positive Nodes	0	29	≥ 12 nodes	No	0	0	0	1.03836	1.03836	Yes	High SES (0-22.3)	Others	Non-Open	Known
CD1295	NHW	62.2877	50-64	Female	No	3	Medicaid	0	0	0	0	0	0	0	0	0	0	Absent	Right-Sided	22.8	Normal	9	0-25	Yes	Robotic	Mucinous adenocarcinoma	Undifferentiated/High_Grade	MSI	II	4	No Positive Nodes	0	40	≥ 12 nodes	Yes	0	0	0	7.08767	7.08767	Yes	High SES (0-22.3)	Others	Non-Open	Known
CD1296	NHW	62.8986	50-64	Female	No	3	Commercial/Self-Pay	0	0	0	0	0	0	0	0	0	0	Absent	Left-Sided	28.6	Overweight	19	0-25	No	Robotic	Adenocarcinoma	Differentiated/Low_Grade	MSS	I	2	No Positive Nodes	0	15	≥ 12 nodes	No	0	0	0	6.86027	6.86027	Yes	High SES (0-22.3)	Others	Non-Open	Known
CD1297	NHW	50.6329	50-64	Female	No	3	Commercial/Self-Pay	0	0	0	0	0	0	0	0	0	0	Absent	Left-Sided	19.4	Normal	17	0-25	No	Robotic	Adenocarcinoma	Differentiated/Low_Grade	MSS	I	2	No Positive Nodes	0	32	≥ 12 nodes	No	0	0	0	5.14521	5.14521	Yes	High SES (0-22.3)	Others	Non-Open	Known
CD1298	NHW	66.8384	> 65	Female	No	3	Medicare	0	0	0	0	0	0	0	0	0	0	Absent	Left-Sided	36.7	Obese	13	0-25	No	Robotic	Adenocarcinoma	Differentiated/Low_Grade	MSS	I	2	No Positive Nodes	0	27	≥ 12 nodes	Yes	0	0	0	6.69863	6.69863	Yes	High SES (0-22.3)	Others	Non-Open	Known
CD1299	NHW	43.9973	< 50	Female	No	2	Commercial/Self-Pay	0	0	0	0	0	0	0	0	0	0	Absent	Right-Sided	27.2	Overweight	10	0-25	No	Robotic	Adenocarcinoma	Differentiated/Low_Grade	MSI	II	3	No Positive Nodes	0	69	≥ 12 nodes	No	0	0	0	6.98082	6.98082	Yes	High SES (0-22.3)	Others	Non-Open	Known
CD1300	NHW	55.4904	50-64	Male	No	3	Medicare	0	0	0	0	0	0	0	0	0	0	Absent	Right-Sided	36.3	Obese	30	25-50	Yes	Robotic	Adenocarcinoma	Differentiated/Low_Grade	MSS	III	4	Positive Nodes	3	29	≥ 12 nodes	No	0	0	0	2.82192	2.82192	Yes	Medium SES (22.3-52)	Others	Non-Open	Known
CD1301	NHW	69.0712	> 65	Male	No	3	Commercial/Self-Pay	0	0	0	0	0	0	0	0	0	0	Absent	Left-Sided	31.1	Obese	57	50-75	No	Robotic	Adenocarcinoma	Differentiated/Low_Grade	MSS	II	3	No Positive Nodes	0	22	≥ 12 nodes	No	1	0	1	4.99178	4.99178	Yes	Low SES (>52)	Others	Non-Open	Known
CD1302	NHW	56.0932	50-64	Female	No	3	Commercial/Self-Pay	0	0	0	0	0	0	0	0	0	0	Absent	Right-Sided	21.5	Normal	4	0-25	Yes	Robotic	Adenocarcinoma	Differentiated/Low_Grade	MSS	III	3	Positive Nodes	3	23	≥ 12 nodes	No	0	0	0	3.12603	3.12603	Yes	High SES (0-22.3)	Others	Non-Open	Known
CD1303	NHW	68.5452	> 65	Female	No	3	Commercial/Self-Pay	1	1	0	0	0	0	0	0	0	2	Present	Right-Sided	27.9	Overweight	31	25-50	Yes	Robotic	Adenocarcinoma	Differentiated/Low_Grade	MSS	III	3	Positive Nodes	3	34	≥ 12 nodes	No	1	1	0	2.23288	2.29589	Yes	Medium SES (22.3-52)	Others	Non-Open	Known
CD1304	NHW	38.589	< 50	Male	No	3	Commercial/Self-Pay	0	0	0	0	0	0	0	0	0	0	Absent	Right-Sided	33.4	Obese	8	0-25	Yes	Robotic	Adenocarcinoma	Differentiated/Low_Grade	MSI	III	3	Positive Nodes	8	61	≥ 12 nodes	No	1	1	0	1.84658	7.27397	Yes	High SES (0-22.3)	Others	Non-Open	Known
CD1305	NHW	54.1123	50-64	Male	No	3	Commercial/Self-Pay	0	1	0	0	0	0	0	0	0	1	Present	Right-Sided	27.9	Overweight	15.375	0-25	Yes	Robotic	Adenocarcinoma	Differentiated/Low_Grade	MSS	III	4	Positive Nodes	6	24	≥ 12 nodes	No	0	0	0	5.30685	5.30685	Yes	High SES (0-22.3)	Others	Non-Open	Known
CD1306	NHW	45.8082	< 50	Male	No	3	Commercial/Self-Pay	0	0	0	0	0	0	0	0	0	0	Absent	Left-Sided	25	Overweight	27	25-50	No	Robotic	Adenocarcinoma	Differentiated/Low_Grade	MSS	I	1	No Positive Nodes	0	24	≥ 12 nodes	No	0	0	0	2.29315	2.29315	Yes	Medium SES (22.3-52)	Others	Non-Open	Known
CD1307	NHW	88.2356	> 65	Male	No	3	Medicare	0	1	1	0	0	0	0	0	0	2	Present	Right-Sided	27.5	Overweight	16	0-25	No	Robotic	Adenocarcinoma	Differentiated/Low_Grade	MSI	I	2	No Positive Nodes	0	29	≥ 12 nodes	Yes	1	0	1	3.1863	3.1863	Yes	High SES (0-22.3)	Others	Non-Open	Known
CD1308	NHW	52.663	50-64	Male	No	3	Commercial/Self-Pay	0	0	0	0	0	0	0	0	0	0	Absent	Left-Sided	34.9	Obese	7	0-25	Yes	Robotic	Adenocarcinoma	Differentiated/Low_Grade	MSS	III	3	Positive Nodes	1	21	≥ 12 nodes	No	0	0	0	1.51507	1.51507	Yes	High SES (0-22.3)	Others	Non-Open	Known
CD1309	NHW	70.2767	> 65	Female	No	3	Medicare	0	0	0	0	0	0	0	0	0	0	Absent	Right-Sided	22.3	Normal	12	0-25	Yes	Robotic	Adenocarcinoma	Differentiated/Low_Grade	MSI	III	1	Positive Nodes	2	31	≥ 12 nodes	No	0	0	0	6.18082	6.18082	Yes	High SES (0-22.3)	Others	Non-Open	Known
CD1310	NHW	75.2603	> 65	Male	No	2	Medicare	0	0	0	1	0	0	0	0	0	1	Present	Right-Sided	23.7	Normal	3	0-25	Yes	Robotic	Adenocarcinoma	Differentiated/Low_Grade	MSS	II	3	No Positive Nodes	0	20	≥ 12 nodes	No	0	0	0	7.34521	7.34521	Yes	High SES (0-22.3)	Others	Non-Open	Known
CD1311	NHW	67.4438	> 65	Male	No	2	Commercial/Self-Pay	0	1	0	0	0	0	0	0	0	1	Present	Left-Sided	24	Normal	15	0-25	Yes	Robotic	Adenocarcinoma	Differentiated/Low_Grade	MSS	III	3	Positive Nodes	3	24	≥ 12 nodes	No	0	0	0	7.28493	7.28493	Yes	High SES (0-22.3)	Others	Non-Open	Known
CD1312	NHW	77.2384	> 65	Male	No	3	Medicare	0	0	1	1	0	0	1	0	0	3	Present	Right-Sided	31.3	Obese	4	0-25	No	Robotic	Adenocarcinoma	Differentiated/Low_Grade	MSI	II	3	No Positive Nodes	0	33	≥ 12 nodes	No	1	0	1	0.364384	5.96164	Yes	High SES (0-22.3)	Others	Non-Open	Known
CD1313	NHW	42.0932	< 50	Female	No	2	Commercial/Self-Pay	0	0	0	0	0	0	0	0	0	0	Absent	Left-Sided	19.4	Normal	14	0-25	Yes	Robotic	Adenocarcinoma	Differentiated/Low_Grade	MSS	III	1	Positive Nodes	1	29	≥ 12 nodes	No	0	0	0	6.65479	6.65479	Yes	High SES (0-22.3)	Others	Non-Open	Known
CD1314	NHW	57.6658	50-64	Male	No	2	Commercial/Self-Pay	0	0	0	1	0	0	0	0	0	1	Present	Left-Sided	32.1	Obese	7.875	0-25	No	Robotic	Adenocarcinoma	Differentiated/Low_Grade	MSS	II	3	No Positive Nodes	0	23	≥ 12 nodes	No	0	0	0	4.36986	7.29041	Yes	High SES (0-22.3)	Others	Non-Open	Known
CD1315	Hispanic	53.8822	50-64	Female	No	2	Commercial/Self-Pay	0	0	0	1	0	0	0	0	0	1	Present	Right-Sided	24.5	Normal	73	50-75	No	Robotic	Adenocarcinoma	Differentiated/Low_Grade	MSI	II	3	No Positive Nodes	0	24	≥ 12 nodes	No	0	0	0	6.6274	6.6274	Yes	Low SES (>52)	Others	Non-Open	Known
CD1316	NHW	81.3151	> 65	Female	No	3	Medicare	0	1	0	0	0	0	0	0	0	1	Present	Right-Sided	23.1	Normal	3	0-25	No	Robotic	Adenocarcinoma	Undifferentiated/High_Grade	MSI	II	3	No Positive Nodes	0	33	≥ 12 nodes	No	0	0	0	7	7	Yes	High SES (0-22.3)	Others	Non-Open	Known
CD1317	NHW	65.9123	> 65	Female	No	2	Medicare	0	0	0	0	0	0	0	0	0	0	Absent	Left-Sided	31.3	Obese	3.2	0-25	No	Robotic	Adenocarcinoma	Differentiated/Low_Grade	MSS	I	1	No Positive Nodes	0	46	≥ 12 nodes	No	0	0	0	7.28219	7.28219	Yes	High SES (0-22.3)	Others	Non-Open	Known
CD1318	NHW	78.6904	> 65	Female	No	3	Medicare	1	1	1	0	0	0	1	0	0	4	Present	Left-Sided	35.3	Obese	95	76-100	Yes	Laparoscopic	Adenocarcinoma	Undifferentiated/High_Grade	MSS	III	3	Positive Nodes	1	15	≥ 12 nodes	Yes	1	1	1	0.482192	3.00548	Yes	Low SES (>52)	Others	Non-Open	Known
CD1319	NHW	40.6795	< 50	Female	No	2	Commercial/Self-Pay	0	0	0	0	0	0	0	0	0	0	Absent	Left-Sided	23.9	Normal	7	0-25	No	Robotic	Adenocarcinoma	Differentiated/Low_Grade	Unknown	I	1	No Positive Nodes	0	24	≥ 12 nodes	No	0	0	0	2.05753	2.05753	Yes	High SES (0-22.3)	Others	Non-Open	Unknown
CD1320	NHW	47.2356	< 50	Male	No	3	Commercial/Self-Pay	0	0	0	0	0	0	0	0	0	0	Absent	Left-Sided	28.1	Overweight	2	0-25	Yes	Robotic	Adenocarcinoma	Differentiated/Low_Grade	MSS	III	3	Positive Nodes	1	29	≥ 12 nodes	No	0	0	0	5.98082	5.98082	Yes	High SES (0-22.3)	Others	Non-Open	Known
CD1321	NHW	69.863	> 65	Female	No	2	Medicare	1	1	0	0	0	0	0	0	0	2	Present	Right-Sided	20.7	Normal	37.6667	25-50	Yes	Robotic	Mucinous adenocarcinoma	Undifferentiated/High_Grade	MSS	III	3	Positive Nodes	1	23	≥ 12 nodes	No	1	1	1	0.646575	5.67397	Yes	Medium SES (22.3-52)	Others	Non-Open	Known
CD1322	NHW	76.8274	> 65	Female	No	3	Medicare	0	0	1	0	0	0	0	0	0	1	Present	Right-Sided	36.7	Obese	11	0-25	No	Robotic	Adenocarcinoma	Differentiated/Low_Grade	MSI	I	2	No Positive Nodes	0	23	≥ 12 nodes	No	0	0	0	4.25753	4.25753	Yes	High SES (0-22.3)	Others	Non-Open	Known
CD1323	NHW	83.7178	> 65	Female	No	3	Medicare	1	1	0	1	0	0	0	0	0	3	Present	Right-Sided	38.7	Obese	25	0-25	No	Robotic	Adenocarcinoma	Differentiated/Low_Grade	Unknown	II	3	No Positive Nodes	0	25	≥ 12 nodes	No	0	0	0	6.81096	6.81096	Yes	Medium SES (22.3-52)	Others	Non-Open	Unknown
CD1324	NHW	56.926	50-64	Female	No	2	Commercial/Self-Pay	0	1	0	0	0	0	0	0	0	1	Present	Right-Sided	28.8	Overweight	10	0-25	Yes	Robotic	Adenocarcinoma	Differentiated/Low_Grade	MSS	III	3	No Positive Nodes	0	18	≥ 12 nodes	No	0	0	0	7.10411	7.10411	Yes	High SES (0-22.3)	Others	Non-Open	Known
CD1325	NHW	70.9699	> 65	Female	No	2	Commercial/Self-Pay	0	1	0	0	0	0	0	0	0	1	Present	Right-Sided	22.5	Normal	4.4	0-25	No	Robotic	Adenocarcinoma	Differentiated/Low_Grade	MSI	I	1	No Positive Nodes	0	14	≥ 12 nodes	No	0	0	0	2.6411	2.6411	Yes	High SES (0-22.3)	Others	Non-Open	Known
CD1326	Hispanic	49.6986	50-64	Female	No	2	Commercial/Self-Pay	0	0	0	0	0	0	0	0	0	0	Absent	Left-Sided	24.3	Normal	61	50-75	Yes	Robotic	Adenocarcinoma	Differentiated/Low_Grade	MSS	III	3	Positive Nodes	2	16	≥ 12 nodes	No	0	0	0	5.09589	5.09589	Yes	Low SES (>52)	Others	Non-Open	Known
CD1327	NHB	65.5836	> 65	Female	No	3	Medicare	0	0	0	0	0	0	0	0	0	0	Absent	Right-Sided	25.2	Overweight	42	25-50	No	Robotic	Adenocarcinoma	Differentiated/Low_Grade	MSS	I	2	No Positive Nodes	0	26	≥ 12 nodes	No	0	0	0	1.0411	1.0411	Yes	Medium SES (22.3-52)	NHB	Non-Open	Known
CD1328	NHW	54.8959	50-64	Male	No	3	Commercial/Self-Pay	0	0	0	0	0	0	0	0	0	0	Absent	Right-Sided	30.6	Obese	39	25-50	Yes	Robotic	Adenocarcinoma	Differentiated/Low_Grade	MSS	II	3	No Positive Nodes	0	21	≥ 12 nodes	No	0	0	0	5.65753	5.65753	Yes	Medium SES (22.3-52)	Others	Non-Open	Known
CD1329	Hispanic	78.8027	> 65	Female	No	3	Medicare	1	1	0	0	0	0	0	0	0	2	Present	Right-Sided	23.8	Normal	79	76-100	No	Robotic	Adenocarcinoma	Differentiated/Low_Grade	MSI	II	3	No Positive Nodes	0	30	≥ 12 nodes	No	0	0	0	1.03014	1.03014	Yes	Low SES (>52)	Others	Non-Open	Known
CD1330	NHW	74.4877	> 65	Male	No	3	Medicare	0	1	0	0	0	0	0	0	0	1	Present	Right-Sided	33.5	Obese	30	25-50	Yes	Robotic	Adenocarcinoma	Undifferentiated/High_Grade	MSI	III	2	Positive Nodes	1	36	≥ 12 nodes	No	0	0	0	5.97808	5.97808	Yes	Medium SES (22.3-52)	Others	Non-Open	Known
CD1331	NHW	62.1014	50-64	Male	No	2	Commercial/Self-Pay	0	0	0	0	0	0	0	0	0	0	Absent	Left-Sided	32	Obese	26.3	25-50	Yes	Robotic	Adenocarcinoma	Differentiated/Low_Grade	MSI	III	2	Positive Nodes	1	14	≥ 12 nodes	No	0	0	0	4.81918	4.81918	Yes	Medium SES (22.3-52)	Others	Non-Open	Known
CD1332	NHW	61.3726	50-64	Male	No	3	Commercial/Self-Pay	0	1	1	0	1	1	0	0	0	4	Present	Right-Sided	44.2	Obese	32.8	25-50	Yes	Robotic	Adenocarcinoma	Undifferentiated/High_Grade	MSS	II	3	No Positive Nodes	0	19	≥ 12 nodes	No	0	0	0	5.17534	5.17534	Yes	Medium SES (22.3-52)	Others	Non-Open	Known
CD1333	NHW	90.4548	> 65	Male	No	3	Medicare	0	1	0	1	0	1	0	0	1	4	Present	Left-Sided	27.3	Overweight	60	50-75	No	Open	Mucinous adenocarcinoma	Differentiated/Low_Grade	MSS	II	3	No Positive Nodes	0	42	≥ 12 nodes	No	1	0	1	1.16438	4.1863	Yes	Low SES (>52)	Others	Open	Known
CD1334	Hispanic	52.0521	50-64	Female	No	2	Commercial/Self-Pay	0	0	0	0	0	0	0	0	0	0	Absent	Left-Sided	29.5	Overweight	23	0-25	Yes	Open	Adenocarcinoma	Differentiated/Low_Grade	MSS	III	3	Positive Nodes	1	29	≥ 12 nodes	Yes	0	0	0	6.32603	6.32603	Yes	Medium SES (22.3-52)	Others	Open	Known
CD1335	NHW	60.1014	50-64	Female	No	2	Commercial/Self-Pay	0	0	0	0	0	0	0	0	0	0	Absent	Right-Sided	39.4	Obese	26	25-50	No	Robotic	Adenocarcinoma	Undifferentiated/High_Grade	MSI	II	3	No Positive Nodes	0	15	≥ 12 nodes	No	0	0	0	5.01096	5.01096	Yes	Medium SES (22.3-52)	Others	Non-Open	Known
CD1336	NHW	79.4603	> 65	Male	No	3	Medicare	0	1	1	1	0	1	0	0	0	4	Present	Right-Sided	36.4	Obese	51	50-75	Yes	Open	Adenocarcinoma	Undifferentiated/High_Grade	MSS	III	4	Positive Nodes	4	24	≥ 12 nodes	No	1	0	1	3.47123	3.47123	Yes	Medium SES (22.3-52)	Others	Open	Known
CD1337	NHW	71.4959	> 65	Male	No	3	Medicare	0	1	1	0	0	0	0	0	0	2	Present	Left-Sided	26.8	Overweight	48	25-50	Yes	Robotic	Adenocarcinoma	Differentiated/Low_Grade	MSS	III	3	No Positive Nodes	0	12	≥ 12 nodes	No	0	0	0	6.7726	6.7726	Yes	Medium SES (22.3-52)	Others	Non-Open	Known
CD1338	NHW	53.7397	50-64	Male	No	2	Commercial/Self-Pay	0	0	0	0	0	0	0	0	0	0	Absent	Left-Sided	29.2	Overweight	21	0-25	Yes	Robotic	Adenocarcinoma	Undifferentiated/High_Grade	MSS	III	3	Positive Nodes	2	21	≥ 12 nodes	No	0	0	0	2.49589	2.49589	Yes	High SES (0-22.3)	Others	Non-Open	Known
CD1339	NHW	55.0356	50-64	Female	No	3	Commercial/Self-Pay	0	0	0	0	0	0	0	0	0	0	Absent	Right-Sided	40.4	Obese	12	0-25	No	Robotic	Adenocarcinoma	Differentiated/Low_Grade	MSI	II	3	No Positive Nodes	0	27	≥ 12 nodes	No	0	0	0	6.84384	6.84384	Yes	High SES (0-22.3)	Others	Non-Open	Known
CD1340	Hispanic	50.9616	50-64	Female	No	3	Commercial/Self-Pay	0	0	0	0	0	0	0	0	0	0	Absent	Right-Sided	26	Overweight	1	0-25	No	Robotic	Adenocarcinoma	Differentiated/Low_Grade	MSS	I	2	No Positive Nodes	0	17	≥ 12 nodes	No	0	0	0	4.92603	4.92603	Yes	High SES (0-22.3)	Others	Non-Open	Known
CD1341	NHW	55.0712	50-64	Female	No	3	Commercial/Self-Pay	0	0	0	0	0	0	0	0	0	0	Absent	Left-Sided	45.6	Obese	8	0-25	Yes	Open	Adenocarcinoma	Differentiated/Low_Grade	MSS	III	3	Positive Nodes	1	28	≥ 12 nodes	No	0	0	0	4.28219	4.28219	Yes	High SES (0-22.3)	Others	Open	Known
CD1342	NHW	52.2164	50-64	Male	No	3	Commercial/Self-Pay	0	0	0	0	0	0	0	0	0	0	Absent	Left-Sided	26	Overweight	20	0-25	Yes	Robotic	Adenocarcinoma	Differentiated/Low_Grade	MSS	I	1	No Positive Nodes	0	29	≥ 12 nodes	No	0	0	0	6.18082	6.18082	No	High SES (0-22.3)	Others	Non-Open	Known
CD1343	NHW	76.674	> 65	Female	No	3	Medicare	0	1	0	0	0	0	0	0	0	1	Present	Right-Sided	38.8	Obese	26.3	25-50	No	Robotic	Mucinous adenocarcinoma	Differentiated/Low_Grade	MSI	I	1	No Positive Nodes	0	31	≥ 12 nodes	No	0	0	0	6.47671	6.47671	Yes	Medium SES (22.3-52)	Others	Non-Open	Known
CD1344	NHW	57.4767	50-64	Male	No	3	Commercial/Self-Pay	1	1	0	0	0	0	0	0	0	2	Present	Left-Sided	32.3	Obese	48	25-50	Yes	Robotic	Adenocarcinoma	Differentiated/Low_Grade	MSS	II	3	No Positive Nodes	0	43	≥ 12 nodes	No	0	0	0	6.99178	6.99178	Yes	Medium SES (22.3-52)	Others	Non-Open	Known
CD1345	NHW	48.0329	< 50	Female	No	2	Commercial/Self-Pay	0	1	0	1	0	0	0	0	0	2	Present	Left-Sided	28.3	Overweight	7	0-25	No	Robotic	Adenocarcinoma	Differentiated/Low_Grade	MSS	I	2	No Positive Nodes	0	17	≥ 12 nodes	No	0	0	0	6.30411	6.30411	Yes	High SES (0-22.3)	Others	Non-Open	Known
CD1346	Hispanic	51.611	50-64	Female	No	2	Commercial/Self-Pay	0	0	0	0	0	0	0	0	0	0	Absent	Left-Sided	24.8	Normal	52	50-75	Yes	Robotic	Adenocarcinoma	Differentiated/Low_Grade	MSS	III	4	Positive Nodes	1	16	≥ 12 nodes	No	0	0	0	7.11233	7.11233	Yes	Medium SES (22.3-52)	Others	Non-Open	Known
CD1347	NHW	52.9753	50-64	Male	No	3	Commercial/Self-Pay	0	1	1	0	0	0	0	0	0	2	Present	Right-Sided	50.4	Obese	19	0-25	No	Robotic	Adenocarcinoma	Differentiated/Low_Grade	MSS	II	3	No Positive Nodes	0	28	≥ 12 nodes	No	1	1	0	4.33425	6.93973	Yes	High SES (0-22.3)	Others	Non-Open	Known
CD1348	NHW	84.9178	> 65	Male	No	3	Medicare	0	1	0	0	0	0	0	0	0	1	Present	Right-Sided	30	Obese	66	50-75	No	Open	Adenocarcinoma	Differentiated/Low_Grade	MSS	III	3	No Positive Nodes	0	16	≥ 12 nodes	No	1	0	1	4.09315	4.09315	Yes	Low SES (>52)	Others	Open	Known
CD1349	NHW	60.4411	50-64	Female	No	3	Commercial/Self-Pay	0	1	0	1	0	0	0	0	0	2	Present	Left-Sided	34.2	Obese	17	0-25	Yes	Robotic	Adenocarcinoma	Undifferentiated/High_Grade	MSS	III	4	Positive Nodes	3	17	≥ 12 nodes	No	1	0	1	3.01096	3.01096	Yes	High SES (0-22.3)	Others	Non-Open	Known
CD1350	NHW	67.2219	> 65	Male	No	2	Medicare	0	1	0	0	0	0	0	0	0	1	Present	Left-Sided	27.9	Overweight	9.8	0-25	Yes	Open	Adenocarcinoma	Undifferentiated/High_Grade	MSS	II	3	No Positive Nodes	0	19	≥ 12 nodes	No	0	0	0	5.0137	5.0137	Yes	High SES (0-22.3)	Others	Open	Known
CD1351	NHW	41.7507	< 50	Female	No	2	Commercial/Self-Pay	0	0	0	0	0	0	0	0	0	0	Absent	Left-Sided	20.7	Normal	18	0-25	Yes	Robotic	Adenocarcinoma	Undifferentiated/High_Grade	MSS	III	2	Positive Nodes	2	25	≥ 12 nodes	No	0	0	0	6.12603	6.12603	Yes	High SES (0-22.3)	Others	Non-Open	Known
CD1352	NHW	54.0932	50-64	Male	No	2	Commercial/Self-Pay	0	0	0	0	0	0	0	0	0	0	Absent	Right-Sided	27.9	Overweight	2	0-25	No	Robotic	Adenocarcinoma	Differentiated/Low_Grade	MSI	I	1	No Positive Nodes	0	14	≥ 12 nodes	No	0	0	0	6.48493	6.48493	Yes	High SES (0-22.3)	Others	Non-Open	Known
CD1353	NHW	79.6877	> 65	Female	No	3	Medicare	1	1	0	0	0	0	0	0	0	2	Present	Right-Sided	31	Obese	7	0-25	No	Open	Adenocarcinoma	Differentiated/Low_Grade	MSS	II	3	No Positive Nodes	0	26	≥ 12 nodes	No	0	0	0	3.84658	3.84658	Yes	High SES (0-22.3)	Others	Open	Known
CD1354	NHW	49.5781	50-64	Male	No	2	Commercial/Self-Pay	0	0	0	0	0	0	0	0	0	0	Absent	Left-Sided	23.9	Normal	13	0-25	No	Robotic	Adenocarcinoma	Differentiated/Low_Grade	MSS	II	3	No Positive Nodes	0	27	≥ 12 nodes	No	1	1	0	4.76438	6.31781	Yes	High SES (0-22.3)	Others	Non-Open	Known
CD1355	NHW	70.4658	> 65	Female	No	3	Medicare	0	1	0	0	0	0	0	0	0	1	Present	Left-Sided	16.9	Underweight	29	25-50	Yes	Robotic	Adenocarcinoma	Undifferentiated/High_Grade	MSS	III	3	Positive Nodes	2	19	≥ 12 nodes	No	0	0	0	6.30411	6.30411	Yes	Medium SES (22.3-52)	Others	Non-Open	Known
CD1356	NHW	56.3123	50-64	Male	No	3	Commercial/Self-Pay	0	1	0	0	0	0	0	0	0	1	Present	Left-Sided	48.3	Obese	20	0-25	No	Open	Adenocarcinoma	Differentiated/Low_Grade	Unknown	I	1	No Positive Nodes	0	28	≥ 12 nodes	No	0	0	0	6.50137	6.50137	Yes	High SES (0-22.3)	Others	Open	Unknown
CD1357	NHW	92.1096	> 65	Female	No	4	Medicare	0	1	0	0	0	0	0	0	0	1	Present	Right-Sided	23.6	Normal	16	0-25	No	Robotic	Adenocarcinoma	Undifferentiated/High_Grade	MSI	II	4	No Positive Nodes	0	32	≥ 12 nodes	No	1	0	1	1.40822	5.86301	Yes	High SES (0-22.3)	Others	Non-Open	Known
CD1358	NHW	73.9233	> 65	Female	No	3	Medicare	0	1	0	0	0	0	0	0	0	1	Present	Left-Sided	21.2	Normal	80	76-100	No	Robotic	Adenocarcinoma	Differentiated/Low_Grade	MSS	II	3	No Positive Nodes	0	16	≥ 12 nodes	No	0	0	0	4.54247	4.54247	Yes	Low SES (>52)	Others	Non-Open	Known
CD1359	NHW	67.8822	> 65	Female	No	3	Medicare	1	1	1	1	0	0	0	0	0	4	Present	Right-Sided	27.2	Overweight	5	0-25	Yes	Robotic	Adenocarcinoma	Differentiated/Low_Grade	MSS	II	3	No Positive Nodes	0	22	≥ 12 nodes	Yes	0	0	0	3.85753	3.85753	Yes	High SES (0-22.3)	Others	Non-Open	Known
CD1360	NHW	67.4411	> 65	Male	No	3	Medicare	1	1	1	0	0	1	1	0	1	6	Present	Left-Sided	34.2	Obese	62	50-75	No	Open	Adenocarcinoma	Differentiated/Low_Grade	MSS	II	3	No Positive Nodes	0	24	≥ 12 nodes	No	0	0	0	6.41918	6.41918	Yes	Low SES (>52)	Others	Open	Known
CD1361	NHW	42.6986	< 50	Male	No	3	Commercial/Self-Pay	0	0	0	0	0	0	0	0	0	0	Absent	Left-Sided	39.9	Obese	2	0-25	No	Robotic	Adenocarcinoma	Differentiated/Low_Grade	MSS	I	1	No Positive Nodes	0	28	≥ 12 nodes	Yes	0	0	0	5.80274	5.80274	Yes	High SES (0-22.3)	Others	Non-Open	Known
CD1362	NHW	44.874	< 50	Female	No	3	Commercial/Self-Pay	0	0	0	0	0	0	0	0	0	0	Absent	Left-Sided	26.2	Overweight	16.5	0-25	No	Robotic	Adenocarcinoma	Differentiated/Low_Grade	MSS	I	2	No Positive Nodes	0	25	≥ 12 nodes	No	0	0	0	1.29863	1.29863	Yes	High SES (0-22.3)	Others	Non-Open	Known
CD1363	NHW	33.0192	< 50	Male	No	2	Medicaid	1	0	0	0	0	0	0	0	0	1	Present	Right-Sided	21.1	Normal	80.4	76-100	No	Robotic	Adenocarcinoma	Differentiated/Low_Grade	MSI	I	1	No Positive Nodes	0	31	≥ 12 nodes	No	0	0	0	6.86575	6.86575	Yes	Low SES (>52)	Others	Non-Open	Known
CD1364	NHW	70.4301	> 65	Male	No	3	Medicare	0	0	0	1	0	0	0	0	0	1	Present	Left-Sided	42.9	Obese	18	0-25	No	Robotic	Adenocarcinoma	Differentiated/Low_Grade	MSS	I	1	No Positive Nodes	0	12	≥ 12 nodes	No	0	0	0	6.86027	6.86027	Yes	High SES (0-22.3)	Others	Non-Open	Known
CD1365	NHW	66.4904	> 65	Male	No	2	Medicare	0	1	0	0	0	0	0	0	0	1	Present	Right-Sided	30.7	Obese	7	0-25	No	Robotic	Adenocarcinoma	Differentiated/Low_Grade	MSS	II	3	No Positive Nodes	0	44	≥ 12 nodes	No	0	0	0	5.09589	5.09589	Yes	High SES (0-22.3)	Others	Non-Open	Known
CD1366	NHW	62.3726	50-64	Female	No	3	Commercial/Self-Pay	0	0	0	1	0	0	0	0	0	1	Present	Right-Sided	27.7	Overweight	30.75	25-50	No	Robotic	Adenocarcinoma	Differentiated/Low_Grade	MSS	II	3	No Positive Nodes	0	42	≥ 12 nodes	No	0	0	0	1.83562	1.83562	Yes	Medium SES (22.3-52)	Others	Non-Open	Known
CD1367	NHW	54.1068	50-64	Female	No	3	Commercial/Self-Pay	0	0	0	0	0	0	0	0	0	0	Absent	Right-Sided	21.6	Normal	2	0-25	Yes	Robotic	Adenocarcinoma	Differentiated/Low_Grade	MSS	II	3	No Positive Nodes	0	21	≥ 12 nodes	No	0	0	0	5.96438	5.96438	Yes	High SES (0-22.3)	Others	Non-Open	Known
CD1368	NHW	60.5726	50-64	Male	No	2	Commercial/Self-Pay	0	0	0	0	0	0	0	0	0	0	Absent	Right-Sided	24.8	Normal	6	0-25	Yes	Robotic	Mucinous adenocarcinoma	Differentiated/Low_Grade	MSI	III	4	Positive Nodes	11	30	≥ 12 nodes	No	1	1	0	1.58904	6.76438	Yes	High SES (0-22.3)	Others	Non-Open	Known
CD1369	NHW	69.1973	> 65	Male	No	2	Commercial/Self-Pay	0	0	0	0	0	0	0	0	0	0	Absent	Left-Sided	22.3	Normal	49	25-50	No	Robotic	Adenocarcinoma	Differentiated/Low_Grade	MSS	II	3	No Positive Nodes	0	30	≥ 12 nodes	No	0	0	0	5.63562	5.63562	Yes	Medium SES (22.3-52)	Others	Non-Open	Known
CD1370	NHW	70.8493	> 65	Male	No	3	Medicare	0	1	0	1	0	1	0	1	0	4	Present	Left-Sided	24.7	Normal	23	0-25	No	Robotic	Adenocarcinoma	Differentiated/Low_Grade	MSI	I	1	No Positive Nodes	0	36	≥ 12 nodes	Yes	1	0	1	5.66849	5.66849	Yes	Medium SES (22.3-52)	Others	Non-Open	Known
CD1371	NHW	56.8055	50-64	Female	No	3	Commercial/Self-Pay	0	0	0	0	0	0	0	0	0	0	Absent	Left-Sided	26.6	Overweight	18	0-25	Yes	Robotic	Adenocarcinoma	Differentiated/Low_Grade	MSS	III	2	No Positive Nodes	0	31	≥ 12 nodes	No	0	0	0	6.04384	6.04384	Yes	High SES (0-22.3)	Others	Non-Open	Known
CD1372	NHW	79.8219	> 65	Male	No	3	Commercial/Self-Pay	0	0	0	0	0	0	0	0	0	0	Absent	Right-Sided	24.8	Normal	51	50-75	No	Robotic	Adenocarcinoma	Differentiated/Low_Grade	MSS	II	3	No Positive Nodes	0	34	≥ 12 nodes	No	0	0	0	6.34521	6.34521	Yes	Medium SES (22.3-52)	Others	Non-Open	Known
CD1373	NHW	61.9014	50-64	Male	No	3	Commercial/Self-Pay	0	1	0	0	0	0	0	0	0	1	Present	Right-Sided	34.7	Obese	16	0-25	No	Robotic	Mucinous adenocarcinoma	Undifferentiated/High_Grade	MSI	II	3	No Positive Nodes	0	12	≥ 12 nodes	No	0	0	0	5.75068	5.75068	Yes	High SES (0-22.3)	Others	Non-Open	Known
CD1374	NHW	64.5973	> 65	Female	No	3	Commercial/Self-Pay	1	1	0	0	0	0	0	0	0	2	Present	Right-Sided	51.9	Obese	46	25-50	No	Robotic	Adenocarcinoma	Differentiated/Low_Grade	MSS	I	1	No Positive Nodes	0	8	< 12 nodes	No	0	0	0	4.29863	4.29863	No	Medium SES (22.3-52)	Others	Non-Open	Known
CD1375	NHW	60.5699	50-64	Female	No	3	Commercial/Self-Pay	0	0	0	0	0	0	0	0	0	0	Absent	Right-Sided	26.8	Overweight	26	25-50	Yes	Robotic	Adenocarcinoma	Differentiated/Low_Grade	MSS	III	3	Positive Nodes	3	26	≥ 12 nodes	No	0	0	0	5.51507	5.51507	Yes	Medium SES (22.3-52)	Others	Non-Open	Known
CD1376	NHW	57.0137	50-64	Male	No	3	Commercial/Self-Pay	1	1	0	0	0	0	0	0	0	2	Present	Left-Sided	31.4	Obese	24	0-25	No	Robotic	Adenocarcinoma	Differentiated/Low_Grade	MSS	I	2	No Positive Nodes	0	30	≥ 12 nodes	Yes	0	0	0	6.4137	6.4137	Yes	Medium SES (22.3-52)	Others	Non-Open	Known
CD1377	NHW	50.0438	50-64	Female	No	3	Commercial/Self-Pay	0	1	0	0	0	0	0	0	0	1	Present	Left-Sided	28.1	Overweight	4	0-25	Yes	Robotic	Adenocarcinoma	Undifferentiated/High_Grade	MSS	II	3	No Positive Nodes	0	16	≥ 12 nodes	No	0	0	0	6.35616	6.35616	Yes	High SES (0-22.3)	Others	Non-Open	Known
CD1378	NHW	75.9151	> 65	Female	No	3	Medicare	0	0	0	0	0	0	0	0	0	0	Absent	Right-Sided	36	Obese	65.4	50-75	No	Robotic	Mucinous adenocarcinoma	Differentiated/Low_Grade	MSI	II	3	No Positive Nodes	0	26	≥ 12 nodes	No	0	0	0	3.90959	3.90959	Yes	Low SES (>52)	Others	Non-Open	Known
CD1379	NHW	51.1918	50-64	Male	No	3	Commercial/Self-Pay	1	1	0	0	0	0	0	0	1	3	Present	Left-Sided	29.9	Overweight	43.0833	25-50	No	Robotic	Adenocarcinoma	Differentiated/Low_Grade	MSS	II	3	No Positive Nodes	0	38	≥ 12 nodes	No	0	0	0	6.27945	6.27945	Yes	Medium SES (22.3-52)	Others	Non-Open	Known
CD1380	NHW	49.1123	< 50	Male	No	2	Commercial/Self-Pay	0	1	0	0	0	0	0	0	0	1	Present	Right-Sided	23.6	Normal	8	0-25	No	Robotic	Adenocarcinoma	Differentiated/Low_Grade	MSI	II	4	No Positive Nodes	0	57	≥ 12 nodes	No	0	0	0	5.00548	5.00548	Yes	High SES (0-22.3)	Others	Non-Open	Known
CD1381	NHW	59.8904	50-64	Female	No	2	Commercial/Self-Pay	0	1	0	0	0	0	0	0	0	1	Present	Left-Sided	27.2	Overweight	8	0-25	No	Robotic	Adenocarcinoma	Differentiated/Low_Grade	Unknown	I	1	No Positive Nodes	0	12	≥ 12 nodes	No	0	0	0	5.62192	5.62192	Yes	High SES (0-22.3)	Others	Non-Open	Unknown
CD1382	Hispanic	54.9014	50-64	Female	No	2	Commercial/Self-Pay	0	0	0	0	0	0	0	0	0	0	Absent	Left-Sided	25.1	Overweight	10	0-25	Yes	Robotic	Adenocarcinoma	Differentiated/Low_Grade	MSS	II	3	No Positive Nodes	0	31	≥ 12 nodes	No	0	0	0	5.00548	5.00548	Yes	High SES (0-22.3)	Others	Non-Open	Known
CD1383	NHB	45.3014	< 50	Male	No	3	Commercial/Self-Pay	0	1	0	0	0	0	0	0	0	1	Present	Left-Sided	27.8	Overweight	36	25-50	Yes	Robotic	Adenocarcinoma	Differentiated/Low_Grade	MSS	III	3	Positive Nodes	1	17	≥ 12 nodes	No	0	0	0	3.7863	3.7863	Yes	Medium SES (22.3-52)	NHB	Non-Open	Known
CD1384	NHW	64.9452	> 65	Female	No	3	Commercial/Self-Pay	1	1	0	1	0	0	0	0	0	3	Present	Right-Sided	34.6	Obese	38	25-50	Yes	Robotic	Mucinous adenocarcinoma	Differentiated/Low_Grade	MSS	III	2	Positive Nodes	1	20	≥ 12 nodes	No	0	0	0	6.70959	6.70959	Yes	Medium SES (22.3-52)	Others	Non-Open	Known
CD1385	NHW	65.0658	> 65	Male	No	2	Medicare	0	0	0	0	0	0	0	0	0	0	Absent	Left-Sided	20.9	Normal	12	0-25	No	Robotic	Adenocarcinoma	Differentiated/Low_Grade	MSS	II	3	No Positive Nodes	0	15	≥ 12 nodes	No	0	0	0	6.30137	6.30137	Yes	High SES (0-22.3)	Others	Non-Open	Known
CD1386	NHW	81.9945	> 65	Female	No	2	Medicare	1	1	0	0	0	0	0	0	0	2	Present	Right-Sided	29.7	Overweight	16	0-25	No	Robotic	Adenocarcinoma	Differentiated/Low_Grade	MSI	I	2	No Positive Nodes	0	18	≥ 12 nodes	No	0	0	0	6.2	6.2	Yes	High SES (0-22.3)	Others	Non-Open	Known
CD1387	NHW	63.7918	50-64	Female	No	3	Commercial/Self-Pay	0	1	0	0	0	0	0	0	0	1	Present	Left-Sided	40.5	Obese	19	0-25	Yes	Robotic	Adenocarcinoma	Differentiated/Low_Grade	MSS	III	3	Positive Nodes	2	19	≥ 12 nodes	No	1	1	0	1.10411	5.76986	Yes	High SES (0-22.3)	Others	Non-Open	Known
CD1388	NHW	80.5973	> 65	Female	No	3	Medicare	0	1	0	0	0	0	0	0	0	1	Present	Left-Sided	26.4	Overweight	21	0-25	Yes	Laparoscopic	Adenocarcinoma	Differentiated/Low_Grade	MSS	III	4	Positive Nodes	1	35	≥ 12 nodes	No	1	1	1	2.16438	5.2411	Yes	High SES (0-22.3)	Others	Non-Open	Known
CD1389	NHW	51.0521	50-64	Male	No	2	Commercial/Self-Pay	0	1	0	0	0	0	0	0	0	1	Present	Left-Sided	38.4	Obese	11	0-25	Yes	Robotic	Adenocarcinoma	Undifferentiated/High_Grade	MSS	III	2	Positive Nodes	3	118	≥ 12 nodes	No	1	1	0	3.52603	6.71233	Yes	High SES (0-22.3)	Others	Non-Open	Known
CD1390	NHW	45.2986	< 50	Male	No	2	Medicaid	0	0	0	0	0	0	0	0	0	0	Absent	Right-Sided	20.9	Normal	1	0-25	No	Robotic	Mucinous adenocarcinoma	Differentiated/Low_Grade	MSS	II	3	No Positive Nodes	0	25	≥ 12 nodes	No	0	0	0	3.95616	3.95616	Yes	High SES (0-22.3)	Others	Non-Open	Known
CD1391	NHW	40.4849	< 50	Female	No	2	Commercial/Self-Pay	0	0	0	0	0	0	0	0	0	0	Absent	Left-Sided	26.9	Overweight	5	0-25	Yes	Robotic	Adenocarcinoma	Differentiated/Low_Grade	MSS	II	3	No Positive Nodes	0	28	≥ 12 nodes	No	0	0	0	6.65205	6.65205	Yes	High SES (0-22.3)	Others	Non-Open	Known
CD1392	NHW	47.7589	< 50	Female	No	2	Commercial/Self-Pay	0	0	0	0	0	0	0	0	0	0	Absent	Right-Sided	26.8	Overweight	6	0-25	Yes	Robotic	Adenocarcinoma	Differentiated/Low_Grade	MSS	II	4	No Positive Nodes	0	16	≥ 12 nodes	No	1	1	1	1.2411	4.06301	Yes	High SES (0-22.3)	Others	Non-Open	Known
CD1393	NHW	63.8986	50-64	Male	No	3	Commercial/Self-Pay	0	1	0	0	0	0	0	0	0	1	Present	Right-Sided	23.2	Normal	78	76-100	No	Robotic	Adenocarcinoma	Differentiated/Low_Grade	MSS	II	3	No Positive Nodes	0	36	≥ 12 nodes	No	0	0	0	3.90137	3.90137	Yes	Low SES (>52)	Others	Non-Open	Known
CD1394	NHW	50.8274	50-64	Female	No	2	Commercial/Self-Pay	0	1	0	0	0	0	0	0	0	1	Present	Left-Sided	19.3	Normal	5	0-25	No	Robotic	Adenocarcinoma	Differentiated/Low_Grade	MSS	I	1	No Positive Nodes	0	34	≥ 12 nodes	No	0	0	0	4.79178	4.79178	Yes	High SES (0-22.3)	Others	Non-Open	Known
CD1395	NHW	69.8493	> 65	Female	No	2	Medicare	0	0	0	0	0	0	0	0	0	0	Absent	Right-Sided	23.6	Normal	24	0-25	Yes	Robotic	Adenocarcinoma	Differentiated/Low_Grade	MSS	III	3	Positive Nodes	2	54	≥ 12 nodes	No	0	0	0	6.6	6.6	Yes	Medium SES (22.3-52)	Others	Non-Open	Known
CD1396	NHW	37.3397	< 50	Male	No	2	Commercial/Self-Pay	0	0	0	0	0	0	0	0	0	0	Absent	Left-Sided	32.9	Obese	28.8125	25-50	Yes	Robotic	Adenocarcinoma	Differentiated/Low_Grade	MSS	III	3	Positive Nodes	1	30	≥ 12 nodes	No	1	1	0	2.0274	6.30137	Yes	Medium SES (22.3-52)	Others	Non-Open	Known
CD1397	NHW	78.1507	> 65	Female	No	3	Medicare	0	1	0	0	0	0	0	0	0	1	Present	Right-Sided	21.6	Normal	14	0-25	Yes	Robotic	Adenocarcinoma	Undifferentiated/High_Grade	MSI	III	3	Positive Nodes	4	23	≥ 12 nodes	No	1	1	0	0.964384	5.92603	Yes	High SES (0-22.3)	Others	Non-Open	Known
CD1398	NHW	55.7123	50-64	Female	No	2	Commercial/Self-Pay	0	0	0	0	0	0	0	0	0	0	Absent	Left-Sided	27	Overweight	13	0-25	No	Robotic	Adenocarcinoma	Differentiated/Low_Grade	MSS	I	1	No Positive Nodes	0	12	≥ 12 nodes	No	0	0	0	5.96986	5.96986	Yes	High SES (0-22.3)	Others	Non-Open	Known
CD1399	NHW	76.4575	> 65	Female	No	3	Medicare	0	0	1	0	0	0	0	0	0	1	Present	Right-Sided	32.2	Obese	54	50-75	Yes	Robotic	Adenocarcinoma	Differentiated/Low_Grade	MSS	III	3	Positive Nodes	1	34	≥ 12 nodes	Yes	1	1	0	1.20548	6.57808	Yes	Low SES (>52)	Others	Non-Open	Known
CD1400	Hispanic	57.1671	50-64	Male	No	2	Commercial/Self-Pay	0	0	0	0	0	0	0	0	0	0	Absent	Right-Sided	26.6	Overweight	27	25-50	Yes	Robotic	Adenocarcinoma	Differentiated/Low_Grade	MSS	II	3	No Positive Nodes	0	19	≥ 12 nodes	No	0	0	0	1.97534	1.97534	Yes	Medium SES (22.3-52)	Others	Non-Open	Known
CD1401	NHW	40.4548	< 50	Female	No	2	Commercial/Self-Pay	0	0	0	0	0	0	0	0	0	0	Absent	Left-Sided	25.9	Overweight	11	0-25	No	Robotic	Adenocarcinoma	Differentiated/Low_Grade	Unknown	I	1	No Positive Nodes	0	23	≥ 12 nodes	No	0	0	0	6.03288	6.03288	Yes	High SES (0-22.3)	Others	Non-Open	Unknown
CD1402	NHW	55.789	50-64	Male	No	2	Commercial/Self-Pay	0	0	0	0	0	0	0	0	0	0	Absent	Left-Sided	24.9	Normal	9.5	0-25	Yes	Robotic	Adenocarcinoma	Undifferentiated/High_Grade	MSS	III	3	Positive Nodes	1	13	≥ 12 nodes	No	0	0	0	5.62192	5.62192	Yes	High SES (0-22.3)	Others	Non-Open	Known
CD1403	NHW	73.9945	> 65	Male	No	3	Medicare	1	1	1	0	1	0	0	1	0	5	Present	Right-Sided	22.6	Normal	21	0-25	No	Robotic	Adenocarcinoma	Differentiated/Low_Grade	MSS	II	3	No Positive Nodes	0	48	≥ 12 nodes	Yes	0	0	0	4.95068	4.95068	Yes	High SES (0-22.3)	Others	Non-Open	Known
CD1404	NHW	83.1945	> 65	Male	No	4	Medicare	0	1	1	0	0	0	1	0	0	3	Present	Right-Sided	30.4	Obese	33	25-50	No	Robotic	Adenocarcinoma	Differentiated/Low_Grade	MSS	II	3	No Positive Nodes	0	62	≥ 12 nodes	No	1	0	1	0.0547945	2.84384	Yes	Medium SES (22.3-52)	Others	Non-Open	Known
CD1405	Hispanic	72.1123	> 65	Male	No	3	Medicare	1	1	0	0	0	0	0	0	0	2	Present	Right-Sided	33.6	Obese	20	0-25	Yes	Robotic	Adenocarcinoma	Differentiated/Low_Grade	MSS	III	3	Positive Nodes	1	36	≥ 12 nodes	No	0	0	0	2.3589	2.3589	Yes	High SES (0-22.3)	Others	Non-Open	Known
CD1406	Hispanic	57.3945	50-64	Male	No	2	Commercial/Self-Pay	1	0	0	0	0	0	0	0	0	1	Present	Right-Sided	33.5	Obese	42	25-50	No	Laparoscopic	Adenocarcinoma	Differentiated/Low_Grade	MSS	I	1	No Positive Nodes	0	20	≥ 12 nodes	No	0	0	0	5.36986	5.36986	Yes	Medium SES (22.3-52)	Others	Non-Open	Known
CD1407	NHW	76.5315	> 65	Male	No	3	Medicare	0	1	1	0	0	0	1	0	0	3	Present	Left-Sided	28.3	Overweight	37	25-50	No	Robotic	Adenocarcinoma	Differentiated/Low_Grade	MSS	II	3	No Positive Nodes	0	47	≥ 12 nodes	No	0	0	0	4.61918	4.61918	Yes	Medium SES (22.3-52)	Others	Non-Open	Known
CD1408	NHW	59.8329	50-64	Male	No	2	Commercial/Self-Pay	0	0	0	0	0	0	0	0	0	0	Absent	Right-Sided	26.8	Overweight	19	0-25	Yes	Laparoscopic	Adenocarcinoma	Differentiated/Low_Grade	MSS	II	3	No Positive Nodes	0	35	≥ 12 nodes	No	1	1	0	0.79726	6.12603	Yes	High SES (0-22.3)	Others	Non-Open	Known
CD1409	NHW	53.9945	50-64	Female	No	3	Commercial/Self-Pay	0	1	0	0	0	0	0	0	0	1	Present	Left-Sided	25.8	Overweight	15	0-25	No	Robotic	Adenocarcinoma	Differentiated/Low_Grade	MSS	I	2	No Positive Nodes	0	18	≥ 12 nodes	No	0	0	0	4.7726	4.7726	Yes	High SES (0-22.3)	Others	Non-Open	Known
CD1410	NHW	76.9151	> 65	Female	No	3	Medicare	0	1	0	0	0	0	0	0	0	1	Present	Right-Sided	26.6	Overweight	53	50-75	Yes	Robotic	Adenocarcinoma	Differentiated/Low_Grade	MSS	III	3	Positive Nodes	2	12	≥ 12 nodes	No	0	0	0	4.76164	4.76164	Yes	Low SES (>52)	Others	Non-Open	Known
CD1411	NHW	44.3644	< 50	Male	No	3	Commercial/Self-Pay	0	0	0	1	0	0	0	0	0	1	Present	Left-Sided	26.4	Overweight	6.08333	0-25	Yes	Robotic	Adenocarcinoma	Differentiated/Low_Grade	MSS	III	3	Positive Nodes	1	20	≥ 12 nodes	No	0	0	0	5.92055	5.92055	Yes	High SES (0-22.3)	Others	Non-Open	Known
CD1412	NHW	51.8164	50-64	Male	No	3	Commercial/Self-Pay	0	0	0	0	0	0	0	0	0	0	Absent	Left-Sided	39.1	Obese	8.45455	0-25	Yes	Robotic	Adenocarcinoma	Differentiated/Low_Grade	MSS	III	3	Positive Nodes	7	51	≥ 12 nodes	No	0	0	0	6.21096	6.21096	Yes	High SES (0-22.3)	Others	Non-Open	Known
CD1413	NHW	73.2822	> 65	Male	No	3	Medicare	0	1	0	0	0	0	0	0	0	1	Present	Right-Sided	38.1	Obese	30	25-50	No	Robotic	Adenocarcinoma	Differentiated/Low_Grade	MSS	I	1	No Positive Nodes	0	17	≥ 12 nodes	No	0	0	0	5.00548	5.00548	Yes	Medium SES (22.3-52)	Others	Non-Open	Known
CD1414	NHW	59.8767	50-64	Male	No	2	Commercial/Self-Pay	0	1	0	0	0	0	0	0	0	1	Present	Left-Sided	27.2	Overweight	23.5	0-25	Yes	Robotic	Adenocarcinoma	Differentiated/Low_Grade	MSS	III	2	Positive Nodes	1	13	≥ 12 nodes	No	0	0	0	6.29315	6.29315	Yes	Medium SES (22.3-52)	Others	Non-Open	Known
CD1415	NHW	77.6849	> 65	Female	No	3	Medicare	1	0	1	0	0	0	0	0	0	2	Present	Right-Sided	20.9	Normal	49.5294	25-50	No	Robotic	Adenocarcinoma	Differentiated/Low_Grade	MSS	II	3	No Positive Nodes	0	33	≥ 12 nodes	No	0	0	0	1.4411	1.4411	Yes	Medium SES (22.3-52)	Others	Non-Open	Known
CD1416	NHW	52.0521	50-64	Female	No	2	Commercial/Self-Pay	0	0	0	1	0	0	0	0	0	1	Present	Left-Sided	27.2	Overweight	62	50-75	No	Robotic	Adenocarcinoma	Differentiated/Low_Grade	MSS	I	1	No Positive Nodes	0	13	≥ 12 nodes	No	0	0	0	1.88493	1.88493	Yes	Low SES (>52)	Others	Non-Open	Known
CD1417	NHW	77.1726	> 65	Female	No	3	Medicare	0	1	1	0	0	0	0	0	0	2	Present	Right-Sided	26.3	Overweight	7	0-25	No	Open	Adenocarcinoma	Differentiated/Low_Grade	MSS	I	2	No Positive Nodes	0	21	≥ 12 nodes	No	0	0	0	5.15616	5.15616	Yes	High SES (0-22.3)	Others	Open	Known
CD1418	NHW	27.811	< 50	Male	No	3	Medicaid	0	0	0	0	0	0	0	0	0	0	Absent	Right-Sided	33.3	Obese	6	0-25	Yes	Robotic	Adenocarcinoma	Undifferentiated/High_Grade	MSS	II	4	No Positive Nodes	0	114	≥ 12 nodes	No	0	0	0	5.63288	5.63288	Yes	High SES (0-22.3)	Others	Non-Open	Known
CD1419	NHW	43.4384	< 50	Female	No	3	Commercial/Self-Pay	0	0	0	0	0	0	0	0	0	0	Absent	Left-Sided	40.1	Obese	18	0-25	No	Robotic	Adenocarcinoma	Differentiated/Low_Grade	MSS	I	2	No Positive Nodes	0	57	≥ 12 nodes	No	0	0	0	5.06027	5.06027	Yes	High SES (0-22.3)	Others	Non-Open	Known
CD1420	NHW	59.811	50-64	Female	No	3	Commercial/Self-Pay	0	1	0	0	0	0	0	0	0	1	Present	Right-Sided	30.9	Obese	19.75	0-25	No	Robotic	Adenocarcinoma	Differentiated/Low_Grade	MSS	I	1	No Positive Nodes	0	27	≥ 12 nodes	No	0	0	0	1.03288	1.03288	Yes	High SES (0-22.3)	Others	Non-Open	Known
CD1421	NHW	31.4301	< 50	Male	No	4	Medicare	0	0	0	0	0	0	0	0	0	0	Absent	Left-Sided	25.5	Overweight	25	0-25	No	Robotic	Adenocarcinoma	Differentiated/Low_Grade	MSS	I	2	No Positive Nodes	0	13	≥ 12 nodes	No	0	0	0	5.24658	5.24658	Yes	Medium SES (22.3-52)	Others	Non-Open	Known
CD1422	NHW	55.189	50-64	Male	No	3	Commercial/Self-Pay	0	0	0	0	0	0	0	0	0	0	Absent	Left-Sided	29.6	Overweight	9	0-25	Yes	Robotic	Adenocarcinoma	Differentiated/Low_Grade	MSS	III	3	Positive Nodes	8	19	≥ 12 nodes	No	1	1	0	2.96164	6.32055	Yes	High SES (0-22.3)	Others	Non-Open	Known
CD1423	NHW	69.411	> 65	Male	No	3	Medicare	1	0	1	0	0	1	0	0	0	3	Present	Right-Sided	37.8	Obese	14	0-25	Yes	Robotic	Adenocarcinoma	Differentiated/Low_Grade	MSS	III	4	Positive Nodes	1	31	≥ 12 nodes	No	0	0	0	6.18904	6.18904	Yes	High SES (0-22.3)	Others	Non-Open	Known
CD1424	NHW	81.5589	> 65	Male	No	3	Medicare	1	1	1	0	0	0	1	0	0	4	Present	Left-Sided	29.2	Overweight	15	0-25	No	Robotic	Adenocarcinoma	Differentiated/Low_Grade	MSS	II	3	No Positive Nodes	0	8	< 12 nodes	No	1	1	1	0.246575	2.46849	No	High SES (0-22.3)	Others	Non-Open	Known
CD1425	NHW	70.1096	> 65	Male	No	3	Commercial/Self-Pay	0	1	0	1	0	0	0	0	0	2	Present	Right-Sided	32.4	Obese	23	0-25	No	Robotic	Adenocarcinoma	Differentiated/Low_Grade	MSS	II	3	No Positive Nodes	0	17	≥ 12 nodes	Yes	0	0	0	5.46301	5.46301	Yes	Medium SES (22.3-52)	Others	Non-Open	Known
[truncated: 784 more rows]
